# Supplementary material for: Plasma Lipidomics Identifies Unique Lipid Signatures and Potential Biomarkers for Patients With Aortic Dissection
Source: Front Cardiovasc Med. 2021 Oct 28;8:757022. doi: 10.3389/fcvm.2021.757022 (PMC8581228; doi:10.3389/fcvm.2021.757022)
Supplement: Supplementary file 2 [file Table_2.XLSX]

## Sheet: Data for Table S1
No.	Gender	Age (y)	Blood pressure	Chronic obstructive pulmonary disease
N1	Male	48	159/85	No
N2	Male	52	126/85	No
N3	Female	48	131/84	No
N4	Male	59	138/83	No
N5	Male	48	125/84	No
N6	Female	49	116/69	No
N7	Male	53	116/78	No
N8	Male	48	130/72	No
N9	Male	48	120/93	No
N10	Male	52	136/79	No
N11	Male	50	106/46	No
N12	Male	47	134/82	No
N13	Male	58	136/44	No
N14	Male	59	161/78	No
N15	Male	45	122/77	No
N16	Female	54	128/85	No
N17	Male	53	156/85	No
N18	Female	53	107/73	No
N19	Female	52	136/70	No
N20	Male	53	137/78	No
N21	Male	56	162/96	No
N22	Female	58	130/79	No
N23	Female	52	127/84	No
N24	Female	51	116/84	No
N25	Male	54	134/88	No
N26	Female	51	138/87	No
N27	Male	55	126/79	No
N28	Female	53	131/82	No
N29	Female	51	108/74	No
N30	Female	50	112/83	No
N31	Female	51	120/85	No
N32	Female	53	134/87	No
A1	Male	44	120/45	No
A2	Male	46	124/81	No
A3	Male	51	158/89	No
A4	Male	55	124/70	No
A5	Female	51	151/72	No
A6	Male	50	160/78	No
A7	Male	61	190/89	No
A8	Male	47	200/98	No
A9	Female	54	148/72	No
A10	Female	52	157/98	No
A11	Female	76	139/81	No
A12	Female	76	158/109	No
A13	Female	65	111/77	No
A14	Male	47	162/94	No
A15	Male	73	195/79	No
A16	Male	40	153/91	No
A17	Female	71	165/93	No
A18	Male	62	163/100	No
A19	Female	60	151/84	No
A20	Male	69	157/88	No
A21	Male	60	185/85	No
A22	Female	51	100/42	No
A23	Male	55	170/95	No
A24	Female	65	201/113	No
A25	Male	74	191/91	Yes
A26	Male	62	144/102	Yes
A27	Female	55	159/88	No
A28	Male	41	185/76	No
A29	Male	45	163/93	No
A30	Male	37	165/75	No
A31	Male	62	152/95	No
A32	Male	48	147/108	No
A33	Male	51	160/80	No
A34	Male	35	155/86	No
A35	Female	55	162/96	No
N, the normal control; A, the patient with aortic dissection
Note: since the plasma samples were randomly numbered according to their category during metabolomic analysis, metabolomic sample numbers were not the same as those in the clinical information.

## Sheet: Lipidomics data
Lipids	Adduct type	Average Mz	Expected m/z	A1	A2	A3	A4	A5	A6	A7	A8	A9	A10	A11	A12	A13	A14	A15	A16	A17	A18	A19	A20	A21	A22	A23	A24	A25	A26	A27	A28	A29	A30	A31	A32	A33	A34	A35	N1	N2	N3	N4	N5	N6	N7	N8	N9	N10	N11
AC(10:0)	[M+H]+	316.247	316.248	1.08439e+07	6.69855e+06	1.85783e+06	1.5154e+07	5.2459e+06	1.52288e+07	3.42666e+06	1.43833e+07	2.93491e+06	1.85761e+07	3.81775e+06	4.21079e+06	1.3109e+07	3.15141e+06	3.43709e+06	3.41664e+06	1.30609e+07	349723	1.16811e+06	2.06679e+06	1.01974e+06	7.79591e+06	8.80131e+06	1.15255e+07	3.06e+06	2.79671e+06	6.96621e+06	6.39357e+06	1.38479e+06	1.4945e+07	9.35399e+06	1.38206e+07	3.89958e+06	8.64815e+06	6.31507e+06	2.47299e+07	5.07542e+07	3.45949e+07	1.06927e+07	5.36042e+06	1.28971e+07	1.65279e+07	2.01748e+07	1.43719e+07	3.17583e+07	2.62977e+07
AC(12:0)	[M+H]+	344.278	344.28	6.75689e+06	3.2124e+06	252355	7.6806e+06	2.24219e+06	9.59767e+06	3.25138e+06	6.8708e+06	2.07684e+06	5.59635e+06	1.88895e+06	3.88751e+06	8.54261e+06	1.58333e+06	691822	581975	4.11137e+06	257312	2.00914e+06	1.54321e+07	2.24891e+06	2.89623e+06	5.3289e+06	5.19268e+06	739772	2.06417e+06	1.67773e+06	3.07404e+06	305685	1.92992e+07	4.51286e+06	1.85448e+07	1.29421e+06	2.28864e+06	1.50485e+06	1.4297e+07	1.66238e+07	1.78765e+07	5.13914e+06	4.32699e+06	7.8572e+06	8.88477e+06	1.08763e+07	2.92192e+06	1.95331e+07	1.34352e+07
AC(13:0)	[M+H]+	358.294	358.295	705987	1.37934e+07	4.69491e+06	509190	0	372474	1.15622e+06	4.35438e+06	368393	809546	3.42424e+06	347821	4.90247e+06	1.73126e+06	2.07913e+06	1.22186e+06	113395	0	306071	423186	2.21914e+06	566946	2.0198e+06	1.64553e+06	770170	0	0	8.7827e+06	0	1.23826e+06	607405	2.17062e+06	3.07262e+06	859476	2.7098e+06	1.00161e+06	655150	1.94161e+06	6.4587e+06	5.22843e+06	273560	7.96837e+06	6.98722e+06	214431	878716	1.50981e+06
AC(14:0)	[M+H]+	372.31	372.311	8.01541e+06	7.02157e+06	3.82262e+06	5.43746e+06	4.09622e+06	7.03668e+06	5.50827e+06	7.30034e+06	4.13455e+06	5.831e+06	4.90938e+06	4.91285e+06	8.23266e+06	4.45095e+06	4.53956e+06	3.31269e+06	3.53193e+06	1.77335e+06	4.64374e+06	1.51601e+06	6.24446e+06	4.40508e+06	8.47773e+06	6.09506e+06	3.56652e+06	3.41119e+06	2.94254e+06	5.41897e+06	3.75097e+06	1.80661e+07	4.7159e+06	8.53942e+06	3.45283e+06	3.47089e+06	3.37519e+06	7.22772e+06	6.85809e+06	1.04249e+07	5.59973e+06	4.89665e+06	7.56066e+06	5.1554e+06	7.87e+06	4.75634e+06	8.74489e+06	7.22735e+06
AC(14:1)	[M+H]+	370.294	370.295	2.54646e+07	2.77999e+07	1.58921e+07	3.18837e+07	2.63173e+07	4.48488e+07	2.64225e+07	2.99737e+07	2.04344e+07	2.34985e+07	2.46096e+07	1.72814e+07	5.29579e+07	2.34902e+07	1.88626e+07	1.35449e+07	2.29173e+07	8.34357e+06	4.57927e+07	5.47074e+06	3.49938e+07	1.56965e+07	3.812e+07	5.11762e+07	1.57069e+07	1.44466e+07	1.83086e+07	2.7016e+07	8.57365e+06	1.21322e+08	2.00583e+07	8.23605e+07	1.1153e+07	2.69054e+07	1.57234e+07	4.58833e+07	4.2087e+07	5.98439e+07	2.13822e+07	1.72955e+07	2.70524e+07	2.04233e+07	3.3011e+07	3.44976e+07	6.33538e+07	4.53693e+07
AC(16:0)	[M+H]+	400.34	400.342	4.03788e+07	3.49242e+07	2.52826e+07	3.40962e+07	2.21249e+07	3.61944e+07	2.68283e+07	3.43338e+07	2.72038e+07	4.6417e+07	2.40186e+07	3.78111e+07	2.74623e+07	2.75546e+07	3.10565e+07	2.15098e+07	2.3323e+07	3.13535e+07	2.58279e+07	1.88542e+07	3.0366e+07	3.11889e+07	3.63433e+07	3.03759e+07	1.97921e+07	1.78244e+07	2.11171e+07	3.18336e+07	2.3431e+07	5.04336e+07	3.07875e+07	3.57046e+07	2.07118e+07	1.97237e+07	2.37151e+07	4.07984e+07	3.19467e+07	5.91793e+07	3.25744e+07	3.16719e+07	3.56335e+07	3.25706e+07	4.20805e+07	3.03308e+07	4.27008e+07	4.25545e+07
AC(16:1)	[M+H]+	398.324	398.327	1.13271e+07	1.19623e+07	7.50529e+06	1.06961e+07	1.04348e+07	1.09829e+07	1.10313e+07	1.13342e+07	8.66922e+06	1.27919e+07	1.13258e+07	1.05868e+07	1.60722e+07	9.1974e+06	1.09726e+07	4.76997e+06	7.74143e+06	6.5087e+06	1.53045e+07	3.87613e+06	1.16988e+07	8.25212e+06	1.60805e+07	1.54347e+07	9.60188e+06	4.4321e+06	7.30944e+06	1.15319e+07	4.47158e+06	4.9981e+07	6.37722e+06	1.84695e+07	4.28e+06	9.51888e+06	4.96278e+06	1.75719e+07	1.06582e+07	1.78536e+07	8.70723e+06	8.21027e+06	1.00783e+07	6.99052e+06	1.41339e+07	1.43992e+07	1.59226e+07	1.28369e+07
AC(18:1)	[M+H]+	426.356	426.358	9.40065e+07	7.96116e+07	8.8228e+07	8.71865e+07	8.78349e+07	7.94867e+07	9.66191e+07	9.39084e+07	8.10337e+07	8.73075e+07	1.03461e+08	8.33622e+07	8.85985e+07	9.47168e+07	8.55873e+07	5.85762e+07	7.38069e+07	6.69008e+07	9.91838e+07	4.82552e+07	8.90533e+07	7.97331e+07	1.12861e+08	9.14631e+07	7.78646e+07	4.45568e+07	5.18118e+07	8.54605e+07	5.43189e+07	1.4847e+08	5.94013e+07	9.77786e+07	5.03915e+07	6.94644e+07	5.88241e+07	1.27824e+08	7.47818e+07	1.47798e+08	7.09246e+07	6.49462e+07	9.5778e+07	6.13314e+07	8.21603e+07	1.23373e+08	1.194e+08	9.16521e+07
AC(18:2)	[M+H]+	424.341	424.342	6.30337e+07	4.93405e+07	3.64461e+07	6.28633e+07	2.63035e+07	4.14235e+07	4.57362e+07	5.23437e+07	2.96564e+07	5.63304e+07	4.6039e+07	5.40787e+07	5.79589e+07	4.18573e+07	4.78766e+07	2.41891e+07	1.9571e+07	3.17698e+07	4.88435e+07	2.77742e+07	3.98577e+07	5.95353e+07	4.96289e+07	6.45665e+07	2.87141e+07	1.96056e+07	2.79426e+07	4.70744e+07	6.5125e+07	1.27529e+08	4.90812e+07	3.96155e+07	2.2797e+07	3.44362e+07	4.24047e+07	1.12748e+08	9.96492e+07	1.11798e+08	1.02104e+08	8.24381e+07	9.16496e+07	8.06165e+07	6.19544e+07	9.14784e+07	8.73616e+07	7.38033e+07
AC(20:1)	[M+H]+	454.388	454.389	1.97882e+06	2.22607e+06	1.53347e+06	3.89176e+06	1.36298e+06	1.40633e+06	2.16882e+06	5.65647e+06	655606	3.20769e+06	2.88516e+06	3.9818e+06	2.23554e+06	2.58932e+06	2.56039e+06	1.90291e+06	1.5253e+06	1.49453e+06	4.90685e+06	547956	1.77665e+06	1.32068e+06	4.12047e+06	3.3642e+06	1.97667e+06	593971	550096	4.21646e+06	851913	5.08856e+06	779523	6.55854e+06	518236	730024	2.68301e+06	5.58265e+06	3.09282e+06	6.75307e+06	763429	810487	1.85928e+06	1.40959e+06	1.90389e+06	6.60667e+06	5.02814e+06	3.77264e+06
AC(20:4)	[M+H]+	448.337	448.342	3.20575e+07	3.57932e+07	2.90943e+07	5.74959e+07	4.41283e+07	4.94643e+07	5.4767e+07	5.10683e+07	4.30577e+07	7.57116e+07	4.09695e+07	4.19245e+07	6.4913e+07	4.82836e+07	4.85686e+07	4.13962e+07	3.29062e+07	4.35216e+07	4.48693e+07	8.47517e+07	6.94253e+07	3.59491e+07	5.26328e+07	3.99488e+07	4.38379e+07	4.87216e+07	3.54383e+07	6.28845e+07	4.53807e+07	5.53776e+07	4.2019e+07	5.06342e+07	4.42731e+07	5.65069e+07	3.32826e+07	5.84111e+07	2.42133e+07	3.62785e+07	4.39521e+07	4.00835e+07	2.95672e+07	3.07372e+07	4.57304e+07	5.58155e+07	8.91357e+07	9.32911e+07
AC(20:5)	[M+H]+	446.323	446.327	1.6193e+07	1.38079e+07	1.13132e+07	1.58883e+07	6.28791e+06	1.05942e+07	1.20155e+07	1.34832e+07	7.78539e+06	1.38021e+07	1.24561e+07	1.41125e+07	1.41719e+07	1.03169e+07	1.3951e+07	3.95328e+06	4.50785e+06	9.19338e+06	1.31861e+07	4.96892e+06	8.67042e+06	1.58544e+07	1.29064e+07	1.71841e+07	6.41347e+06	5.36236e+06	8.03373e+06	1.36131e+07	1.57281e+07	3.25383e+07	1.33088e+07	1.00179e+07	5.64068e+06	7.6754e+06	1.10359e+07	2.78057e+07	2.38592e+07	2.88362e+07	2.73753e+07	2.23717e+07	2.01176e+07	2.02884e+07	1.78677e+07	2.2196e+07	2.22841e+07	1.59923e+07
AC(24:0)	[M+H]+	512.464	512.467	1.04121e+07	6.93113e+06	6.32933e+06	1.22428e+07	4.00929e+06	4.30606e+06	5.13347e+06	1.37755e+07	3.53236e+06	5.89375e+06	3.13447e+06	8.10383e+06	1.02676e+07	8.11969e+06	3.53802e+06	6.42335e+06	2.89049e+06	4.38535e+06	5.85795e+06	3.37331e+06	5.95553e+06	5.05546e+06	9.26833e+06	5.61359e+06	2.78233e+06	3.58612e+06	3.12444e+06	7.75489e+06	6.34159e+06	7.23431e+06	5.12314e+06	5.44501e+06	4.22114e+06	5.33671e+06	3.80327e+06	1.00473e+07	7.15658e+06	1.50508e+07	1.17101e+07	6.64359e+06	4.48514e+06	1.56509e+07	1.00024e+07	6.16483e+06	5.43304e+06	1.4022e+07
AC(26:0)	[M+H]+	540.499	540.499	1.09163e+07	1.15793e+07	1.00486e+07	1.18967e+07	4.90696e+06	8.27624e+06	8.02964e+06	1.39987e+07	4.83832e+06	9.46276e+06	4.10126e+06	1.36495e+07	1.13062e+07	1.14795e+07	5.19597e+06	9.89603e+06	2.93994e+06	4.93604e+06	6.85537e+06	9.0984e+06	8.35028e+06	7.0937e+06	1.02264e+07	8.37518e+06	5.1277e+06	7.07956e+06	4.26687e+06	9.44602e+06	9.35665e+06	8.49778e+06	6.77666e+06	8.03342e+06	6.97138e+06	1.22098e+07	3.30097e+06	1.04739e+07	9.17137e+06	1.79751e+07	9.83532e+06	7.31162e+06	7.50062e+06	1.12748e+07	7.50802e+06	7.54964e+06	9.14276e+06	1.31597e+07
AC(26:1)	[M+H]+	538.481	538.483	3.47992e+06	5.81758e+06	6.13819e+06	4.93982e+06	3.39085e+06	2.82991e+06	6.59762e+06	1.78159e+07	3.40915e+06	8.0764e+06	4.9432e+06	8.31617e+06	3.00905e+06	4.23208e+06	5.27445e+06	8.9023e+06	1.11174e+06	3.31336e+06	8.34507e+06	1.65655e+06	6.8657e+06	3.86498e+06	1.04706e+07	7.32953e+06	4.74475e+06	6.03532e+06	2.28798e+06	8.76945e+06	3.11563e+06	5.31534e+06	1.51855e+06	5.22433e+06	2.83317e+06	6.25926e+06	6.16927e+06	8.513e+06	3.80521e+06	8.91121e+06	8.18145e+06	4.91135e+06	5.83579e+06	5.74075e+06	4.69864e+06	7.22097e+06	8.13383e+06	8.60279e+06
CE(18:2)	[M+NH4]+	666.614	666.618	5.91895e+07	3.51285e+07	4.38561e+07	5.18138e+07	4.86409e+07	3.3369e+07	3.65322e+07	3.75599e+07	3.94282e+07	3.04228e+07	3.52448e+07	4.04905e+07	5.39529e+07	9.36314e+07	4.17214e+07	4.6444e+07	3.94409e+07	5.36505e+07	5.52034e+07	6.5842e+07	2.43369e+07	4.28888e+07	2.40706e+07	4.43853e+07	1.92952e+07	3.38873e+07	4.76274e+07	4.7825e+07	5.64474e+07	4.94986e+07	3.80034e+07	5.22515e+07	5.27945e+07	6.16564e+07	4.77896e+07	4.06179e+07	6.2035e+07	4.712e+07	5.18165e+07	5.91816e+07	4.50333e+07	3.92166e+07	4.08686e+07	3.76466e+07	4.16524e+07	6.58641e+07
CE(20:4)	[M+NH4]+	690.618	690.618	1.29839e+07	1.3105e+07	1.86242e+07	1.37429e+07	1.5919e+07	5.4976e+06	6.24469e+06	1.49822e+07	1.16519e+07	4.5507e+06	7.78631e+06	1.60936e+07	1.91558e+07	3.90996e+07	1.84693e+07	1.32925e+07	2.41509e+07	2.28663e+07	1.487e+07	1.11379e+07	1.93002e+07	1.7295e+07	1.83516e+07	8.47333e+06	2.19671e+07	1.02831e+07	2.07085e+07	1.49521e+07	1.4292e+07	6.49817e+06	1.00084e+07	1.73601e+07	1.92881e+07	2.38085e+07	2.20396e+07	1.83395e+07	1.51312e+07	1.3126e+07	9.00904e+06	1.13984e+07	1.37579e+07	1.2282e+07	1.16096e+07	7.92198e+06	8.71969e+06	6.52413e+06
CE(20:5)	[M+NH4]+	688.602	688.603	374100	319050	2.56329e+06	0	1.20103e+06	0	0	1.93138e+06	617819	314015	1.44154e+06	0	327239	3.64173e+06	1.69453e+06	1.46526e+06	1.02875e+06	904559	217102	0	2.00602e+06	868725	2.33703e+06	196887	1.84804e+06	0	587408	5.80478e+06	908524	316436	1.12173e+06	3.12784e+06	1.52948e+06	3.51318e+06	423302	796489	220293	2.24411e+06	2.19577e+06	326304	1.65518e+06	1.82618e+06	1.47634e+06	269283	340074	0
CE(22:6)	[M+NH4]+	714.617	714.618	4.00583e+06	9.68017e+06	1.91904e+07	5.52913e+06	9.99347e+06	5.25408e+06	6.04361e+06	6.54481e+06	8.64982e+06	3.86415e+06	1.33446e+07	7.37849e+06	1.06295e+07	2.59086e+07	1.11824e+07	1.11579e+07	1.61968e+07	1.40074e+07	8.93965e+06	1.03138e+07	6.24888e+06	6.1733e+06	6.70527e+06	9.29257e+06	1.6849e+07	8.44729e+06	1.21915e+07	1.03661e+07	4.89755e+06	3.69007e+06	5.3667e+06	1.17315e+07	1.10581e+07	8.63753e+06	7.01845e+06	4.79167e+06	8.19234e+06	6.45104e+06	6.62604e+06	8.7465e+06	4.30557e+06	1.19249e+07	1.04086e+07	4.26467e+06	5.08309e+06	6.06916e+06
Cer(18:1;2O/16:0)	[M+H-H2O]+	520.507	520.509	3.51173e+07	4.51713e+07	3.74197e+07	3.59596e+07	3.49224e+07	3.388e+07	3.21379e+07	3.68364e+07	4.19301e+07	3.97065e+07	3.00855e+07	5.04831e+07	2.16121e+07	1.15018e+07	3.27768e+07	2.8843e+07	5.25912e+07	3.36024e+07	4.45472e+07	4.09774e+07	3.47395e+07	3.86347e+07	2.9657e+07	3.58199e+07	2.61518e+07	3.38286e+07	3.54212e+07	3.31937e+07	2.58223e+07	4.10574e+07	2.71938e+07	4.9215e+07	3.70333e+07	2.30386e+07	3.48855e+07	3.24997e+07	3.64693e+07	3.00338e+07	3.50904e+07	3.9093e+07	2.6048e+07	3.19473e+07	2.69863e+07	3.14492e+07	2.90585e+07	3.20271e+07
Cer(18:1;2O/18:0)	[M+H-H2O]+	548.539	548.54	2.04187e+06	1.12019e+07	7.88225e+06	3.55446e+06	3.59785e+06	7.91472e+06	4.90678e+06	4.48508e+06	8.78991e+06	9.24676e+06	3.34643e+06	6.76766e+06	812411	2.25382e+06	7.68682e+06	3.04136e+06	5.77405e+06	3.91064e+06	8.99785e+06	4.11693e+06	1.06256e+07	6.15657e+06	4.69028e+06	3.41973e+06	7.01898e+06	2.66186e+06	4.32341e+06	5.54665e+06	2.68909e+06	6.60104e+06	3.85114e+06	6.00385e+06	9.24586e+06	4.51794e+06	4.68411e+06	2.0025e+06	3.75864e+06	2.37981e+06	4.33853e+06	4.34151e+06	3.5556e+06	787019	2.64156e+06	1.80925e+06	946206	1.41986e+06
Cer(18:1;2O/20:0)	[M+H-H2O]+	576.568	576.571	3.6476e+06	8.73235e+06	7.2808e+06	3.28504e+06	3.90905e+06	7.39612e+06	5.47499e+06	7.1433e+06	6.48997e+06	9.17526e+06	3.21263e+06	8.19913e+06	3.62788e+06	2.8526e+06	7.85457e+06	4.89374e+06	6.02825e+06	4.98595e+06	8.2813e+06	7.82968e+06	8.20161e+06	2.8874e+06	8.33209e+06	5.78305e+06	6.46913e+06	4.51366e+06	4.7309e+06	8.40145e+06	3.83061e+06	1.20518e+07	3.85379e+06	6.79071e+06	7.3654e+06	3.67741e+06	4.99793e+06	4.90447e+06	5.28485e+06	3.54918e+06	7.17047e+06	6.1722e+06	6.27419e+06	4.50239e+06	5.18828e+06	4.6255e+06	3.4396e+06	3.07956e+06
Cer(18:1;2O/22:0)	[M+H-H2O]+	604.601	604.603	3.32531e+07	5.55199e+07	4.02485e+07	4.81223e+07	2.47255e+07	3.35826e+07	2.852e+07	3.84813e+07	4.27257e+07	4.34286e+07	1.67594e+07	4.14725e+07	3.78096e+07	3.45298e+07	2.9315e+07	3.09633e+07	3.29123e+07	3.13113e+07	2.95684e+07	3.30572e+07	4.47394e+07	2.91918e+07	3.97966e+07	4.12463e+07	1.83082e+07	2.17179e+07	2.67855e+07	3.83677e+07	3.8464e+07	5.39694e+07	2.6375e+07	4.49797e+07	3.38586e+07	3.49345e+07	2.50124e+07	2.88849e+07	3.92191e+07	4.0614e+07	4.11272e+07	4.35938e+07	3.94278e+07	4.74319e+07	3.56537e+07	2.99396e+07	2.9219e+07	4.57439e+07
Cer(18:1;2O/23:0)	[M+H-H2O]+	618.616	618.618	2.70473e+07	4.37224e+07	2.10993e+07	2.23863e+07	1.47636e+07	2.47746e+07	2.36207e+07	1.66058e+07	2.69525e+07	3.42648e+07	1.74668e+07	3.43588e+07	1.53467e+07	1.98357e+07	1.67621e+07	1.95072e+07	1.7143e+07	1.74099e+07	1.64755e+07	2.3461e+07	3.60011e+07	2.25606e+07	3.14565e+07	2.33448e+07	8.71402e+06	1.11655e+07	1.87833e+07	2.93699e+07	2.62643e+07	3.28404e+07	2.19974e+07	2.48764e+07	1.91649e+07	2.06169e+07	1.82056e+07	2.10685e+07	3.06179e+07	2.42315e+07	2.48426e+07	4.80371e+07	2.97139e+07	3.41139e+07	2.75188e+07	1.45751e+07	2.3826e+07	2.58023e+07
Cer(18:1;2O/24:0)	[M+H-H2O]+	632.632	632.634	1.2078e+08	1.65076e+08	1.04741e+08	1.65715e+08	6.67997e+07	1.07958e+08	8.65609e+07	1.06235e+08	1.07847e+08	1.11988e+08	4.49133e+07	1.10891e+08	1.00951e+08	1.25755e+08	8.09106e+07	9.02867e+07	7.09629e+07	6.47306e+07	7.29233e+07	9.01653e+07	1.29296e+08	9.19346e+07	1.67518e+08	1.27484e+08	4.91702e+07	5.13737e+07	7.50773e+07	1.16511e+08	1.3317e+08	1.28703e+08	8.88546e+07	1.38261e+08	6.91929e+07	9.94694e+07	6.52051e+07	9.02711e+07	1.24968e+08	1.249e+08	1.08019e+08	1.50708e+08	1.09572e+08	1.38975e+08	1.00959e+08	8.92837e+07	8.64465e+07	1.36493e+08
Cer(18:1;2O/24:1)	[M+H-H2O]+	630.615	630.618	5.65832e+06	2.31805e+07	6.07378e+06	7.55936e+06	6.56738e+06	6.48196e+06	6.25998e+06	1.06598e+07	6.27285e+06	8.07183e+06	1.83421e+06	9.64159e+06	6.69608e+06	7.61631e+06	9.527e+06	9.70594e+06	3.86575e+06	5.77285e+06	4.02977e+06	7.63604e+06	1.39943e+07	5.14041e+06	1.93074e+07	6.62022e+06	4.74986e+06	2.76842e+06	5.64988e+06	9.17529e+06	9.66397e+06	1.40137e+07	8.35619e+06	5.42506e+06	5.15078e+06	5.97646e+06	5.14643e+06	1.39759e+07	1.16584e+07	1.28373e+07	2.48102e+07	1.19555e+07	1.64615e+07	1.23997e+07	8.44323e+06	9.13201e+06	1.26607e+07	1.53506e+07
Cer(18:1;2O/25:0)	[M+H-H2O]+	646.647	646.65	6.00576e+06	1.28274e+07	5.35143e+06	3.87858e+06	4.75502e+06	6.05595e+06	4.89718e+06	5.74645e+06	6.00368e+06	9.67904e+06	3.40654e+06	6.15688e+06	2.06121e+06	5.08646e+06	3.3325e+06	5.22669e+06	3.0939e+06	2.99595e+06	1.85936e+06	1.10682e+07	8.58831e+06	6.5409e+06	9.24189e+06	8.77329e+06	1.31957e+06	2.43237e+06	5.41721e+06	7.70833e+06	9.25213e+06	4.24024e+06	4.25493e+06	3.92261e+06	4.14368e+06	7.61361e+06	1.93224e+06	5.24765e+06	7.32411e+06	4.46544e+06	4.10901e+06	1.43731e+07	6.12955e+06	9.10618e+06	8.90144e+06	2.20095e+06	3.82779e+06	3.59958e+06
Cer(18:1;2O/26:0)	[M+H-H2O]+	660.661	660.665	1.27199e+06	3.62495e+06	959712	3.87667e+06	0	2.01183e+06	786090	1.03547e+06	1.78871e+06	2.71488e+06	0	1.0928e+06	307454	1.94862e+06	1.8422e+06	1.19072e+06	487064	412266	305780	9.08681e+06	2.73065e+06	316378	2.8649e+06	1.77258e+06	259210	199981	1.60139e+06	970073	3.58141e+06	818290	926271	1.07226e+06	2.18297e+06	1.52799e+06	332522	375676	1.96624e+06	1.97064e+06	1.39693e+06	1.62178e+06	887497	1.10828e+06	1.02798e+06	754436	793152	838361
Cer(18:2;2O/22:0)	[M+H-H2O]+	602.583	602.587	8.1182e+06	8.4673e+06	5.53288e+06	6.82364e+06	4.28191e+06	3.88369e+06	2.99409e+06	5.59987e+06	4.25069e+06	5.1098e+06	3.04506e+06	6.71294e+06	4.40812e+06	3.88288e+06	5.01259e+06	4.21484e+06	2.85097e+06	2.07964e+06	1.7838e+06	4.11061e+06	5.61533e+06	3.21278e+06	6.56337e+06	4.29664e+06	3.15177e+06	612805	2.81069e+06	5.17142e+06	4.00165e+06	5.95627e+06	4.57933e+06	2.18934e+06	3.66483e+06	3.18387e+06	3.68054e+06	9.90046e+06	8.05871e+06	1.18906e+07	1.36381e+07	9.84231e+06	1.19565e+07	6.11814e+06	6.73543e+06	1.04481e+07	1.06404e+07	9.31116e+06
Cer(34:0;3O)	[M+H]+	678.675	678.676	2.25493e+06	6.4366e+06	1.6522e+06	5.34197e+06	327478	3.41347e+06	1.26222e+06	1.11712e+06	3.82409e+06	3.77572e+06	358892	3.99961e+06	873630	3.06576e+06	3.79789e+06	2.06687e+06	885274	930729	640267	1.72625e+07	3.40736e+06	1.90169e+06	4.81468e+06	2.66938e+06	265120	268652	1.57531e+06	2.87685e+06	5.89362e+06	1.73914e+06	2.08562e+06	3.76699e+06	4.06785e+06	3.61091e+06	0	3.56452e+06	3.30379e+06	4.22023e+06	3.62336e+06	3.70528e+06	2.44881e+06	2.05979e+06	2.12972e+06	966809	774299	2.72925e+06
Cer(34:2;2O)	[M+H]+	658.645	658.65	6.38206e+06	2.234e+07	3.96753e+06	6.36695e+06	2.7786e+06	5.07679e+06	4.64096e+06	6.0932e+06	3.58087e+06	3.93514e+06	889139	8.22049e+06	5.00519e+06	8.16826e+06	5.27656e+06	5.99374e+06	768317	2.57861e+06	940145	4.15626e+06	1.18446e+07	6.06121e+06	1.64667e+07	3.95577e+06	1.73334e+06	2.37859e+06	3.50597e+06	4.04859e+06	1.12706e+07	8.57373e+06	4.70546e+06	5.2132e+06	2.47997e+06	4.00315e+06	2.21012e+06	3.47794e+06	5.13495e+06	6.76894e+06	1.16467e+07	9.45981e+06	9.32095e+06	6.94708e+06	7.72923e+06	2.8951e+06	5.45874e+06	1.04263e+07
DG(16:0/18:1)	[M+NH4]+	612.555	612.556	6.75541e+06	4.3325e+07	2.11105e+07	3.04086e+07	8.47519e+06	2.53787e+07	1.31836e+07	2.46508e+07	1.65791e+07	1.80167e+07	8.48156e+06	7.60813e+06	1.32705e+07	1.14039e+07	2.94456e+07	2.27477e+07	1.45411e+07	1.47835e+07	1.71279e+07	1.65396e+07	7.59191e+07	2.12773e+07	3.8155e+07	1.16193e+07	2.54975e+07	1.02869e+07	1.05108e+07	1.9875e+07	1.56598e+07	2.62725e+07	2.4258e+07	2.54113e+07	1.27034e+07	1.25208e+07	1.0089e+07	2.32069e+07	1.70854e+07	4.06964e+07	2.58083e+07	3.16872e+07	4.77141e+07	3.15335e+07	2.37156e+07	3.26473e+07	2.31666e+07	2.56145e+07
DG(16:0/18:2)	[M+NH4]+	610.539	610.541	1.24752e+07	6.31213e+07	2.96884e+07	4.87924e+07	1.73491e+07	4.8282e+07	2.5893e+07	3.67332e+07	2.30571e+07	3.11009e+07	1.60329e+07	1.63887e+07	2.80129e+07	2.26553e+07	4.39448e+07	3.47355e+07	1.77964e+07	2.94937e+07	3.41956e+07	3.38827e+07	1.00098e+08	6.36647e+07	5.23757e+07	2.73352e+07	3.98379e+07	1.9875e+07	2.2367e+07	3.54038e+07	2.9903e+07	6.64903e+07	4.87643e+07	3.48785e+07	1.6646e+07	2.20978e+07	2.16134e+07	4.17164e+07	3.90904e+07	4.64943e+07	6.70893e+07	6.67175e+07	5.7307e+07	5.69293e+07	3.45595e+07	4.45601e+07	2.73954e+07	3.5052e+07
DG(18:1/18:1)	[M+NH4]+	638.569	638.572	1.2045e+07	1.67152e+08	8.06375e+07	1.00235e+08	5.32557e+07	1.28297e+08	5.73515e+07	9.04086e+07	5.93094e+07	8.29057e+07	5.27356e+07	5.19427e+07	5.31128e+07	4.55878e+07	1.29593e+08	1.00336e+08	6.68649e+07	6.99312e+07	8.91292e+07	6.03588e+07	2.07014e+08	6.85713e+07	1.91847e+08	5.57416e+07	1.24143e+08	6.89175e+07	5.72371e+07	7.3707e+07	7.66273e+07	1.13624e+08	8.61577e+07	1.11436e+08	5.53314e+07	6.91004e+07	6.88438e+07	7.31953e+07	4.36428e+07	1.1552e+08	7.99111e+07	1.03922e+08	1.37414e+08	9.18075e+07	9.7185e+07	1.88307e+08	1.01767e+08	6.67922e+07
DG(18:1/18:2)	[M+NH4]+	636.554	636.556	6.43135e+07	4.24583e+08	1.98974e+08	2.91524e+08	1.61149e+08	3.80544e+08	1.76676e+08	1.9467e+08	1.63339e+08	2.45232e+08	1.35238e+08	1.32567e+08	1.57718e+08	1.28725e+08	2.39124e+08	2.32085e+08	1.34468e+08	1.82686e+08	2.45776e+08	1.57783e+08	4.02378e+08	2.54214e+08	3.01782e+08	1.738e+08	2.31623e+08	1.29521e+08	1.58747e+08	1.75976e+08	1.77856e+08	3.7477e+08	2.46311e+08	2.2444e+08	1.23391e+08	1.74532e+08	1.95674e+08	1.99303e+08	1.60273e+08	2.31665e+08	3.11749e+08	3.59944e+08	2.56011e+08	2.63704e+08	1.79863e+08	3.10254e+08	1.69291e+08	1.79328e+08
DG(18:1/18:3)	[M+NH4]+	634.538	634.541	1.73434e+06	6.26258e+06	2.67304e+06	2.46498e+06	768521	1.99737e+06	891111	4.14517e+06	1.98762e+06	2.19167e+06	1.44155e+06	998489	4.27756e+06	3.68464e+06	3.89766e+06	6.43759e+06	2.65623e+06	9.96244e+06	2.23016e+06	1.29857e+06	1.36822e+07	8.37104e+06	9.67673e+06	1.61621e+06	7.942e+06	884952	1.35317e+07	3.8191e+06	6.92502e+06	7.04045e+06	6.84705e+06	3.30012e+06	4.30302e+06	1.14636e+06	3.54731e+06	1.68003e+07	2.73571e+06	1.20853e+07	1.25128e+07	6.86848e+06	1.21282e+07	2.80987e+07	3.57289e+06	1.75285e+07	1.53981e+07	1.19852e+06
DG(18:1/20:4)	[M+NH4]+	660.552	660.556	7.82341e+06	2.32163e+07	1.332e+07	1.14673e+07	8.51331e+06	1.28234e+07	3.69274e+06	1.44809e+07	7.58674e+06	9.72277e+06	5.95951e+06	1.21773e+07	1.59408e+07	9.62175e+06	1.76811e+07	1.98529e+07	7.68209e+06	1.13845e+07	6.96377e+06	5.52842e+06	5.32623e+07	2.71627e+07	3.86187e+07	5.91188e+06	2.37735e+07	9.95353e+06	1.56699e+07	1.64625e+07	2.26963e+07	1.7693e+07	1.56444e+07	1.01313e+07	1.47079e+07	9.38645e+06	2.36246e+07	2.14683e+07	1.05672e+07	1.18452e+07	1.08106e+07	1.61976e+07	4.07349e+07	2.37507e+07	1.55423e+07	1.37365e+07	7.42995e+06	5.08524e+06
DG(18:1/22:5)	[M+NH4]+	686.571	686.572	216664	4.74068e+06	1.66017e+06	2.3644e+06	772872	4.21768e+06	594291	1.72873e+06	448833	1.68651e+06	1.00241e+06	1.80252e+06	1.31361e+06	1.26753e+06	2.0139e+06	3.65945e+06	473040	529573	1.40637e+06	1.1958e+06	1.34166e+07	6.69661e+06	7.71854e+06	452427	3.09789e+06	1.25971e+06	1.69797e+06	3.61417e+06	2.54644e+06	3.40979e+06	4.71618e+06	2.40468e+06	1.09759e+06	1.67874e+06	2.46272e+06	5.21594e+06	618569	2.52129e+06	2.46858e+06	4.59064e+06	5.03038e+06	5.78399e+06	2.99228e+06	2.3242e+06	974780	763773
DG(18:1/22:6)	[M+NH4]+	684.553	684.556	710798	2.39468e+07	1.5098e+07	6.3795e+06	5.48056e+06	1.02718e+07	3.10749e+06	9.04277e+06	7.87685e+06	1.04182e+07	1.09377e+07	7.33163e+06	2.42609e+06	4.55458e+06	8.94886e+06	1.28537e+07	4.51825e+06	6.0733e+06	3.74507e+06	5.10525e+06	2.56402e+07	9.58954e+06	1.84419e+07	6.51286e+06	1.14822e+07	3.63691e+06	1.28001e+07	1.54234e+07	5.84807e+06	6.40728e+06	1.11803e+07	7.535e+06	7.90114e+06	1.92874e+06	5.28974e+06	1.02499e+07	8.33262e+06	6.63698e+06	1.56536e+07	2.50348e+07	1.18973e+07	2.28534e+07	1.67448e+07	3.16634e+06	4.51003e+06	3.63388e+06
DG(18:2/18:2)	[M+NH4]+	634.539	634.541	5.80175e+07	2.59824e+08	1.27158e+08	1.9303e+08	1.17045e+08	2.56671e+08	1.16241e+08	1.10281e+08	1.10289e+08	1.7507e+08	8.58499e+07	9.88601e+07	1.64228e+08	8.96805e+07	1.19339e+08	1.40779e+08	6.75879e+07	1.08036e+08	1.63246e+08	1.12501e+08	1.9046e+08	2.67783e+08	1.30663e+08	1.49407e+08	1.12899e+08	6.62137e+07	9.32382e+07	1.09683e+08	1.16641e+08	3.40697e+08	2.50623e+08	1.38622e+08	6.1811e+07	1.29449e+08	1.84067e+08	1.68385e+08	1.64898e+08	1.40831e+08	3.42669e+08	3.60006e+08	1.64846e+08	2.30985e+08	1.20053e+08	1.91736e+08	1.09895e+08	1.40202e+08
DG(18:2/18:3)	[M+NH4]+	632.524	632.525	1.91788e+06	3.06088e+06	553469	863369	3.588e+06	4.99257e+06	715969	998071	1.42696e+06	1.90425e+06	540464	1.55071e+06	7.72377e+06	619435	2.90526e+06	2.08767e+06	311973	4.87277e+06	1.19351e+06	890881	9.01335e+06	4.07135e+06	1.5171e+06	931328	2.30461e+06	2.15376e+06	1.04575e+07	1.74071e+06	6.0014e+06	7.92265e+06	1.14278e+07	1.09331e+06	148180	2.60278e+06	6.83662e+06	1.74488e+07	3.07306e+06	5.03163e+06	9.00214e+06	1.19474e+07	2.05174e+07	2.27765e+07	9.78225e+06	8.81444e+06	4.53238e+06	3.58903e+06
DG(18:2/20:3)	[M+NH4]+	660.553	660.556	758450	8.17503e+06	3.10282e+06	2.08576e+06	1.50854e+06	6.96821e+06	2.36133e+06	1.72225e+06	599452	3.25157e+06	740144	2.97544e+06	1.3844e+06	1.71178e+06	2.44078e+06	3.87378e+06	0	1.97805e+06	627511	1.42384e+06	8.50326e+06	6.47114e+06	3.72167e+06	414475	4.0425e+06	1.4316e+06	5.84869e+06	2.42072e+06	5.43597e+06	7.13364e+06	1.01196e+07	403481	721135	652416	2.76838e+06	4.47435e+06	2.77389e+06	3.24484e+06	1.21939e+07	1.11954e+07	1.20405e+07	1.05769e+07	5.93697e+06	5.26002e+06	3.68985e+06	1.50703e+06
DG(18:2/22:5)	[M+NH4]+	684.554	684.556	614827	1.86115e+06	450965	262609	516707	2.45736e+06	588285	346614	438859	2.41465e+06	888608	338555	1.29694e+06	910888	1.48245e+06	3.00017e+06	0	370427	267231	349767	8.37101e+06	3.80997e+06	3.70085e+06	335216	833243	0	704915	2.2474e+06	223447	909014	3.22216e+06	867913	0	511135	1.52692e+06	3.59364e+06	551486	2.44228e+06	2.46239e+06	3.68513e+06	4.48427e+06	2.36706e+06	706847	1.07462e+06	919196	0
DG(18:2/22:6)	[M+NH4]+	682.536	682.541	0	1.85226e+07	5.85724e+06	1.83769e+06	1.68575e+06	3.4856e+06	243022	955250	2.73446e+06	2.98438e+06	7.90028e+06	2.23953e+06	536961	0	712501	5.94551e+06	859907	1.29365e+06	671577	723648	1.06168e+07	2.46025e+06	4.46333e+06	642304	3.12754e+06	465859	7.76094e+06	7.7705e+06	349439	1.95282e+06	7.99712e+06	1.91508e+06	2.32334e+06	717814	2.06658e+06	8.88697e+06	3.60055e+06	2.75063e+06	1.73414e+07	2.59136e+07	1.08294e+06	1.89917e+07	9.64206e+06	0	244254	1.17314e+06
DG(18:3/18:2)	[M+NH4]+	632.523	632.525	2.56816e+06	1.71382e+07	8.83231e+06	6.64277e+06	1.31412e+07	2.21889e+07	1.03729e+07	8.66611e+06	6.2422e+06	1.30112e+07	5.71696e+06	7.14458e+06	8.75834e+06	4.44424e+06	1.01823e+07	1.18531e+07	4.44392e+06	9.19073e+06	1.36e+07	1.22371e+07	1.55452e+07	1.92618e+07	1.32845e+07	1.28115e+07	9.00704e+06	4.23856e+06	6.36351e+06	1.02758e+07	5.72466e+06	2.76849e+07	2.07151e+07	1.21815e+07	2.77879e+06	1.80065e+07	1.63638e+07	1.87044e+07	2.18147e+07	1.45541e+07	2.34295e+07	6.381e+07	2.22167e+07	1.65786e+07	1.03007e+07	3.03013e+07	1.44319e+07	1.9424e+07
DG(22:1/18:2)	[M+NH4]+	692.614	692.619	3.17026e+06	1.98196e+06	746020	1.23493e+06	836531	1.83833e+06	691064	565767	1.73039e+06	694308	826854	805977	520546	786890	0	1.26609e+06	555123	311236	377788	3.28603e+07	1.02403e+06	291764	193777	576481	398911	512965	1.20154e+06	2.18497e+06	1.90056e+06	1.46393e+06	1.94227e+06	1.10103e+06	3.14447e+06	1.44611e+06	3.6069e+06	1.06559e+06	924098	857272	737717	3.2906e+06	868178	1.27077e+06	1.05854e+06	1.536e+06	821295	1.17324e+06
DG(30:0)	[M+Na]+	563.462	563.465	1.19072e+06	4.31416e+06	1.00529e+06	954158	2.40318e+06	4.23499e+06	3.33907e+06	1.09254e+06	1.76677e+06	879748	1.19726e+06	1.31243e+06	2.30773e+06	1.30364e+06	1.61884e+06	2.08402e+06	168463	1.10271e+06	930072	1.62078e+07	7.05133e+06	964001	1.88689e+06	13650.8	1.6807e+06	252025	480750	1.62102e+06	1.04569e+06	1.59519e+06	2.03207e+06	1.89325e+06	2.16635e+06	786153	1.75386e+06	245102	496367	2.85921e+06	2.96174e+06	2.19212e+06	6.26522e+06	1.55643e+06	731108	1.53346e+06	773397	2.41042e+06
DG(32:0)	[M+Na]+	591.494	591.496	5.39515e+07	6.56482e+07	4.04283e+07	5.62717e+07	3.62707e+07	5.21397e+07	5.416e+07	5.43405e+07	6.3139e+07	7.8288e+07	7.10706e+07	5.17338e+07	9.70435e+07	4.889e+07	5.92154e+07	5.42766e+07	4.73564e+07	4.39773e+07	4.99782e+07	1.17858e+08	1.47933e+08	5.37801e+07	6.41448e+07	4.93124e+07	7.34068e+07	3.41604e+07	3.85035e+07	5.0618e+07	5.06647e+07	5.57961e+07	6.81108e+07	7.05342e+07	4.59467e+07	4.39236e+07	3.97168e+07	3.55588e+07	3.4989e+07	5.33707e+07	5.14132e+07	4.12565e+07	6.73607e+07	3.22855e+07	4.33862e+07	5.69522e+07	4.93877e+07	7.09969e+07
DG(32:1)	[M+H]+	589.479	589.48	1.8272e+06	1.06957e+07	3.92377e+06	6.53081e+06	4.58192e+06	9.29303e+06	6.07519e+06	5.31931e+06	4.35143e+06	2.60849e+06	3.26777e+06	1.66181e+06	4.2732e+06	3.86291e+06	1.29733e+07	6.83774e+06	3.27499e+06	5.14889e+06	2.16506e+06	2.33219e+07	2.76807e+07	5.69405e+06	1.23919e+07	1.03927e+06	1.21427e+07	4.52946e+06	4.41108e+06	3.09072e+06	5.30116e+06	8.82438e+06	8.70616e+06	2.99413e+06	4.02827e+06	3.46361e+06	3.35882e+06	5.12567e+06	1.77541e+06	9.22492e+06	1.09508e+07	1.09079e+07	2.09359e+07	9.00702e+06	7.81858e+06	9.31819e+06	8.97444e+06	4.77145e+06
DG(34:0)	[M+Na]+	619.526	619.527	1.21837e+08	1.00364e+08	8.82126e+07	8.72409e+07	8.18345e+07	8.46793e+07	9.35389e+07	8.27643e+07	1.05652e+08	1.28363e+08	1.48098e+08	1.19664e+08	2.03109e+08	1.1092e+08	1.02256e+08	9.8365e+07	1.04456e+08	8.35935e+07	1.01269e+08	1.68621e+08	1.51034e+08	8.9056e+07	1.05206e+08	1.19578e+08	1.26889e+08	9.6063e+07	9.24033e+07	8.97642e+07	9.78298e+07	9.08645e+07	1.15555e+08	1.07581e+08	9.74498e+07	1.01205e+08	8.87202e+07	9.16257e+07	8.02202e+07	1.12606e+08	9.36031e+07	8.00358e+07	1.13564e+08	6.98701e+07	1.1666e+08	1.26943e+08	9.7812e+07	1.24269e+08
DG(34:3)	[M+Na]+	613.477	613.48	9.63429e+06	1.33121e+07	7.70045e+06	8.75206e+06	8.13167e+06	1.29093e+07	8.60524e+06	5.65198e+06	6.56456e+06	6.52187e+06	4.5412e+06	5.1217e+06	9.24465e+06	5.78627e+06	1.08758e+07	9.64193e+06	3.04699e+06	8.89293e+06	5.80699e+06	1.06974e+07	2.27731e+07	1.31487e+07	1.30317e+07	3.58943e+06	1.36824e+07	3.98786e+06	4.65708e+06	8.13706e+06	6.33223e+06	1.51523e+07	1.43396e+07	4.29126e+06	2.10938e+06	7.29132e+06	6.99914e+06	1.95086e+07	9.36417e+06	1.28769e+07	1.42989e+07	2.00779e+07	2.25281e+07	1.35613e+07	1.27657e+07	1.39454e+07	1.62993e+07	1.06473e+07
DG(35:2)	[M+Na]+	629.507	629.511	3.54873e+06	1.92142e+07	7.10346e+06	7.81327e+06	6.42529e+06	1.17792e+07	5.20728e+06	7.68798e+06	4.66035e+06	8.82075e+06	3.31329e+06	5.68376e+06	5.51285e+06	3.74492e+06	9.47204e+06	7.94974e+06	4.75417e+06	5.13072e+06	5.59525e+06	1.29471e+07	1.56686e+07	1.7234e+07	1.28086e+07	2.63057e+06	7.45319e+06	5.02135e+06	5.38327e+06	8.11159e+06	6.16484e+06	9.76198e+06	9.96508e+06	5.74906e+06	5.2984e+06	4.62616e+06	4.54275e+06	8.44452e+06	6.00916e+06	1.0148e+07	9.68271e+06	1.5254e+07	9.84465e+06	1.06558e+07	9.39782e+06	1.00983e+07	5.75854e+06	5.68348e+06
DG(36:1)	[M+Na]+	645.541	645.543	1.34174e+07	1.74523e+08	4.09595e+07	6.01645e+07	3.10864e+07	8.46925e+07	3.52507e+07	6.90739e+07	5.05313e+07	4.52725e+07	2.71346e+07	3.39891e+07	2.51913e+07	2.3179e+07	9.91422e+07	6.94002e+07	5.6529e+07	3.89875e+07	4.28852e+07	4.16645e+07	1.95685e+08	5.24698e+07	1.31183e+08	2.03159e+07	6.25335e+07	2.95347e+07	3.57516e+07	5.33615e+07	5.9716e+07	5.65161e+07	5.69693e+07	5.63966e+07	5.21976e+07	3.27129e+07	3.15507e+07	4.58642e+07	4.50818e+07	9.03664e+07	6.04741e+07	7.49539e+07	1.38117e+08	5.62878e+07	4.93454e+07	6.65458e+07	3.54426e+07	4.14148e+07
DG(38:2)	[M+H]+	671.556	671.558	871488	3.00953e+07	1.00406e+07	1.4782e+07	1.68031e+07	1.38397e+07	1.23891e+07	1.79588e+07	2.53969e+07	1.26349e+07	1.72859e+07	1.99461e+07	3.62735e+06	4.9062e+06	1.44325e+07	2.02642e+07	2.88528e+07	1.56152e+07	8.72448e+06	6.45205e+06	3.41837e+07	8.6601e+06	2.36449e+07	3.14519e+06	2.74239e+07	2.02441e+07	7.2784e+06	1.20251e+07	1.99935e+07	1.16266e+07	1.10547e+07	1.75698e+07	1.05585e+07	9.33967e+06	3.13903e+07	1.0428e+07	4.44139e+06	1.22706e+07	1.01521e+07	1.08646e+07	1.7851e+07	1.45593e+07	1.27801e+07	4.18196e+07	1.67591e+07	1.11438e+07
DG(38:3)	[M+Na]+	669.542	669.543	3.65809e+06	2.98409e+07	1.78756e+07	2.12816e+07	1.35589e+07	2.28621e+07	1.52848e+07	1.58347e+07	1.43795e+07	1.81091e+07	1.29688e+07	1.873e+07	1.0971e+07	9.52397e+06	2.2734e+07	2.41193e+07	1.71529e+07	1.20235e+07	1.37513e+07	1.03278e+07	4.79722e+07	2.22144e+07	2.58729e+07	7.5407e+06	2.30402e+07	1.80887e+07	1.22391e+07	1.5963e+07	2.49301e+07	2.6689e+07	2.0241e+07	1.51993e+07	1.25955e+07	8.39687e+06	3.13508e+07	1.68091e+07	1.14129e+07	1.70154e+07	2.39819e+07	2.61346e+07	2.64306e+07	1.94392e+07	2.07713e+07	3.09615e+07	1.34312e+07	1.31113e+07
DG(38:4)_isomer1	[M+Na]+	667.525	667.527	1.18715e+07	5.4488e+07	2.70536e+07	3.42362e+07	1.9377e+07	4.35785e+07	2.56878e+07	2.20835e+07	1.58908e+07	2.97422e+07	1.37443e+07	2.88568e+07	3.00335e+07	2.04318e+07	3.4946e+07	3.56766e+07	1.76769e+07	1.94464e+07	1.77046e+07	2.10302e+07	8.68e+07	4.86041e+07	4.86299e+07	1.53779e+07	3.61284e+07	2.2794e+07	3.08986e+07	2.34664e+07	5.81155e+07	5.27124e+07	5.38591e+07	1.8606e+07	2.35692e+07	1.88931e+07	4.09599e+07	4.01277e+07	2.99403e+07	3.77865e+07	5.65079e+07	5.94072e+07	6.92809e+07	5.54464e+07	4.03214e+07	4.90818e+07	2.78076e+07	2.74063e+07
DG(38:4)_isomer2	[M+Na]+	667.525	667.527	2.35982e+06	8.55578e+06	5.28832e+06	2.35197e+06	2.10982e+06	5.05109e+06	1.43946e+06	7.89641e+06	3.64491e+06	3.70795e+06	447490	6.61038e+06	4.13085e+06	3.35084e+06	1.23344e+07	9.5398e+06	1.56956e+06	5.6604e+06	3.31384e+06	2.32672e+06	4.01957e+07	8.5076e+06	2.99357e+07	1.71445e+06	8.50398e+06	8.58985e+06	8.06163e+06	6.94918e+06	1.42813e+07	5.1765e+06	5.07151e+06	4.65053e+06	8.11015e+06	5.14049e+06	6.50794e+06	1.04678e+07	6.32804e+06	9.72895e+06	2.82442e+06	8.39766e+06	2.39433e+07	1.1888e+07	2.17244e+07	1.18045e+07	7.63942e+06	6.42715e+06
DG(38:6)	[M+NH4]+	658.535	658.541	1.42218e+07	3.67188e+07	1.69687e+07	1.36861e+07	8.04036e+06	2.05386e+07	4.10654e+06	1.80128e+07	1.32741e+07	1.85185e+07	7.96301e+06	1.93715e+07	2.83469e+07	8.56223e+06	1.71394e+07	2.37313e+07	9.66352e+06	1.56408e+07	9.57341e+06	7.33858e+06	3.86754e+07	5.20731e+07	3.32834e+07	9.17017e+06	2.95891e+07	1.06562e+07	2.19368e+07	2.23336e+07	3.39928e+07	2.1949e+07	2.97138e+07	1.31691e+07	1.88556e+07	1.03268e+07	3.17697e+07	3.44198e+07	1.76182e+07	1.51987e+07	2.40242e+07	3.13778e+07	4.6264e+07	3.96405e+07	2.03127e+07	1.45333e+07	8.60578e+06	5.15837e+06
DG(38:7)	[M+Na]+	661.479	661.48	4.73337e+06	3.64643e+06	1.97525e+06	1.22193e+06	2.55665e+06	5.19766e+06	713629	2.60257e+06	2.67616e+06	4.22777e+06	3.07404e+06	3.79597e+06	5.96426e+06	229640	3.26508e+06	5.49289e+06	1.07998e+06	2.75913e+06	1.34172e+06	0	6.119e+06	5.21156e+06	4.43057e+06	478483	4.10341e+06	1.72847e+06	2.18356e+06	8.61781e+06	2.8734e+06	2.16796e+06	5.229e+06	2.19352e+06	1.2979e+06	2.0119e+06	6.58468e+06	8.62103e+06	3.68993e+06	5.85831e+06	6.18471e+06	5.7393e+06	8.1599e+06	4.53195e+06	3.65266e+06	4.07497e+06	3.54042e+06	1.39204e+06
DG(40:5)	[M+Na]+	693.54	693.543	449254	1.39223e+07	8.18425e+06	8.59413e+06	3.67328e+06	9.79483e+06	2.0778e+06	7.07929e+06	3.60016e+06	7.61034e+06	960609	6.01172e+06	3.64829e+06	3.78386e+06	1.09417e+07	1.0594e+07	7.00849e+06	6.82524e+06	3.45668e+06	3.21702e+06	4.20379e+07	1.41356e+07	2.28379e+07	3.12174e+06	1.75656e+07	6.72768e+06	7.634e+06	5.26913e+06	1.23348e+07	1.0651e+07	8.38333e+06	6.26043e+06	9.33096e+06	3.39174e+06	8.28288e+06	1.10552e+07	3.62739e+06	6.50585e+06	7.0395e+06	8.69515e+06	1.75276e+07	1.13749e+07	8.81031e+06	7.84796e+06	4.09455e+06	2.48964e+06
FA(12:0)	[M-H2O-H]-	199.169	199.17	8.23552e+08	1.28264e+09	7.84012e+08	1.02772e+09	8.27011e+08	8.12972e+08	9.96715e+08	8.96183e+08	1.013e+09	7.35993e+08	7.65763e+08	9.02117e+08	4.92692e+08	6.15753e+08	6.82038e+08	1.34221e+09	5.77478e+08	6.93303e+08	6.80131e+08	9.58991e+08	8.7415e+08	7.46912e+08	7.34738e+08	8.90647e+08	8.8129e+08	7.01596e+08	8.10528e+08	6.30631e+08	8.63472e+08	7.11651e+08	7.68842e+08	6.3644e+08	6.50975e+08	1.56774e+09	6.91937e+08	1.47531e+09	1.48008e+09	7.05762e+08	1.01488e+09	8.06791e+08	1.09412e+09	1.1295e+09	1.13862e+09	1.1319e+09	1.4753e+09	1.48777e+09
FA(13:0)	[M-H]-	213.185	213.186	7.98051e+07	1.0157e+08	6.8768e+07	8.84122e+07	6.7623e+07	8.39077e+07	7.95436e+07	7.42826e+07	8.46579e+07	7.73316e+07	7.53451e+07	7.16863e+07	6.2404e+07	6.38254e+07	7.10097e+07	8.51324e+07	5.63119e+07	6.2256e+07	5.64078e+07	1.30205e+08	7.32148e+07	6.57125e+07	6.8286e+07	8.00507e+07	8.61449e+07	7.82944e+07	6.83908e+07	7.50935e+07	7.617e+07	6.7689e+07	6.76978e+07	7.02644e+07	6.34145e+07	1.18841e+08	6.87013e+07	1.23997e+08	1.48076e+08	8.27388e+07	1.0436e+08	9.73793e+07	8.72863e+07	1.21615e+08	1.18314e+08	9.98214e+07	1.12089e+08	1.00686e+08
FA(13:1)	[M-H]-	211.169	211.17	7.93001e+06	1.0175e+07	7.5876e+06	1.16736e+07	6.39627e+06	9.90387e+06	9.79335e+06	9.56185e+06	9.89889e+06	8.8007e+06	8.43042e+06	7.58444e+06	6.41984e+06	8.03514e+06	9.37933e+06	1.06175e+07	6.46595e+06	6.84994e+06	7.12295e+06	5.61407e+06	1.20182e+07	8.38798e+06	1.54106e+07	1.01452e+07	1.35255e+07	9.56237e+06	8.22465e+06	1.04214e+07	1.135e+07	1.22595e+07	8.22551e+06	9.10917e+06	8.56686e+06	1.36899e+07	1.07778e+07	1.37054e+07	1.75513e+07	1.19765e+07	1.293e+07	1.1542e+07	1.58337e+07	1.70738e+07	1.21452e+07	1.50614e+07	1.2785e+07	1.31221e+07
FA(14:0)	[M-H]-	227.201	227.202	1.36927e+09	1.40512e+09	7.35976e+08	1.07995e+09	8.94687e+08	8.1164e+08	9.30345e+08	9.79139e+08	1.02109e+09	9.41179e+08	8.93516e+08	1.08399e+09	7.32937e+08	9.27408e+08	8.82914e+08	1.10464e+09	7.73101e+08	7.59035e+08	7.08454e+08	1.74418e+09	1.26754e+09	1.08297e+09	1.03999e+09	1.08044e+09	1.02926e+09	6.17214e+08	1.06152e+09	1.05598e+09	1.02229e+09	1.42246e+09	9.59467e+08	7.95774e+08	8.31256e+08	1.30474e+09	8.24167e+08	1.36564e+09	1.10068e+09	8.33748e+08	1.02423e+09	9.29424e+08	1.33841e+09	1.01873e+09	1.37058e+09	1.29338e+09	1.16004e+09	1.02853e+09
FA(14:1)	[M-H]-	225.186	225.186	1.58396e+08	1.26816e+08	3.41904e+07	1.09361e+08	9.97088e+07	9.01631e+07	6.99227e+07	1.15658e+08	1.29065e+08	8.26374e+07	7.12866e+07	7.96907e+07	5.5643e+07	7.41183e+07	6.90933e+07	6.33521e+07	9.76186e+07	5.52451e+07	6.72498e+07	2.45273e+08	1.08711e+08	1.70295e+08	1.59019e+08	1.23698e+08	8.63083e+07	3.29379e+07	1.75998e+08	1.30595e+08	9.31748e+07	3.35071e+08	8.4575e+07	8.99681e+07	5.30122e+07	1.71151e+08	6.95197e+07	2.26354e+08	2.17974e+08	1.32932e+08	9.61422e+07	8.80705e+07	1.82991e+08	1.10537e+08	1.87014e+08	2.56849e+08	2.17556e+08	1.60416e+08
FA(15:0)	[M-H]-	241.216	241.217	6.76424e+08	6.68754e+08	4.50921e+08	5.51268e+08	5.14821e+08	4.07476e+08	5.29572e+08	4.524e+08	4.71562e+08	4.33563e+08	4.17309e+08	4.46446e+08	3.72324e+08	3.84035e+08	4.15609e+08	4.39191e+08	3.48677e+08	3.56292e+08	3.35044e+08	1.80653e+09	4.08538e+08	3.72184e+08	3.81538e+08	4.40898e+08	4.55023e+08	3.44176e+08	4.47283e+08	4.198e+08	4.17917e+08	4.25976e+08	3.96955e+08	3.63113e+08	3.99188e+08	5.98412e+08	3.72583e+08	4.9934e+08	6.17904e+08	3.89218e+08	4.45499e+08	4.48241e+08	4.62678e+08	5.17149e+08	7.89268e+08	4.76286e+08	4.98592e+08	4.74586e+08
FA(15:1)	[M-H]-	239.201	239.202	1.05126e+08	8.64031e+07	4.7105e+07	5.58184e+07	5.02641e+07	3.9999e+07	5.65684e+07	4.75144e+07	5.18624e+07	4.03845e+07	4.00816e+07	4.15123e+07	3.76616e+07	4.31028e+07	4.59866e+07	5.27816e+07	3.7594e+07	3.79406e+07	4.12378e+07	3.21261e+08	5.35751e+07	4.78717e+07	5.20288e+07	5.1468e+07	5.85173e+07	3.99621e+07	6.42969e+07	5.60879e+07	5.57245e+07	6.10814e+07	4.53403e+07	3.94527e+07	4.59089e+07	1.05184e+08	3.98816e+07	5.66433e+07	1.00475e+08	3.45205e+07	4.25222e+07	4.65716e+07	5.5039e+07	5.94266e+07	9.43577e+07	5.9634e+07	5.5216e+07	5.78783e+07
FA(16:0)	[M-H]-	255.232	255.233	5.29697e+10	5.36784e+10	3.44279e+10	4.80826e+10	4.05628e+10	3.79577e+10	4.14618e+10	4.32074e+10	4.80416e+10	4.4842e+10	4.23753e+10	4.9026e+10	3.66494e+10	4.27903e+10	3.87287e+10	4.31212e+10	3.55061e+10	3.52157e+10	3.32795e+10	4.40727e+10	4.62065e+10	4.44103e+10	4.12921e+10	4.27599e+10	4.14782e+10	2.7508e+10	4.09535e+10	4.24809e+10	4.0171e+10	5.52415e+10	4.16074e+10	3.47998e+10	3.32666e+10	4.85673e+10	3.60442e+10	5.96718e+10	5.28912e+10	5.00303e+10	5.23404e+10	4.93599e+10	5.89018e+10	5.23515e+10	5.58905e+10	5.95778e+10	6.07616e+10	5.93072e+10
FA(16:1)	[M-H]-	253.217	253.217	3.88802e+09	4.5288e+09	7.75498e+08	2.30575e+09	1.71477e+09	1.27601e+09	1.70343e+09	2.06516e+09	3.71546e+09	2.80705e+09	1.99144e+09	2.604e+09	1.18164e+09	2.62557e+09	2.35559e+09	1.47827e+09	1.97349e+09	2.00436e+09	1.83189e+09	5.28305e+09	4.385e+09	3.43273e+09	4.05485e+09	2.66905e+09	3.46996e+09	5.95902e+08	3.48601e+09	3.31073e+09	1.86778e+09	6.46458e+09	2.26031e+09	1.68996e+09	1.48377e+09	3.81119e+09	1.415e+09	3.97575e+09	2.52939e+09	1.48191e+09	1.36219e+09	1.41229e+09	2.40519e+09	1.92048e+09	3.66521e+09	3.88054e+09	2.47762e+09	2.16056e+09
FA(16:2)	[M-H]-	251.202	251.202	1.54381e+08	1.04927e+08	3.91257e+07	7.22825e+07	6.2756e+07	4.50973e+07	5.33003e+07	7.66255e+07	8.7234e+07	6.23095e+07	5.89271e+07	8.91476e+07	5.71073e+07	7.10659e+07	5.74653e+07	6.51405e+07	4.20237e+07	4.30816e+07	5.32923e+07	9.84852e+07	9.73428e+07	1.39703e+08	9.79441e+07	8.74138e+07	7.22758e+07	2.03544e+07	9.07476e+07	1.45606e+08	1.29634e+08	3.06388e+08	9.17428e+07	5.1763e+07	3.87866e+07	1.46636e+08	7.26701e+07	1.51943e+08	1.51176e+08	8.63629e+07	1.1743e+08	9.81887e+07	1.90972e+08	1.25157e+08	1.19883e+08	1.87106e+08	1.43417e+08	1.41333e+08
FA(16:3)	[M-H]-	249.186	249.186	6.65675e+07	3.51643e+07	7.3829e+06	2.04216e+07	2.70871e+07	1.79089e+07	1.60821e+07	3.64211e+07	3.50876e+07	2.32923e+07	2.00344e+07	2.80235e+07	2.21768e+07	2.61996e+07	2.39819e+07	2.1993e+07	2.00997e+07	1.97065e+07	1.82557e+07	1.54997e+07	3.91352e+07	5.97184e+07	4.69972e+07	3.43228e+07	2.88986e+07	4.72421e+06	4.06515e+07	5.6619e+07	4.7389e+07	1.2626e+08	3.07848e+07	2.21992e+07	1.65912e+07	4.6581e+07	3.08074e+07	8.069e+07	5.03177e+07	4.04813e+07	3.76616e+07	3.81492e+07	8.994e+07	4.32477e+07	4.42755e+07	7.30443e+07	6.74272e+07	4.51913e+07
FA(17:0)	[M-H]-	269.248	269.249	1.27011e+09	1.0549e+09	6.05454e+08	8.02113e+08	7.34929e+08	6.11102e+08	7.12004e+08	6.98837e+08	7.43325e+08	6.77576e+08	6.9487e+08	7.81046e+08	5.70167e+08	6.96984e+08	6.34335e+08	8.42369e+08	5.73964e+08	5.41097e+08	5.46055e+08	1.86773e+09	7.45823e+08	8.63651e+08	6.90303e+08	7.76217e+08	6.3374e+08	4.53597e+08	7.02246e+08	9.02789e+08	6.84981e+08	9.31263e+08	7.15591e+08	5.82146e+08	5.53701e+08	9.34226e+08	6.35931e+08	1.02638e+09	9.20481e+08	7.77353e+08	7.94862e+08	8.77747e+08	9.14719e+08	9.03809e+08	1.10411e+09	9.16827e+08	8.78084e+08	8.82547e+08
FA(17:1)	[M-H]-	267.232	267.233	5.38612e+08	4.40564e+08	1.38759e+08	2.43658e+08	2.27929e+08	1.70463e+08	2.04627e+08	2.02444e+08	2.53032e+08	2.29636e+08	2.15069e+08	2.55848e+08	1.2253e+08	2.26717e+08	2.31172e+08	1.9976e+08	1.93419e+08	1.84678e+08	1.7033e+08	9.29156e+08	3.07282e+08	3.03373e+08	3.13459e+08	2.54457e+08	2.62199e+08	9.85529e+07	2.91217e+08	3.32606e+08	2.04521e+08	4.96576e+08	2.34924e+08	1.83064e+08	1.71592e+08	4.00648e+08	1.61788e+08	3.15361e+08	3.23749e+08	1.81226e+08	1.69742e+08	2.05331e+08	2.73722e+08	2.40682e+08	4.12047e+08	3.34226e+08	2.37722e+08	2.68145e+08
FA(17:2)	[M-H]-	265.217	265.217	3.70912e+07	2.2357e+07	8.09348e+06	1.38252e+07	1.11679e+07	1.03005e+07	1.15561e+07	1.23089e+07	1.56126e+07	1.58873e+07	1.28491e+07	1.89817e+07	9.50962e+06	1.33127e+07	1.40052e+07	1.41033e+07	1.01513e+07	8.88878e+06	1.067e+07	2.47273e+07	1.58286e+07	2.77061e+07	1.66029e+07	1.6225e+07	1.44191e+07	5.45034e+06	1.62671e+07	2.19314e+07	1.87225e+07	4.36606e+07	2.43955e+07	9.81424e+06	9.80935e+06	2.19764e+07	2.3121e+07	2.42932e+07	2.24723e+07	1.57172e+07	1.3069e+07	1.96429e+07	2.35961e+07	1.97335e+07	2.34798e+07	1.99305e+07	1.99829e+07	1.94567e+07
FA(18:0)	[M-H]-	283.265	283.264	4.2265e+10	4.5047e+10	3.03875e+10	3.80237e+10	3.60729e+10	3.15329e+10	3.90359e+10	3.73135e+10	3.83123e+10	3.57662e+10	3.68896e+10	4.11101e+10	3.00248e+10	3.41534e+10	3.18618e+10	4.29414e+10	3.17505e+10	2.98341e+10	2.96542e+10	3.78952e+10	3.88629e+10	3.55649e+10	3.68915e+10	3.78495e+10	3.53674e+10	2.69246e+10	3.35191e+10	3.29403e+10	3.738e+10	3.98188e+10	3.51328e+10	3.24547e+10	3.00703e+10	4.80779e+10	3.24813e+10	5.28612e+10	4.59636e+10	4.2453e+10	4.44227e+10	4.1703e+10	4.86574e+10	4.2877e+10	4.66486e+10	4.92559e+10	5.3642e+10	5.33474e+10
FA(18:1)	[M-H]-	281.248	281.249	5.8479e+10	5.88092e+10	1.18469e+10	4.68999e+10	4.19836e+10	2.55066e+10	3.17071e+10	3.57803e+10	4.5754e+10	3.73666e+10	3.90252e+10	5.24057e+10	2.84076e+10	5.40953e+10	3.60349e+10	3.31562e+10	4.02618e+10	3.34097e+10	3.89469e+10	2.57385e+10	6.58089e+10	5.88062e+10	6.28514e+10	5.46938e+10	4.78177e+10	6.7464e+09	4.14305e+10	5.95331e+10	3.09398e+10	9.39316e+10	4.3803e+10	4.38969e+10	2.16782e+10	6.48094e+10	3.43269e+10	6.0928e+10	3.85463e+10	4.00886e+10	2.80668e+10	3.11783e+10	5.66943e+10	3.45455e+10	4.59449e+10	1.01492e+11	5.17747e+10	5.33023e+10
FA(18:2)	[M-H]-	279.233	279.233	5.31378e+10	3.80279e+10	1.08297e+10	2.97486e+10	2.20117e+10	1.72683e+10	1.94933e+10	2.02775e+10	2.9925e+10	2.64349e+10	2.50777e+10	3.70466e+10	2.38851e+10	3.20635e+10	1.93264e+10	2.08358e+10	1.82248e+10	1.99783e+10	2.30499e+10	1.72935e+10	3.0608e+10	5.02511e+10	2.74413e+10	3.68921e+10	2.28189e+10	6.42702e+09	2.84688e+10	3.47138e+10	2.7659e+10	7.41847e+10	3.70852e+10	1.97917e+10	1.56425e+10	3.72817e+10	2.70555e+10	4.38982e+10	3.57225e+10	2.44677e+10	2.7468e+10	2.82894e+10	3.80047e+10	3.08159e+10	3.41967e+10	5.38834e+10	3.48447e+10	3.84845e+10
FA(18:3)	[M-H]-	277.217	277.217	5.54523e+09	3.23951e+09	7.67624e+08	1.66433e+09	2.51866e+09	1.51955e+09	1.92758e+09	2.1932e+09	2.03381e+09	2.33169e+09	2.46137e+09	3.68963e+09	1.50426e+09	2.19217e+09	1.67074e+09	1.94538e+09	1.89051e+09	1.91719e+09	2.23826e+09	1.1999e+09	3.18092e+09	5.59169e+09	2.98337e+09	3.79703e+09	2.26763e+09	5.24791e+08	2.30947e+09	4.07838e+09	2.09237e+09	8.20981e+09	3.16766e+09	2.01178e+09	1.1238e+09	5.27498e+09	2.55083e+09	5.18692e+09	4.03858e+09	2.7391e+09	1.96413e+09	3.35282e+09	5.83497e+09	2.67338e+09	3.04334e+09	7.98762e+09	4.90035e+09	4.17962e+09
FA(18:4)	[M-H]-	275.201	275.202	4.48838e+07	2.08841e+07	7.41631e+06	1.09923e+07	1.96547e+07	1.11662e+07	1.18507e+07	2.37126e+07	1.79585e+07	1.46832e+07	1.75949e+07	2.00093e+07	1.66793e+07	1.26652e+07	1.56101e+07	2.18092e+07	1.19655e+07	1.57073e+07	1.10352e+07	1.11805e+07	2.95958e+07	2.42834e+07	2.95078e+07	2.34057e+07	1.91291e+07	5.69192e+06	2.36259e+07	3.42381e+07	2.57048e+07	5.12715e+07	2.35952e+07	1.46364e+07	1.00452e+07	3.1733e+07	1.82944e+07	5.97719e+07	2.89646e+07	3.15138e+07	2.67002e+07	2.33012e+07	1.11917e+08	4.21844e+07	3.4011e+07	6.66441e+07	5.02141e+07	2.67373e+07
FA(19:0)	[M-H]-	297.28	297.28	1.42825e+08	1.12731e+08	8.14186e+07	9.0724e+07	8.48421e+07	7.15573e+07	9.24485e+07	8.74913e+07	8.3089e+07	8.06395e+07	8.30427e+07	8.51011e+07	7.38207e+07	8.94073e+07	8.77717e+07	1.27587e+08	7.23784e+07	6.73964e+07	7.99513e+07	2.10306e+08	1.00189e+08	1.08648e+08	1.11332e+08	9.77921e+07	8.7369e+07	5.71934e+07	8.12747e+07	1.05785e+08	9.28974e+07	1.02018e+08	8.17758e+07	8.14571e+07	6.87714e+07	1.21703e+08	8.21589e+07	1.35904e+08	1.03999e+08	9.55214e+07	9.42667e+07	1.01688e+08	1.10214e+08	1.04026e+08	1.3041e+08	1.1502e+08	1.11082e+08	1.15589e+08
FA(19:1)	[M-H]-	295.263	295.264	1.87126e+08	1.62009e+08	4.70056e+07	9.98896e+07	1.05666e+08	6.89454e+07	8.43862e+07	9.44556e+07	9.49893e+07	8.69002e+07	1.1003e+08	1.09082e+08	5.70657e+07	1.16859e+08	9.26921e+07	1.14144e+08	8.76074e+07	6.74583e+07	9.58515e+07	1.26876e+08	1.53646e+08	1.50609e+08	1.66112e+08	1.18856e+08	1.1047e+08	3.06179e+07	1.06971e+08	1.65668e+08	8.7799e+07	2.07607e+08	9.93677e+07	1.13036e+08	6.5274e+07	1.66051e+08	9.92892e+07	1.48524e+08	1.08125e+08	1.07995e+08	7.61776e+07	8.96126e+07	1.5042e+08	9.64323e+07	1.34323e+08	2.21773e+08	1.3226e+08	1.21043e+08
FA(20:0)	[M-H]-	311.295	311.296	6.62703e+08	5.83774e+08	4.3461e+08	5.39395e+08	4.69786e+08	4.16192e+08	5.42043e+08	5.07898e+08	4.72583e+08	4.8267e+08	4.82135e+08	5.01261e+08	4.54808e+08	4.58074e+08	4.36652e+08	5.84203e+08	3.935e+08	3.97809e+08	4.24774e+08	7.83005e+08	5.30773e+08	4.42287e+08	5.15708e+08	5.61397e+08	5.03602e+08	3.60248e+08	4.20988e+08	4.35484e+08	4.92787e+08	5.02589e+08	4.48941e+08	4.46535e+08	4.14851e+08	6.84266e+08	4.66816e+08	8.1562e+08	6.64935e+08	6.10029e+08	6.16705e+08	5.89498e+08	6.55279e+08	6.64625e+08	6.75866e+08	6.81636e+08	7.53472e+08	7.37981e+08
FA(20:1)	[M-H]-	309.279	309.28	9.22562e+08	8.64277e+08	2.56489e+08	7.85765e+08	6.09169e+08	4.28589e+08	6.63169e+08	8.51414e+08	5.5641e+08	5.21563e+08	8.79146e+08	7.80006e+08	4.88134e+08	8.25224e+08	8.23789e+08	8.52268e+08	6.49933e+08	4.62815e+08	7.94476e+08	4.38658e+08	1.1956e+09	8.12536e+08	1.25109e+09	8.60971e+08	8.99878e+08	1.41973e+08	5.44888e+08	1.27134e+09	4.6928e+08	1.29734e+09	5.77945e+08	9.11272e+08	3.33159e+08	1.16877e+09	8.11223e+08	1.13692e+09	6.20891e+08	7.56584e+08	4.80645e+08	4.84959e+08	9.002e+08	6.29259e+08	6.98677e+08	1.79729e+09	7.55908e+08	1.04003e+09
FA(20:2)	[M-H]-	307.264	307.264	9.24627e+08	7.39424e+08	1.53467e+08	5.32226e+08	3.73897e+08	3.27736e+08	3.18312e+08	4.22613e+08	4.82827e+08	4.63819e+08	5.76111e+08	6.70967e+08	3.81207e+08	5.93618e+08	3.78588e+08	5.36957e+08	3.70174e+08	2.84151e+08	3.88403e+08	3.96217e+08	6.97673e+08	9.77562e+08	7.70014e+08	5.47059e+08	4.59811e+08	8.69059e+07	5.55794e+08	6.69204e+08	6.93163e+08	1.06748e+09	7.36154e+08	4.54699e+08	2.95087e+08	5.82219e+08	4.4822e+08	7.12331e+08	5.11522e+08	5.39163e+08	4.97257e+08	5.94755e+08	7.0951e+08	5.06664e+08	5.77335e+08	8.71496e+08	4.91616e+08	5.70306e+08
FA(20:3)	[M-H]-	305.248	305.249	6.25563e+08	6.06597e+08	1.78104e+08	3.34117e+08	3.71599e+08	3.37817e+08	2.59932e+08	3.604e+08	4.22665e+08	4.07035e+08	3.78828e+08	5.66532e+08	2.48682e+08	4.5073e+08	3.34841e+08	3.47899e+08	2.83969e+08	2.90101e+08	2.38538e+08	3.32089e+08	7.44218e+08	7.36148e+08	7.42148e+08	3.58108e+08	4.48644e+08	9.9779e+07	5.6533e+08	5.41013e+08	5.92859e+08	8.90432e+08	5.6158e+08	3.11146e+08	2.5862e+08	4.91172e+08	3.37607e+08	7.05423e+08	5.12034e+08	6.19997e+08	6.74071e+08	5.56751e+08	1.04575e+09	7.27908e+08	6.93851e+08	8.1698e+08	5.85897e+08	5.12814e+08
FA(20:4)	[M-H]-	303.233	303.233	2.17725e+09	1.95477e+09	6.44248e+08	1.44664e+09	1.41162e+09	2.21032e+09	7.51791e+08	1.38526e+09	1.9606e+09	1.55926e+09	1.01725e+09	1.57016e+09	8.72376e+08	1.35237e+09	1.34729e+09	1.01997e+09	9.56222e+08	1.12044e+09	8.35341e+08	1.02038e+09	2.31389e+09	2.7643e+09	2.91279e+09	9.34223e+08	1.41552e+09	4.41651e+08	2.03484e+09	2.06433e+09	2.22401e+09	2.23464e+09	1.53303e+09	1.19591e+09	1.03266e+09	1.93698e+09	1.43705e+09	4.21416e+09	2.965e+09	4.03143e+09	3.02331e+09	2.90907e+09	4.62514e+09	3.7645e+09	3.17304e+09	3.09657e+09	2.77394e+09	2.36598e+09
FA(20:5)	[M-H]-	301.217	301.217	1.10816e+08	1.26744e+08	3.15782e+07	2.48348e+07	6.18277e+07	5.184e+07	3.02811e+07	1.01576e+08	7.01714e+07	5.6305e+07	6.97497e+07	6.63537e+07	2.0366e+07	5.29746e+07	6.60193e+07	7.49051e+07	3.00188e+07	5.66829e+07	2.72641e+07	2.61547e+07	1.37918e+08	1.32326e+08	1.69535e+08	5.34315e+07	7.39356e+07	1.77229e+07	6.67577e+07	2.79449e+08	9.22273e+07	8.49556e+07	8.68502e+07	7.70388e+07	3.49115e+07	1.45532e+08	5.44288e+07	2.20377e+08	9.3569e+07	2.4697e+08	2.2327e+08	1.66213e+08	2.39958e+08	2.25432e+08	1.87859e+08	1.4829e+08	1.59542e+08	7.73423e+07
FA(22:0)	[M-H]-	339.327	339.327	1.89096e+08	1.13113e+08	9.06604e+07	1.10246e+08	9.63179e+07	7.58058e+07	1.09161e+08	1.02026e+08	8.81944e+07	8.7857e+07	8.02989e+07	9.20392e+07	1.08057e+08	9.33445e+07	8.02769e+07	1.12999e+08	7.25313e+07	9.13156e+07	8.2121e+07	4.42806e+08	1.10134e+08	9.25253e+07	1.01191e+08	1.1413e+08	9.59754e+07	6.55335e+07	7.58255e+07	8.42268e+07	1.01487e+08	1.04129e+08	9.36668e+07	9.4054e+07	8.19594e+07	1.29775e+08	1.01819e+08	1.53399e+08	1.28669e+08	1.14108e+08	1.24646e+08	1.04099e+08	1.13859e+08	1.72162e+08	1.31035e+08	1.1983e+08	1.2081e+08	1.25202e+08
FA(22:1)	[M-H]-	337.311	337.311	1.34561e+08	1.04984e+08	8.58186e+07	1.53898e+08	6.88063e+07	8.43713e+07	2.2894e+08	2.99225e+08	7.71966e+07	4.60224e+07	1.30953e+08	8.57264e+07	6.54196e+07	7.48197e+07	4.07036e+08	2.91793e+08	9.04968e+07	4.61233e+07	2.20217e+08	9.71191e+07	1.92197e+08	1.02322e+08	1.97971e+08	1.30831e+08	1.36668e+08	5.33331e+07	5.93163e+07	4.42283e+08	6.64403e+07	1.58096e+08	5.03139e+07	1.36059e+08	4.16435e+07	1.96648e+08	6.14303e+08	3.27557e+08	1.1606e+08	2.51834e+08	1.54706e+08	6.97515e+07	1.27771e+08	1.72075e+08	9.16232e+07	3.51733e+08	1.0212e+08	2.60279e+08
FA(22:2)	[M-H]-	335.296	335.296	4.3372e+07	2.55257e+07	1.25907e+07	1.83911e+07	1.39989e+07	1.36804e+07	1.80145e+07	2.14171e+07	2.03825e+07	1.76383e+07	1.94333e+07	2.36158e+07	1.83661e+07	1.90881e+07	2.27188e+07	2.18118e+07	1.49902e+07	9.89992e+06	1.86789e+07	3.02177e+07	3.16849e+07	3.37619e+07	3.9058e+07	2.06981e+07	2.16454e+07	4.55015e+06	1.85271e+07	2.6899e+07	2.50621e+07	3.014e+07	1.99727e+07	1.67436e+07	1.17753e+07	2.6653e+07	2.0097e+07	3.05338e+07	1.94813e+07	2.03614e+07	1.78557e+07	1.90512e+07	2.21297e+07	2.08689e+07	2.16651e+07	3.02889e+07	1.88348e+07	2.75713e+07
FA(22:3)	[M-H]-	333.28	333.28	3.41212e+07	2.2713e+07	9.56462e+06	1.44836e+07	1.29021e+07	1.04054e+07	1.3578e+07	1.70122e+07	1.50023e+07	1.33295e+07	1.26177e+07	2.53815e+07	1.1022e+07	1.83182e+07	1.85203e+07	1.85134e+07	1.19721e+07	9.40731e+06	1.14047e+07	2.5533e+07	4.13212e+07	3.02875e+07	4.20108e+07	1.37494e+07	1.92355e+07	2.64388e+06	2.13682e+07	2.20665e+07	2.70465e+07	3.08789e+07	2.1675e+07	1.15645e+07	1.15656e+07	2.11494e+07	1.24734e+07	2.42102e+07	1.58892e+07	1.63859e+07	1.73931e+07	1.6441e+07	2.27064e+07	1.90257e+07	2.58387e+07	2.65522e+07	1.42174e+07	1.99524e+07
FA(22:4)	[M-H]-	331.265	331.264	3.52905e+08	3.28255e+08	8.82142e+07	1.83928e+08	1.76869e+08	1.6191e+08	1.09603e+08	2.1901e+08	2.67368e+08	2.1772e+08	1.61292e+08	3.91879e+08	1.91243e+08	2.72726e+08	2.15751e+08	2.36881e+08	1.9344e+08	1.46421e+08	1.60943e+08	1.4598e+08	4.7151e+08	5.19086e+08	5.66911e+08	1.55054e+08	3.22271e+08	3.97379e+07	2.89815e+08	2.84771e+08	3.51341e+08	4.3668e+08	2.76676e+08	1.71264e+08	1.79224e+08	2.82131e+08	2.08189e+08	4.12019e+08	1.98283e+08	2.63199e+08	2.21955e+08	1.81046e+08	3.76959e+08	2.66484e+08	2.40985e+08	3.38444e+08	2.21956e+08	2.13085e+08
FA(22:5)	[M-H]-	329.248	329.249	5.87683e+08	5.07702e+08	1.24694e+08	2.35422e+08	3.3796e+08	2.67391e+08	1.939e+08	3.86487e+08	4.01813e+08	3.12017e+08	3.67571e+08	5.0558e+08	1.70569e+08	3.83374e+08	2.75398e+08	3.66893e+08	2.76452e+08	2.18599e+08	2.13462e+08	2.61452e+08	7.49038e+08	7.8886e+08	8.38123e+08	2.66264e+08	3.69173e+08	5.77705e+07	4.19853e+08	7.57185e+08	4.60739e+08	6.49937e+08	4.3934e+08	2.80767e+08	1.74811e+08	4.51839e+08	2.94593e+08	6.58617e+08	3.94528e+08	4.39486e+08	4.66622e+08	4.81021e+08	8.77551e+08	5.45931e+08	5.19746e+08	6.01657e+08	4.78545e+08	3.89078e+08
FA(22:6)	[M-H]-	327.233	327.233	8.70332e+08	9.97193e+08	2.93533e+08	3.38018e+08	4.77059e+08	3.90115e+08	3.41555e+08	5.81387e+08	6.96797e+08	3.84627e+08	7.8059e+08	5.78874e+08	2.60078e+08	5.7334e+08	4.41141e+08	6.68724e+08	3.38122e+08	3.78313e+08	3.30104e+08	6.29542e+08	7.73695e+08	8.78585e+08	8.93619e+08	4.49658e+08	3.75146e+08	1.11833e+08	7.41944e+08	1.6337e+09	7.64055e+08	9.97125e+08	7.56412e+08	5.70042e+08	3.17507e+08	7.52365e+08	3.27557e+08	1.13617e+09	8.56167e+08	7.67221e+08	1.00351e+09	1.14727e+09	1.27885e+09	1.45698e+09	1.2962e+09	9.85353e+08	8.41382e+08	8.40549e+08
FA(23:0)	[M-H]-	353.343	353.342	7.33135e+07	4.34583e+07	3.05448e+07	3.73831e+07	3.67251e+07	2.39044e+07	3.77059e+07	3.104e+07	2.80644e+07	2.59699e+07	2.50383e+07	3.20967e+07	2.69945e+07	3.09148e+07	2.70895e+07	3.10644e+07	2.32235e+07	2.40781e+07	2.57689e+07	2.85697e+08	3.66938e+07	2.97566e+07	3.16007e+07	3.78631e+07	3.13107e+07	2.31305e+07	2.26809e+07	2.59518e+07	3.51925e+07	3.09956e+07	3.13438e+07	3.0957e+07	2.74794e+07	4.24959e+07	3.28422e+07	4.10926e+07	4.12561e+07	2.48079e+07	2.94442e+07	2.88161e+07	3.0654e+07	3.38884e+07	4.8366e+07	3.14473e+07	3.06731e+07	3.01903e+07
FA(24:0)	[M-H]-	367.358	367.358	3.20346e+08	1.62115e+08	1.19647e+08	1.43483e+08	1.35067e+08	8.94688e+07	1.57363e+08	1.36836e+08	1.03039e+08	8.93466e+07	8.21265e+07	1.18904e+08	1.23582e+08	1.2687e+08	9.51565e+07	1.1797e+08	8.88564e+07	1.05452e+08	9.10261e+07	1.28066e+09	1.44698e+08	1.14345e+08	1.41835e+08	1.6242e+08	1.13534e+08	8.41638e+07	7.93775e+07	1.07423e+08	1.50814e+08	1.31136e+08	1.26083e+08	1.32548e+08	1.00526e+08	1.57395e+08	1.29723e+08	1.78581e+08	1.74001e+08	1.22846e+08	1.37505e+08	1.2942e+08	1.22049e+08	2.20787e+08	1.82319e+08	1.34045e+08	1.2048e+08	1.28971e+08
FA(24:1)	[M-H]-	365.343	365.342	1.18778e+08	1.08132e+08	1.31035e+08	8.43209e+07	9.81558e+07	9.29122e+07	1.28247e+08	2.02244e+08	1.07489e+08	9.57329e+07	1.03648e+08	1.26988e+08	6.29726e+07	8.1507e+07	1.6363e+08	1.57342e+08	1.15649e+08	7.61956e+07	1.49341e+08	1.16061e+08	1.52537e+08	1.06824e+08	2.13466e+08	9.51492e+07	1.24788e+08	3.88897e+07	7.83011e+07	1.83837e+08	8.46284e+07	1.0497e+08	7.5538e+07	1.15301e+08	9.1672e+07	1.46576e+08	1.63509e+08	2.11968e+08	8.8859e+07	1.41961e+08	1.44209e+08	8.78803e+07	1.15316e+08	1.09083e+08	9.88065e+07	1.85699e+08	1.33858e+08	1.35264e+08
FA(24:2)	[M-H]-	363.326	363.327	4.29487e+07	2.74606e+07	2.2138e+07	1.79023e+07	2.02443e+07	2.01889e+07	2.37901e+07	1.78828e+07	2.81535e+07	2.38443e+07	2.14706e+07	3.18556e+07	1.97502e+07	2.06603e+07	2.23901e+07	2.40104e+07	2.39444e+07	1.42934e+07	3.06079e+07	2.33468e+07	2.95731e+07	3.69836e+07	3.92991e+07	2.63654e+07	2.20801e+07	8.60013e+06	2.32411e+07	2.1726e+07	3.18306e+07	2.48574e+07	3.28845e+07	2.06747e+07	2.12235e+07	2.89992e+07	2.00899e+07	3.45767e+07	1.99087e+07	1.85651e+07	2.00374e+07	2.50198e+07	2.52691e+07	2.47268e+07	2.22861e+07	2.75198e+07	2.69963e+07	3.93158e+07
FA(25:0)_isomer1	[M-H]-	381.374	381.374	5.45825e+07	3.34404e+07	2.56195e+07	3.00164e+07	3.58525e+07	2.00823e+07	3.24901e+07	2.29703e+07	1.63772e+07	1.54018e+07	1.66931e+07	2.12162e+07	1.24345e+07	2.13979e+07	1.8158e+07	1.53542e+07	1.42784e+07	1.49097e+07	1.77447e+07	2.46412e+08	2.3688e+07	1.82262e+07	1.76754e+07	2.38833e+07	2.11204e+07	1.33551e+07	1.17994e+07	1.31837e+07	2.35341e+07	1.72316e+07	1.62568e+07	1.74095e+07	1.4086e+07	2.37589e+07	1.73003e+07	2.52767e+07	3.31212e+07	1.60318e+07	1.42792e+07	1.6189e+07	1.6949e+07	1.58541e+07	3.92383e+07	1.94331e+07	1.8223e+07	1.53095e+07
FA(25:0)_isomer2	[M-H]-	381.374	381.374	5.79243e+07	2.2364e+07	1.63701e+07	2.4403e+07	2.28319e+07	1.29482e+07	2.55631e+07	1.58e+07	1.65881e+07	1.30761e+07	1.47164e+07	1.86269e+07	1.59348e+07	2.00501e+07	1.58293e+07	1.6529e+07	1.22146e+07	1.58768e+07	1.43763e+07	2.48143e+08	2.25472e+07	1.97215e+07	2.1605e+07	2.5968e+07	2.45802e+07	1.70744e+07	1.37652e+07	1.54809e+07	2.56297e+07	2.25751e+07	2.34305e+07	2.03655e+07	1.8644e+07	2.84067e+07	2.32446e+07	2.32397e+07	2.39065e+07	1.3544e+07	1.41501e+07	1.43772e+07	1.67402e+07	1.45481e+07	2.78624e+07	1.66995e+07	1.62402e+07	1.28228e+07
FA(26:0)	[M-H]-	395.389	395.389	1.23343e+08	5.11746e+07	4.10101e+07	5.64103e+07	6.02398e+07	2.92174e+07	5.83973e+07	3.96377e+07	3.69161e+07	3.21277e+07	3.56409e+07	4.4438e+07	3.41045e+07	4.29182e+07	3.50218e+07	3.51032e+07	3.34979e+07	3.73114e+07	3.34197e+07	5.69756e+08	4.85355e+07	4.05292e+07	4.41263e+07	5.30143e+07	5.39771e+07	3.58012e+07	2.76985e+07	3.55455e+07	5.0901e+07	4.2356e+07	4.06381e+07	4.61319e+07	3.90006e+07	5.49022e+07	5.10054e+07	5.52468e+07	5.73291e+07	2.89354e+07	3.24395e+07	3.29395e+07	3.02649e+07	4.23482e+07	6.14222e+07	3.20828e+07	3.51513e+07	2.94229e+07
FA(26:1)_isomer1	[M-H]-	393.374	393.374	5.08423e+07	2.8574e+07	4.88885e+07	2.01099e+07	3.8558e+07	2.62445e+07	3.38756e+07	4.49821e+07	1.77937e+07	2.12188e+07	2.68377e+07	1.66697e+07	1.6952e+07	2.85048e+07	2.84811e+07	4.39663e+07	2.18337e+07	1.76737e+07	4.55723e+07	1.89556e+07	3.35149e+07	2.20882e+07	4.61054e+07	3.43364e+07	2.36406e+07	1.93306e+07	4.30611e+07	1.8392e+07	4.10205e+07	3.62163e+07	4.09501e+07	2.73168e+07	1.19509e+07	3.90247e+07	8.23309e+06	4.76422e+07	2.89188e+07	3.85588e+07	1.86805e+07	1.81184e+07	7.96607e+07	5.2042e+07	2.67935e+07	3.24637e+07	6.92774e+07	7.28469e+07
FA(26:1)_isomer2	[M-H]-	393.374	393.374	5.13529e+07	3.36026e+07	6.90994e+07	2.47706e+07	6.02219e+07	3.57485e+07	6.11461e+07	5.7072e+07	2.77679e+07	2.94301e+07	3.48458e+07	2.60402e+07	1.7119e+07	3.27156e+07	4.04766e+07	6.06523e+07	3.7978e+07	3.00713e+07	5.56294e+07	8.62706e+07	5.34101e+07	2.40278e+07	9.04802e+07	3.82391e+07	4.61566e+07	2.67442e+07	4.65675e+07	3.47012e+07	3.84959e+07	3.18913e+07	3.97667e+07	4.65642e+07	1.48568e+07	5.90304e+07	1.94963e+07	5.95775e+07	4.11215e+07	4.47778e+07	3.87385e+07	2.68924e+07	8.87789e+07	6.0143e+07	3.95952e+07	3.48045e+07	7.60808e+07	1.20263e+08
FA(26:2)_isomer1	[M-H]-	391.358	391.358	4.6243e+07	2.18207e+07	3.9341e+07	1.20425e+07	2.74933e+07	1.51899e+07	2.04658e+07	2.5241e+07	1.37851e+07	1.34766e+07	1.97503e+07	1.00417e+07	1.11453e+07	1.10339e+07	2.49535e+07	2.7986e+07	1.44508e+07	1.09838e+07	3.34158e+07	6.73441e+06	2.05052e+07	1.41265e+07	2.84822e+07	2.28312e+07	1.4819e+07	1.04103e+07	2.93599e+07	1.36931e+07	2.9829e+07	2.28766e+07	3.60435e+07	1.46341e+07	1.02887e+07	2.77465e+07	6.0783e+06	3.57915e+07	2.6883e+07	2.91102e+07	1.51379e+07	1.35024e+07	4.67463e+07	3.25934e+07	1.76336e+07	1.98668e+07	4.73672e+07	7.21937e+07
FA(26:2)_isomer2	[M-H]-	391.359	391.358	8.73174e+07	4.30295e+07	7.2444e+07	3.38076e+07	4.664e+07	4.33206e+07	5.58739e+07	5.79299e+07	3.47311e+07	4.31111e+07	4.2264e+07	2.8432e+07	2.49134e+07	4.84255e+07	5.5614e+07	6.51759e+07	4.09981e+07	2.91882e+07	6.58112e+07	2.85391e+07	7.73101e+07	3.5673e+07	8.26713e+07	4.15631e+07	4.29945e+07	2.88893e+07	5.54949e+07	3.31508e+07	6.43276e+07	4.64554e+07	6.69144e+07	3.80044e+07	2.04705e+07	7.25894e+07	1.53192e+07	9.10731e+07	5.36013e+07	5.98395e+07	4.33783e+07	3.20818e+07	1.08241e+08	6.74795e+07	3.26755e+07	7.39372e+07	1.07255e+08	1.69221e+08
FA(27:0)	[M-H]-	409.404	409.405	2.10784e+07	8.18753e+06	6.67481e+06	9.36835e+06	1.19927e+07	4.4583e+06	9.36001e+06	4.08432e+06	5.40752e+06	4.30162e+06	4.43201e+06	6.58191e+06	4.46914e+06	5.62352e+06	5.48953e+06	4.84008e+06	5.39929e+06	5.7585e+06	5.60719e+06	9.27743e+07	7.50137e+06	6.67947e+06	4.97568e+06	8.68303e+06	9.16486e+06	5.87696e+06	4.09909e+06	4.63537e+06	7.49256e+06	8.85232e+06	6.22609e+06	7.28027e+06	5.79823e+06	9.33292e+06	8.16426e+06	7.98806e+06	9.58322e+06	3.46202e+06	5.09936e+06	4.71402e+06	3.98054e+06	3.05377e+06	1.19966e+07	4.7144e+06	5.56643e+06	3.76481e+06
FA(28:0)	[M-H]-	423.421	423.421	3.32551e+07	1.20048e+07	1.12879e+07	1.28603e+07	1.49175e+07	7.75469e+06	1.31864e+07	9.11457e+06	7.13189e+06	7.9416e+06	8.2519e+06	1.01945e+07	6.80304e+06	1.39095e+07	8.23404e+06	9.48727e+06	7.99459e+06	7.60442e+06	8.26844e+06	1.26179e+08	1.10798e+07	1.0281e+07	1.06556e+07	1.45275e+07	1.14818e+07	8.71681e+06	7.04456e+06	9.94227e+06	1.44024e+07	1.04385e+07	9.58324e+06	1.24723e+07	9.41236e+06	1.22205e+07	1.31057e+07	1.52583e+07	1.64568e+07	8.36434e+06	8.48744e+06	8.46295e+06	8.0358e+06	7.12162e+06	1.59553e+07	8.25947e+06	9.53373e+06	6.36698e+06
FA(28:1)	[M-H]-	421.405	421.405	8.90843e+06	3.08883e+06	2.18635e+06	2.22676e+06	3.83286e+06	1.12908e+06	4.31675e+06	1.96388e+06	1.86299e+06	2.14077e+06	1.42154e+06	1.43599e+06	909314	1.17544e+06	1.59365e+06	3.21881e+06	1.74107e+06	1.43731e+06	2.14782e+06	2.98357e+07	3.79146e+06	1.93456e+06	3.99516e+06	2.68856e+06	3.45787e+06	1.24439e+06	1.26949e+06	1.22366e+06	2.10858e+06	1.24273e+06	2.10612e+06	2.40453e+06	599219	3.22728e+06	1.92274e+06	2.1773e+06	1.91284e+06	1.96694e+06	465656	666717	3.88802e+06	3.10518e+06	3.76158e+06	1.18584e+06	2.57164e+06	3.82969e+06
FA(28:2)	[M-H]-	419.389	419.389	6.86962e+06	1.38005e+06	2.48617e+06	1.53216e+06	3.45591e+06	2.461e+06	2.99263e+06	4.44051e+06	1.34946e+06	1.11807e+06	1.92014e+06	1.05486e+06	562929	1.51921e+06	1.5306e+06	4.87855e+06	856924	514043	2.14713e+06	7.01303e+06	4.919e+06	1.90603e+06	5.57785e+06	2.18839e+06	983116	814421	2.43776e+06	1.59319e+06	4.55798e+06	2.0872e+06	3.38447e+06	2.64785e+06	139101	2.54475e+06	85985.5	3.50603e+06	2.43697e+06	1.1005e+06	363256	343843	7.6122e+06	6.53999e+06	2.03035e+06	205979	4.27069e+06	9.31876e+06
FA(28:4)	[M-H]-	415.354	415.358	1.56738e+08	9.50367e+07	6.04801e+07	1.12139e+08	6.15403e+07	6.5972e+07	8.10132e+07	1.15784e+08	8.24336e+07	352353	1.05073e+08	7.74162e+07	1.10604e+08	8.14363e+07	6.74669e+07	4.95726e+07	6.20501e+07	6.18573e+07	7.36168e+07	8.76972e+07	4.04828e+07	8.11798e+07	5.6451e+07	1.11887e+08	6.90785e+07	7.26587e+07	6.14609e+07	8.65314e+07	4.69076e+07	7.69149e+07	4.85949e+07	8.60839e+07	6.56823e+07	6.50666e+07	9.72216e+07	6.78276e+07	6.90292e+07	1.38073e+08	7.05856e+07	6.82327e+07	6.74505e+07	9.78247e+07	1.07095e+08	7.74628e+07	6.22187e+07	1.00948e+08
FA(30:0)	[M-H]-	451.451	451.452	7.30093e+06	3.08705e+06	2.78854e+06	3.03324e+06	3.26497e+06	1.71652e+06	3.23576e+06	2.13075e+06	1.39667e+06	2.12766e+06	1.47594e+06	2.04285e+06	1.24312e+06	4.03614e+06	1.61065e+06	3.04398e+06	2.35838e+06	2.20297e+06	2.09481e+06	2.45893e+07	3.41179e+06	2.4655e+06	2.17345e+06	3.84413e+06	2.33094e+06	2.70495e+06	1.511e+06	2.88744e+06	5.12043e+06	3.17945e+06	2.50918e+06	3.51157e+06	2.1209e+06	3.14877e+06	3.02921e+06	4.47043e+06	5.80529e+06	2.34744e+06	3.09006e+06	4.94467e+06	4.05611e+06	3.10622e+06	4.04952e+06	2.01837e+06	2.94006e+06	2.1556e+06
FA(30:1)	[M-H]-	449.436	449.436	1.0465e+07	4.24651e+06	3.1619e+06	4.2562e+06	4.419e+06	1.74082e+06	5.20696e+06	2.45595e+06	2.10965e+06	1.89071e+06	2.02824e+06	3.84482e+06	1.95943e+06	2.20629e+06	2.92294e+06	2.70297e+06	2.04086e+06	2.33568e+06	2.77056e+06	3.83107e+07	3.79602e+06	3.45244e+06	2.89674e+06	3.8505e+06	3.13916e+06	2.30512e+06	1.95497e+06	2.12264e+06	5.35356e+06	3.31171e+06	2.74157e+06	2.74584e+06	2.87736e+06	5.1317e+06	3.23397e+06	3.43111e+06	4.87334e+06	1.6449e+06	1.77787e+06	1.57659e+06	1.62738e+06	1.40748e+06	6.21775e+06	2.21522e+06	1.59678e+06	2.25773e+06
HexCer(16:0;2O/24:2)	[M+H-H2O]+	764.637	764.64	1.40832e+06	376945	269894	635801	216392	381447	140228	388595	0	687431	413946	1.03351e+06	387226	600626	756608	187781	351287	167476	723203	572286	416733	703174	226665	888076	0	681038	713619	468920	1.7766e+06	1.55514e+06	802521	1.04957e+06	381074	1.29855e+06	606613	1.06639e+06	1.00833e+06	1.94484e+06	1.13644e+06	1.17541e+06	435433	1.68308e+06	188248	2.21467e+06	1.17926e+06	1.48355e+06
HexCer(18:1;2O/16:0)	[M+H-H2O]+	682.561	682.562	1.03071e+06	2.97158e+06	3.64338e+06	1.16215e+06	2.67568e+06	5.25382e+06	2.81127e+06	1.32112e+06	2.3836e+06	4.17653e+06	1.53849e+06	3.66178e+06	956014	1.73604e+06	2.34748e+06	1.99768e+06	5.31658e+06	2.90588e+06	3.84263e+06	6.03117e+06	1.7279e+06	9.2052e+06	0	3.461e+06	1.40533e+06	1.17798e+06	9.31269e+06	837342	1.14288e+06	1.76249e+06	2.66299e+06	7.53066e+06	3.47341e+06	910365	385600	2.19226e+06	4.95331e+06	3.64441e+06	4.14953e+06	2.55538e+06	1.8433e+06	2.85517e+06	1.27299e+06	3.1609e+06	6.53835e+06	3.00355e+06
HexCer(18:1;2O/22:0)	[M+H-H2O]+	766.654	766.656	1.04718e+07	8.25196e+06	8.38467e+06	1.13122e+07	6.57345e+06	5.57434e+06	7.42064e+06	8.73803e+06	3.2958e+06	8.65852e+06	3.42905e+06	7.05501e+06	5.22797e+06	7.51662e+06	8.29577e+06	6.79577e+06	6.15014e+06	6.13026e+06	6.50032e+06	9.39534e+06	5.94458e+06	1.09008e+07	4.49473e+06	9.50853e+06	2.71583e+06	4.55762e+06	8.90112e+06	6.9603e+06	1.04795e+07	9.18375e+06	1.05304e+07	1.00502e+07	5.6149e+06	1.45631e+07	6.00535e+06	8.43217e+06	1.24382e+07	1.4199e+07	9.68593e+06	9.1012e+06	7.76679e+06	8.86436e+06	7.57259e+06	1.39948e+07	1.16116e+07	1.38553e+07
HexCer(18:1;2O/23:0)	[M+H-H2O]+	780.667	780.671	5.14569e+06	3.03641e+06	1.40406e+06	1.77994e+06	1.81289e+06	1.60419e+06	2.62e+06	1.23565e+06	679483	3.31064e+06	631246	3.15442e+06	694966	1.97119e+06	1.40971e+06	2.29183e+06	1.19334e+06	2.53964e+06	1.57157e+06	3.60989e+06	1.98247e+06	2.71822e+06	1.28801e+06	2.22243e+06	886353	2.09283e+06	3.85176e+06	1.89701e+06	4.14898e+06	3.41288e+06	4.67188e+06	2.29131e+06	1.6929e+06	5.0767e+06	2.38146e+06	2.38359e+06	3.33143e+06	1.2477e+06	5.11422e+06	3.78179e+06	2.31668e+06	3.87719e+06	1.29394e+06	3.44586e+06	5.06505e+06	3.0503e+06
HexCer(18:1;2O/24:0)	[M+H-H2O]+	794.682	794.687	1.42724e+07	1.10609e+07	1.05907e+07	1.29298e+07	8.52155e+06	1.13109e+07	9.17302e+06	1.02259e+07	4.59146e+06	1.08585e+07	3.55449e+06	9.83486e+06	5.47321e+06	1.01213e+07	8.34602e+06	9.98169e+06	5.38948e+06	1.0045e+07	7.20078e+06	1.52137e+07	7.53101e+06	1.22749e+07	7.24286e+06	9.69339e+06	6.37602e+06	6.32233e+06	1.33254e+07	9.32125e+06	1.64733e+07	1.14013e+07	1.45326e+07	1.39459e+07	8.1474e+06	1.54241e+07	6.98981e+06	1.22566e+07	1.47946e+07	1.57876e+07	1.57583e+07	9.31405e+06	1.00836e+07	1.55959e+07	8.13147e+06	1.63282e+07	1.50102e+07	1.63812e+07
HexCer(18:1;2O/24:1)	[M+H-H2O]+	792.668	792.671	2.80429e+06	6.1717e+06	9.7398e+06	2.78843e+06	7.98358e+06	7.16823e+06	6.42995e+06	6.90712e+06	3.96057e+06	7.40999e+06	4.22634e+06	7.91462e+06	296385	3.04203e+06	9.13683e+06	8.03123e+06	5.45599e+06	8.73051e+06	8.60978e+06	4.99491e+06	4.30759e+06	8.65821e+06	5.64438e+06	4.69126e+06	4.57452e+06	5.1375e+06	8.26939e+06	4.48496e+06	5.92987e+06	5.61339e+06	4.07329e+06	7.57476e+06	6.86153e+06	7.11679e+06	5.95204e+06	7.35227e+06	6.87768e+06	2.95593e+06	1.15957e+07	6.28573e+06	8.11357e+06	4.15263e+06	3.8677e+06	9.80431e+06	1.13745e+07	4.78543e+06
LPC(14:0/0:0)	[M+H]+	468.308	468.308	2.2156e+07	5.15155e+07	2.47266e+07	1.92734e+07	2.60706e+07	3.86666e+07	1.65103e+07	2.67639e+07	9.29012e+06	3.16028e+07	8.11606e+06	2.52347e+07	1.8822e+07	2.95416e+07	5.85661e+07	3.58542e+07	1.70621e+06	2.92974e+07	9.79086e+06	5.01167e+07	3.75715e+07	2.26447e+07	7.11661e+07	1.94493e+07	1.25561e+07	5.0318e+07	3.13678e+07	1.75755e+07	1.17666e+08	4.78943e+07	7.44255e+07	1.50975e+07	4.74895e+07	2.48057e+07	5.61922e+07	9.05591e+07	5.76215e+07	1.13594e+08	1.78886e+08	1.66896e+08	2.27737e+08	1.82305e+08	1.2221e+08	1.10948e+08	9.75702e+07	8.77387e+07
LPC(15:0/0:0)	[M+H]+	482.323	482.324	1.68657e+07	2.85122e+07	3.1375e+07	1.68213e+07	1.84733e+07	2.70796e+07	1.49201e+07	1.94744e+07	1.0096e+07	3.17915e+07	1.10051e+07	2.32308e+07	1.58397e+07	1.72772e+07	1.70507e+07	2.08922e+07	795845	2.41722e+07	9.89669e+06	2.2985e+07	1.12524e+07	1.81198e+07	1.9541e+07	1.44185e+07	5.86099e+06	3.3161e+07	2.23043e+07	2.21495e+07	3.62226e+07	3.59098e+07	2.75977e+07	1.23849e+07	3.26782e+07	1.44519e+07	4.46937e+07	4.6735e+07	4.21027e+07	5.79704e+07	9.77493e+07	1.36614e+08	7.32863e+07	1.188e+08	8.17635e+07	7.36663e+07	5.68805e+07	6.31423e+07
LPC(16:0/0:0)	[M+H]+	496.338	496.34	6.08631e+09	9.57105e+09	5.57328e+09	8.82248e+09	4.48562e+09	7.73552e+09	3.94902e+09	6.59655e+09	4.33052e+09	9.78784e+09	2.84182e+09	7.15992e+09	3.8332e+09	4.75239e+09	6.98404e+09	5.77327e+09	1.01549e+09	7.22054e+09	4.39208e+09	4.5823e+09	6.48928e+09	6.13176e+09	8.6421e+09	6.40167e+09	2.26172e+09	6.36564e+09	4.16764e+09	6.35453e+09	1.3262e+10	1.05832e+10	8.39661e+09	5.30929e+09	6.23481e+09	5.10473e+09	1.00953e+10	1.67379e+10	1.91706e+10	2.17179e+10	2.12469e+10	2.35752e+10	2.39989e+10	2.56848e+10	1.67643e+10	1.89427e+10	1.79733e+10	2.19391e+10
LPC(16:1/0:0)	[M+H]+	494.322	494.324	7.64319e+07	1.34706e+08	7.93861e+07	7.17823e+07	6.6393e+07	1.22513e+08	5.83525e+07	8.03438e+07	4.39287e+07	1.57811e+08	3.67653e+07	9.30987e+07	5.71658e+07	7.02938e+07	1.33509e+08	9.3525e+07	1.06332e+07	1.04874e+08	4.6608e+07	9.88035e+07	9.95556e+07	7.86697e+07	2.14202e+08	6.88895e+07	4.79979e+07	1.83178e+08	7.77228e+07	8.64382e+07	2.93862e+08	2.84658e+08	1.8746e+08	5.42076e+07	1.04884e+08	7.85721e+07	1.21552e+08	2.36061e+08	2.10967e+08	3.57694e+08	3.12513e+08	3.85539e+08	4.3707e+08	4.4952e+08	3.51036e+08	4.67857e+08	2.81945e+08	3.48213e+08
LPC(17:0/0:0)	[M+H]+	510.355	510.355	6.89568e+07	1.08266e+08	7.21373e+07	6.91901e+07	4.93043e+07	9.17516e+07	3.85215e+07	6.65055e+07	4.08533e+07	1.13172e+08	3.46033e+07	8.8282e+07	3.88575e+07	4.34026e+07	5.82684e+07	6.42722e+07	9.03936e+06	7.55375e+07	4.77825e+07	5.10048e+07	5.12639e+07	9.46563e+07	6.96105e+07	7.22403e+07	2.00646e+07	6.69486e+07	6.86817e+07	1.02139e+08	1.45336e+08	1.24805e+08	8.29131e+07	5.45527e+07	9.08265e+07	6.45626e+07	1.72604e+08	2.66089e+08	2.40783e+08	2.76917e+08	2.92693e+08	4.80298e+08	2.74388e+08	4.91549e+08	3.44968e+08	3.04672e+08	1.93306e+08	2.60461e+08
LPC(18:0/0:0)	[M+H]+	524.37	524.371	2.22602e+09	3.56003e+09	1.89292e+09	2.57108e+09	1.65844e+09	3.45511e+09	1.2946e+09	2.06046e+09	1.70093e+09	3.26762e+09	9.68839e+08	2.62308e+09	1.26027e+09	1.51636e+09	2.34517e+09	1.65928e+09	3.95215e+08	2.87943e+09	1.65359e+09	1.7502e+09	2.89077e+09	1.9112e+09	3.64042e+09	2.07497e+09	9.83122e+08	2.08859e+09	2.1274e+09	2.2584e+09	6.08142e+09	4.32045e+09	3.5554e+09	2.01186e+09	2.63554e+09	2.1569e+09	4.02377e+09	8.43791e+09	8.99978e+09	1.1426e+10	1.08897e+10	1.16111e+10	1.17913e+10	1.4269e+10	8.76861e+09	1.0556e+10	7.11442e+09	1.07524e+10
LPC(18:1/0:0)	[M+H]+	522.354	522.355	1.07582e+09	1.35889e+09	1.03971e+09	1.15692e+09	9.95234e+08	1.32691e+09	7.67005e+08	1.23085e+09	6.98885e+08	1.75921e+09	5.66767e+08	2.0942e+09	1.04082e+09	8.20265e+08	1.21429e+09	1.37753e+09	2.47712e+08	1.51298e+09	1.00769e+09	8.63719e+08	1.00619e+09	8.12251e+08	2.06619e+09	1.13899e+09	5.25878e+08	1.56994e+09	8.03368e+08	1.22343e+09	2.86276e+09	2.24976e+09	1.41822e+09	1.04083e+09	1.49697e+09	8.8551e+08	2.8058e+09	3.73102e+09	4.42857e+09	4.57349e+09	3.8566e+09	4.12571e+09	5.95236e+09	5.04271e+09	4.34467e+09	8.01735e+09	5.06688e+09	5.49033e+09
LPC(18:2/0:0)	[M+H]+	520.338	520.34	2.13148e+09	2.17088e+09	1.09621e+09	1.43949e+09	1.37516e+09	1.68162e+09	8.09739e+08	1.24521e+09	9.7621e+08	2.84222e+09	5.34896e+08	4.33085e+09	1.41723e+09	1.24236e+09	1.23013e+09	2.38339e+09	2.33396e+08	1.89602e+09	1.21101e+09	1.3449e+09	8.09788e+08	7.76292e+08	1.62981e+09	1.3825e+09	3.87593e+08	1.54968e+09	9.56666e+08	1.31949e+09	4.46172e+09	3.51162e+09	2.85242e+09	1.13736e+09	2.34755e+09	1.1314e+09	5.05201e+09	3.0798e+09	7.02881e+09	4.71964e+09	5.34996e+09	5.05991e+09	6.2391e+09	6.96055e+09	5.24408e+09	4.67526e+09	4.75892e+09	7.73679e+09
LPC(18:3/0:0)	[M+H]+	518.323	518.324	1.96716e+07	1.43865e+07	7.01065e+06	5.35462e+06	2.29667e+07	1.85345e+07	1.46468e+07	1.6882e+07	6.02497e+06	1.98284e+07	5.8132e+06	4.71923e+07	1.73548e+07	9.32539e+06	1.40494e+07	2.22197e+07	1.16015e+06	2.05189e+07	1.03581e+07	1.13602e+07	6.99851e+06	1.22733e+07	1.95056e+07	1.53756e+07	2.84289e+06	1.95785e+07	1.15198e+07	1.65256e+07	4.53867e+07	5.12227e+07	3.55914e+07	1.10319e+07	1.76013e+07	1.56605e+07	5.33873e+07	6.39878e+07	9.33938e+07	8.13367e+07	4.80286e+07	1.16756e+08	1.97402e+08	1.1109e+08	7.86225e+07	1.42096e+08	1.32706e+08	1.06435e+08
LPC(20:0/0:0)	[M+H]+	552.401	552.402	2.10381e+07	1.20262e+07	8.56496e+06	2.05595e+07	1.08337e+07	1.65091e+07	6.74014e+06	1.58309e+07	4.92022e+06	1.62345e+07	4.65966e+06	1.15585e+07	9.39312e+06	1.03923e+07	1.00387e+07	1.43253e+07	595036	1.68916e+07	1.05766e+07	9.42675e+06	9.12095e+06	6.68117e+06	1.7944e+07	1.173e+07	4.20982e+06	1.29292e+07	1.36994e+07	1.67605e+07	3.62623e+07	3.18031e+07	2.00221e+07	1.1405e+07	1.31646e+07	1.14586e+07	2.59573e+07	5.94887e+07	5.58696e+07	8.52754e+07	5.68899e+07	6.21076e+07	6.33573e+07	1.17844e+08	5.25024e+07	1.00226e+08	6.69176e+07	8.06237e+07
LPC(20:1/0:0)	[M+H]+	550.384	550.387	1.43884e+07	2.29633e+07	2.18733e+07	2.74608e+07	1.94487e+07	2.66681e+07	1.50752e+07	3.80583e+07	1.3889e+07	2.69196e+07	1.69178e+07	2.76356e+07	1.26504e+07	1.26571e+07	1.88687e+07	2.01224e+07	3.87868e+06	3.47973e+07	2.57985e+07	1.50956e+07	1.94059e+07	1.33956e+07	2.8576e+07	2.5959e+07	9.99274e+06	2.80489e+07	1.64171e+07	2.65842e+07	4.41523e+07	4.30434e+07	1.53824e+07	2.22993e+07	2.50034e+07	1.38823e+07	7.03101e+07	1.12264e+08	1.08187e+08	1.30888e+08	1.23276e+08	1.14105e+08	1.25551e+08	1.62162e+08	1.17573e+08	2.0807e+08	1.15697e+08	1.45418e+08
LPC(20:2/0:0)	[M+H]+	548.368	548.371	1.93899e+07	2.31331e+07	1.36109e+07	2.38855e+07	1.40278e+07	2.22688e+07	1.37587e+07	1.72389e+07	1.47787e+07	3.1353e+07	1.34029e+07	3.30286e+07	1.68505e+07	1.74519e+07	2.03608e+07	1.65555e+07	1.37301e+06	2.01454e+07	1.28278e+07	2.05192e+07	1.55184e+07	1.62283e+07	2.27853e+07	2.34593e+07	4.11426e+06	1.89683e+07	2.00118e+07	1.61114e+07	6.09521e+07	4.06559e+07	3.29433e+07	1.42213e+07	2.96736e+07	1.23081e+07	5.45884e+07	7.74602e+07	1.00303e+08	9.64838e+07	1.12464e+08	1.33275e+08	1.03775e+08	1.22213e+08	1.05215e+08	1.24668e+08	7.35556e+07	1.2579e+08
LPC(20:3/0:0)	[M+H]+	546.355	546.355	8.80457e+07	1.73812e+08	7.42041e+07	6.70005e+07	9.73573e+07	8.96604e+07	5.01036e+07	6.15063e+07	4.78994e+07	1.25157e+08	2.6978e+07	2.0167e+08	4.66418e+07	9.97709e+07	9.85863e+07	8.9196e+07	1.33916e+07	1.19463e+08	3.98226e+07	4.35819e+07	1.06761e+08	5.30492e+07	1.72617e+08	5.3773e+07	3.9726e+07	9.61665e+07	1.48587e+08	7.91533e+07	1.96453e+08	1.57857e+08	2.02248e+08	4.12483e+07	1.90124e+08	6.64382e+07	2.04258e+08	2.0221e+08	2.53139e+08	2.9931e+08	3.146e+08	2.23529e+08	5.10521e+08	3.96591e+08	3.61199e+08	2.38758e+08	2.27777e+08	2.24411e+08
LPC(20:4)	[M+H]+	544.337	544.34	3.69317e+08	6.89517e+08	3.81769e+08	3.57655e+08	3.81324e+08	3.45784e+08	1.87372e+08	4.45683e+08	3.45888e+08	4.59581e+08	1.99405e+08	9.16979e+08	3.21923e+08	3.88192e+08	4.51753e+08	4.57498e+08	1.82558e+08	5.69349e+08	2.97078e+08	2.29452e+08	6.03097e+08	4.03396e+08	1.04318e+09	2.53881e+08	3.22836e+08	3.84791e+08	3.48051e+08	4.1774e+08	8.99212e+08	4.41239e+08	5.84263e+08	3.07469e+08	7.21196e+08	4.5638e+08	1.33277e+09	1.36475e+09	1.06986e+09	1.31856e+09	7.91965e+08	9.89215e+08	1.6277e+09	1.47173e+09	1.20291e+09	8.17169e+08	8.35936e+08	6.26273e+08
LPC(20:5)	[M+Na]+	564.304	564.306	9.68384e+06	2.3388e+07	1.32588e+07	4.47854e+06	1.28879e+07	1.46681e+07	5.98264e+06	2.44149e+07	7.10011e+06	1.70003e+07	6.1086e+06	2.62858e+07	4.16838e+06	7.7674e+06	2.1707e+07	2.18746e+07	2.40561e+06	1.73862e+07	9.24853e+06	1.98585e+06	1.83045e+07	5.73272e+06	4.01721e+07	4.09492e+06	7.06883e+06	1.83525e+07	1.23255e+07	3.10912e+07	2.58257e+07	9.58275e+06	3.15756e+07	1.13845e+07	3.10264e+07	2.1959e+07	3.12058e+07	3.47559e+07	2.8004e+07	8.40865e+07	5.13656e+07	3.70588e+07	7.48419e+07	6.67365e+07	5.60807e+07	3.03601e+07	4.50675e+07	2.18785e+07
LPC(22:0/0:0)	[M+H]+	580.433	580.434	7.15874e+06	3.21819e+06	2.41533e+06	5.83677e+06	2.86607e+06	2.92455e+06	1.22486e+06	4.92023e+06	2.02774e+06	3.89115e+06	312045	2.50047e+06	3.88762e+06	5.33653e+06	2.22853e+06	3.60477e+06	116386	2.57161e+06	1.5693e+06	3.70249e+06	1.71081e+06	941051	6.21836e+06	3.35897e+06	908119	2.49721e+06	2.96057e+06	4.56087e+06	7.51982e+06	8.68672e+06	6.29159e+06	2.20487e+06	2.2175e+06	3.22237e+06	4.1126e+06	9.96728e+06	1.13434e+07	1.99944e+07	1.60056e+07	1.16702e+07	9.46413e+06	2.26208e+07	1.02717e+07	1.64094e+07	9.4064e+06	2.06537e+07
LPC(22:1)	[M+H]+	578.415	578.418	485164	2.33063e+06	1.52907e+06	1.90741e+06	1.67794e+06	1.59942e+06	389066	8.11207e+06	1.04204e+06	4.36435e+06	861808	3.18193e+06	1.69318e+06	1.86779e+06	2.88281e+06	5.03143e+06	403049	4.59982e+06	2.72155e+06	1.44379e+06	1.31407e+06	354120	3.47731e+06	802490	1.31359e+06	2.21527e+06	1.72068e+06	8.83755e+06	3.21705e+06	5.66288e+06	1.5043e+06	2.24285e+06	1.7869e+06	626030	2.22682e+07	1.80811e+07	5.77001e+06	1.53937e+07	1.53953e+07	5.93796e+06	1.36155e+07	2.55815e+07	9.9609e+06	1.56354e+07	8.52634e+06	1.61293e+07
LPC(22:4/0:0)	[M+H]+	572.37	572.371	4.70914e+06	7.95819e+06	2.47893e+06	3.6396e+06	2.51585e+06	3.21532e+06	3.25389e+06	7.15396e+06	2.51428e+06	6.38717e+06	2.89301e+06	2.00865e+07	7.57201e+06	5.7729e+06	4.8748e+06	4.32399e+06	1.64718e+06	6.80317e+06	2.74668e+06	2.21294e+06	9.60695e+06	4.51833e+06	1.7975e+07	3.20429e+06	4.19334e+06	6.01542e+06	4.60142e+06	2.79323e+06	1.91811e+07	7.93619e+06	8.46282e+06	1.71821e+06	7.51216e+06	2.85606e+06	1.93221e+07	1.61041e+07	1.67805e+07	1.16691e+07	1.56794e+07	6.6818e+06	2.69505e+07	1.97215e+07	1.62647e+07	1.75643e+07	1.43861e+07	1.31967e+07
LPC(22:5/0:0)	[M+H]+	570.355	570.355	2.31231e+07	3.15186e+07	1.55936e+07	1.35892e+07	1.64141e+07	1.87673e+07	1.53917e+07	2.63036e+07	1.48149e+07	2.86316e+07	8.04239e+06	6.10813e+07	1.83354e+07	2.33333e+07	2.49661e+07	2.94195e+07	8.60203e+06	2.90772e+07	1.42041e+07	1.22685e+07	4.3568e+07	2.42375e+07	6.42559e+07	1.75991e+07	1.52032e+07	2.02576e+07	1.20629e+07	3.34149e+07	4.72567e+07	3.14285e+07	3.67898e+07	1.73959e+07	2.83834e+07	2.72153e+07	7.35277e+07	6.36996e+07	5.23505e+07	5.93736e+07	6.96028e+07	5.52879e+07	1.18167e+08	7.4876e+07	7.34115e+07	7.29464e+07	4.92033e+07	4.59136e+07
LPC(22:6)	[M+Na]+	590.318	590.322	4.34514e+07	1.0607e+08	7.31627e+07	3.83164e+07	4.67267e+07	4.78534e+07	3.50233e+07	4.86671e+07	5.54421e+07	6.57308e+07	3.72707e+07	1.12619e+08	3.49495e+07	4.47018e+07	6.10445e+07	7.74286e+07	2.07102e+07	7.47871e+07	3.63058e+07	3.4144e+07	5.73667e+07	5.76656e+07	9.08923e+07	5.55887e+07	3.83828e+07	4.11191e+07	5.35748e+07	9.08472e+07	7.04628e+07	7.50452e+07	7.8469e+07	4.82764e+07	8.33168e+07	4.8473e+07	1.33285e+08	9.45002e+07	1.34157e+08	1.11253e+08	1.36963e+08	1.59608e+08	1.48386e+08	2.25269e+08	1.9537e+08	9.08184e+07	8.04637e+07	1.0731e+08
LPC(24:0/0:0)	[M+H]+	608.462	608.465	1.59379e+07	1.03886e+07	8.59042e+06	1.72037e+07	7.06343e+06	9.05202e+06	7.29049e+06	1.36314e+07	7.9563e+06	9.11005e+06	3.06089e+06	7.14292e+06	9.41509e+06	1.65132e+07	8.72737e+06	9.18748e+06	2.0997e+06	7.60868e+06	5.29176e+06	1.39603e+07	9.65142e+06	6.35706e+06	1.69715e+07	1.03426e+07	5.83786e+06	7.68911e+06	1.14966e+07	1.49251e+07	1.45206e+07	1.34808e+07	1.53434e+07	9.70011e+06	6.94406e+06	1.31801e+07	8.6792e+06	1.80749e+07	1.92165e+07	2.7353e+07	1.61728e+07	2.07428e+07	1.58073e+07	3.37225e+07	1.87269e+07	2.6597e+07	1.52347e+07	3.4433e+07
LPC(24:1/0:0)	[M+H]+	606.446	606.449	1.28958e+06	1.62238e+06	2.30958e+06	739717	2.49024e+06	2.62276e+06	481618	3.0252e+06	855412	3.01122e+06	523652	1.76407e+06	297360	1.24195e+06	3.19582e+06	2.47397e+06	0	2.29587e+06	1.43181e+06	2.03772e+06	1.12627e+06	58098.1	4.66729e+06	1.63765e+06	1.31076e+06	2.061e+06	2.23051e+06	3.88548e+06	3.76032e+06	3.08967e+06	2.11119e+06	959738	1.88511e+06	1.25813e+06	5.52777e+06	7.85122e+06	5.55545e+06	4.38982e+06	8.50846e+06	5.32635e+06	8.63151e+06	1.00002e+07	4.93846e+06	1.04521e+07	6.9476e+06	6.619e+06
LPC(24:3/0:0)	[M+H]+	602.428	602.418	3.2428e+07	2.78544e+07	2.50129e+07	6.81134e+07	5.7312e+07	6.33065e+07	7.23302e+07	5.73118e+07	7.22431e+07	1.03049e+08	3.24159e+07	5.76825e+07	8.06147e+07	5.89077e+07	4.16738e+07	4.84943e+07	3.32541e+07	5.57257e+07	3.56503e+07	6.86092e+07	9.83681e+07	4.05923e+07	5.04151e+07	4.34992e+07	3.8521e+07	7.09955e+07	5.48598e+07	9.58261e+07	6.02898e+07	5.53397e+07	5.65228e+07	5.04828e+07	5.94913e+07	6.74856e+07	4.29319e+07	5.18196e+07	1.94794e+07	1.77694e+07	6.26457e+07	4.12691e+07	2.11104e+07	4.25784e+07	7.12043e+07	7.48956e+07	1.35622e+08	1.64477e+08
LPC(26:0/0:0)	[M+H]+	636.495	636.496	3.66489e+06	1.8348e+06	1.34889e+06	2.11928e+06	192946	1.40874e+06	867528	1.83624e+06	3.44054e+06	1.11028e+06	0	1.3306e+06	1.48381e+06	3.47162e+06	2.20365e+06	1.03531e+06	1.16573e+06	1.07174e+06	440383	3.72704e+06	1.76935e+06	863802	3.48422e+06	615470	859578	1.02142e+06	3.08151e+06	2.69689e+06	2.70719e+06	1.47837e+06	3.67284e+06	1.54112e+06	684400	1.98112e+06	814956	4.36854e+06	2.51704e+06	2.88969e+06	2.32744e+06	4.3103e+06	2.70235e+06	4.92597e+06	3.37387e+06	3.33109e+06	2.6212e+06	3.63159e+06
LPE(16:0)	[M+H]+	454.291	454.293	2.94851e+07	8.85926e+07	3.66663e+07	7.60478e+07	3.01691e+07	5.01787e+07	3.84502e+07	4.68348e+07	2.9672e+07	8.09991e+07	3.07089e+07	1.03874e+08	3.98647e+07	2.49857e+07	4.73269e+07	4.15998e+07	2.20883e+07	4.27434e+07	4.63534e+07	4.97883e+07	4.17607e+07	3.96832e+07	5.57526e+07	5.27866e+07	2.27726e+07	7.22378e+07	2.92966e+07	4.8704e+07	9.20649e+07	6.36614e+07	7.14659e+07	6.28102e+07	5.24072e+07	2.94791e+07	1.10448e+08	8.2006e+07	1.13291e+08	7.81762e+07	9.07186e+07	1.59803e+08	2.16836e+08	1.78748e+08	1.17487e+08	1.42363e+08	1.0584e+08	1.11065e+08
LPE(18:0)	[M+H]+	482.323	482.324	4.19697e+07	1.06239e+08	4.58743e+07	8.48026e+07	4.21283e+07	8.84919e+07	4.88197e+07	7.03717e+07	5.06922e+07	1.1098e+08	3.24932e+07	1.33444e+08	5.53324e+07	2.94764e+07	6.13818e+07	4.57583e+07	3.14363e+07	6.32985e+07	6.55921e+07	5.57677e+07	7.37356e+07	5.2314e+07	8.59533e+07	6.35177e+07	2.7677e+07	7.19405e+07	4.70016e+07	6.09534e+07	1.58019e+08	1.02626e+08	8.81727e+07	7.55996e+07	7.74616e+07	4.27476e+07	1.56419e+08	1.51445e+08	2.08361e+08	1.67172e+08	1.70145e+08	2.83482e+08	2.83979e+08	3.11683e+08	2.01242e+08	2.91964e+08	1.61695e+08	1.84347e+08
LPE(18:1)	[M+H]+	480.307	480.308	3.78164e+07	5.49933e+07	3.24477e+07	3.86626e+07	2.77987e+07	4.98938e+07	3.14492e+07	4.58542e+07	2.04623e+07	6.75604e+07	1.93667e+07	1.00959e+08	4.39268e+07	3.16857e+07	3.51827e+07	7.69576e+07	1.36273e+07	6.47022e+07	3.0987e+07	4.3164e+07	3.63765e+07	3.1244e+07	7.13679e+07	3.31932e+07	1.91098e+07	5.56023e+07	2.07919e+07	4.08193e+07	1.40047e+08	8.95478e+07	6.42453e+07	4.22481e+07	5.84917e+07	2.57244e+07	1.92565e+08	7.36383e+07	1.4188e+08	9.04708e+07	7.68834e+07	1.18787e+08	2.71251e+08	1.51506e+08	1.35119e+08	2.89852e+08	1.64884e+08	1.60779e+08
LPE(18:2)	[M+H]+	478.291	478.293	1.25417e+08	1.36429e+08	5.6508e+07	9.57473e+07	7.25096e+07	1.34823e+08	7.57705e+07	7.72565e+07	5.29798e+07	2.41953e+08	3.43848e+07	3.38842e+08	1.05145e+08	6.49657e+07	7.46902e+07	1.28804e+08	1.51441e+07	1.07013e+08	8.40602e+07	1.11146e+08	4.43537e+07	5.02619e+07	7.37773e+07	8.3603e+07	2.10587e+07	9.52762e+07	5.27572e+07	7.81736e+07	2.81725e+08	2.6928e+08	2.07592e+08	8.12286e+07	1.11801e+08	5.14324e+07	2.94683e+08	1.1314e+08	3.03604e+08	1.53747e+08	2.02858e+08	2.44355e+08	3.52247e+08	2.68415e+08	2.04325e+08	3.53325e+08	2.4386e+08	4.37177e+08
LPE(22:5)	[M+H]+	528.305	528.308	7.12786e+06	1.12391e+07	4.7516e+06	4.47891e+06	5.73678e+06	7.62834e+06	6.98029e+06	1.2073e+07	3.31952e+06	1.19179e+07	1.12972e+06	2.29435e+07	8.9025e+06	9.19057e+06	5.95134e+06	1.05024e+07	1.51328e+06	6.45966e+06	4.98034e+06	2.73738e+06	1.27602e+07	8.94967e+06	2.03368e+07	4.21031e+06	2.43255e+06	4.5961e+06	3.84059e+06	1.0623e+07	2.17728e+07	1.40934e+07	1.78591e+07	6.35274e+06	8.329e+06	5.21449e+06	2.19208e+07	8.85798e+06	6.09935e+06	7.33262e+06	8.85091e+06	1.1876e+07	4.9197e+07	1.00095e+07	8.99349e+06	2.16627e+07	1.28244e+07	1.26672e+07
LPE(22:6)	[M+H]+	526.292	526.293	4.2882e+07	1.28191e+08	6.18381e+07	3.81456e+07	4.83303e+07	5.47845e+07	3.78984e+07	5.1485e+07	6.44851e+07	8.57075e+07	3.4671e+07	1.28348e+08	5.09265e+07	4.87482e+07	5.30829e+07	7.13026e+07	2.06044e+07	6.70941e+07	4.83344e+07	3.92794e+07	5.99535e+07	4.05914e+07	8.23079e+07	4.77793e+07	3.26802e+07	2.68731e+07	4.87744e+07	1.01005e+08	8.80265e+07	7.102e+07	8.33913e+07	5.02131e+07	8.34588e+07	3.25067e+07	1.10107e+08	7.42839e+07	8.07373e+07	5.61449e+07	8.48254e+07	1.12205e+08	1.49319e+08	1.57233e+08	1.22711e+08	9.90657e+07	7.80212e+07	9.19554e+07
PC(15:0/18:1)	[M+H]+	746.567	746.569	1.42161e+08	2.37705e+08	2.99582e+08	1.02347e+08	1.27952e+08	2.06917e+08	2.29157e+08	3.09816e+08	8.43642e+07	2.02843e+08	1.53294e+08	1.52169e+08	1.49385e+08	1.67311e+08	2.11343e+08	2.21155e+08	1.181e+08	1.09873e+08	1.11401e+08	2.49449e+08	1.73672e+08	1.83423e+08	2.19586e+08	9.32768e+07	1.0378e+08	2.46329e+08	2.30956e+08	2.47415e+08	1.63692e+08	1.86482e+08	1.54768e+08	1.54077e+08	1.92473e+08	1.46666e+08	1.52186e+08	1.32287e+08	8.69014e+07	1.22111e+08	1.77542e+08	2.44559e+08	2.51968e+08	2.13853e+08	1.75368e+08	2.2893e+08	1.64509e+08	1.58238e+08
PC(15:0/18:2)	[M+H]+	744.549	744.554	1.72439e+08	1.88456e+08	2.90967e+08	1.23226e+08	1.52694e+08	2.15126e+08	2.20426e+08	2.03126e+08	9.14667e+07	1.97895e+08	1.46899e+08	1.55078e+08	1.83885e+08	1.58177e+08	1.25098e+08	2.12692e+08	6.90118e+07	1.03602e+08	1.0817e+08	2.16189e+08	8.36949e+07	1.89078e+08	9.19991e+07	1.23428e+08	6.20728e+07	1.84809e+08	1.63273e+08	1.81553e+08	1.71782e+08	2.30171e+08	1.40718e+08	1.226e+08	1.81454e+08	1.52125e+08	1.92005e+08	1.08976e+08	1.16157e+08	9.65409e+07	2.29662e+08	3.78888e+08	1.596e+08	2.40136e+08	1.73287e+08	1.54614e+08	1.42711e+08	1.91477e+08
PC(15:0/22:6)	[M+H]+	792.551	792.554	1.35264e+07	3.57694e+07	6.43791e+07	1.00802e+07	2.16774e+07	2.06159e+07	2.51896e+07	2.4442e+07	1.60649e+07	2.0435e+07	2.71604e+07	1.64761e+07	1.72499e+07	2.47779e+07	1.81593e+07	3.33685e+07	1.08997e+07	1.91503e+07	1.4909e+07	2.884e+07	1.64739e+07	2.63028e+07	1.96352e+07	1.72771e+07	1.80209e+07	2.07947e+07	2.7577e+07	3.7107e+07	1.78804e+07	2.21829e+07	2.22907e+07	2.00975e+07	2.41093e+07	2.35413e+07	2.18375e+07	1.89119e+07	1.83688e+07	1.60164e+07	3.75333e+07	7.29865e+07	2.41574e+07	6.27945e+07	4.43431e+07	2.39103e+07	1.60014e+07	1.75676e+07
PC(16:0/16:0)	[M+H]+	734.565	734.569	1.46712e+09	1.86245e+09	1.71998e+09	1.16575e+09	1.379e+09	1.59926e+09	1.5509e+09	2.40102e+09	1.25169e+09	1.44437e+09	1.52795e+09	1.51792e+09	1.13444e+09	1.32543e+09	1.44283e+09	1.40386e+09	1.75824e+09	1.05056e+09	1.52327e+09	1.42463e+09	1.74798e+09	1.334e+09	1.83179e+09	1.36971e+09	1.35678e+09	1.6589e+09	1.31565e+09	1.36176e+09	1.32074e+09	1.09249e+09	1.21848e+09	1.64609e+09	1.51807e+09	1.12256e+09	1.13409e+09	1.31386e+09	1.27891e+09	1.14354e+09	1.30155e+09	1.51617e+09	1.54939e+09	1.37988e+09	1.01491e+09	1.53129e+09	1.67161e+09	1.35497e+09
PC(16:0/16:1)	[M+H]+	732.553	732.554	7.28769e+08	1.44531e+09	8.38251e+08	4.97707e+08	5.81584e+08	1.03053e+09	9.91334e+08	1.21467e+09	4.55352e+08	1.0126e+09	6.6829e+08	5.75377e+08	6.6739e+08	9.53986e+08	1.72211e+09	9.88685e+08	7.46652e+08	5.35375e+08	5.60072e+08	1.71154e+09	1.65673e+09	7.58275e+08	1.92198e+09	4.30301e+08	7.77812e+08	1.55872e+09	1.00724e+09	7.39816e+08	1.29313e+09	9.4197e+08	1.32812e+09	6.71434e+08	7.97909e+08	6.93644e+08	4.79276e+08	5.86754e+08	3.61888e+08	5.84062e+08	6.84872e+08	7.14513e+08	1.34125e+09	7.25676e+08	5.5762e+08	8.78097e+08	7.0188e+08	6.318e+08
PC(16:0/18:0)	[M+H]+	762.597	762.601	2.59653e+08	4.15465e+08	2.62094e+08	2.08338e+08	2.12098e+08	4.28013e+08	1.96005e+08	3.17614e+08	2.02219e+08	2.67601e+08	1.8881e+08	2.29054e+08	1.7015e+08	2.60402e+08	3.02286e+08	2.73885e+08	2.00114e+08	2.28627e+08	2.65864e+08	2.36769e+08	3.38645e+08	2.39097e+08	3.60794e+08	2.73451e+08	2.32494e+08	3.13014e+08	2.74618e+08	3.03781e+08	3.83293e+08	2.95089e+08	2.53451e+08	3.02641e+08	3.74068e+08	2.56106e+08	2.27956e+08	3.36109e+08	3.47564e+08	3.91265e+08	3.70215e+08	4.28528e+08	4.20379e+08	3.94813e+08	2.75768e+08	3.32338e+08	2.69123e+08	4.12963e+08
PC(16:0/18:1)	[M+H]+	760.583	760.585	1.96044e+10	2.92021e+10	2.82291e+10	2.271e+10	1.51716e+10	2.53323e+10	2.83114e+10	4.24853e+10	1.59012e+10	2.56059e+10	1.83692e+10	1.81243e+10	2.30128e+10	2.43082e+10	3.17146e+10	2.92592e+10	2.3619e+10	1.58054e+10	2.15908e+10	1.99966e+10	3.08671e+10	2.77819e+10	3.84738e+10	1.86725e+10	1.65729e+10	2.37394e+10	1.77758e+10	3.14702e+10	2.52226e+10	2.39852e+10	1.80026e+10	2.67998e+10	1.70824e+10	2.03782e+10	1.49375e+10	2.19751e+10	1.54879e+10	2.03253e+10	1.9269e+10	2.12093e+10	3.51326e+10	2.16692e+10	1.52667e+10	3.13246e+10	2.38571e+10	2.3405e+10
PC(16:0/18:2)	[M+H]+	758.568	758.569	7.0623e+10	7.66748e+10	6.47798e+10	7.17933e+10	5.21649e+10	6.79145e+10	6.19175e+10	7.41585e+10	5.19715e+10	7.08892e+10	4.84553e+10	5.59714e+10	5.01043e+10	5.6906e+10	5.82465e+10	6.67033e+10	3.85096e+10	4.28019e+10	5.99144e+10	5.67687e+10	5.41444e+10	5.8613e+10	4.96324e+10	6.48765e+10	2.67717e+10	4.80803e+10	4.33652e+10	6.22965e+10	6.44301e+10	7.27656e+10	5.28246e+10	6.31673e+10	4.97113e+10	5.76319e+10	5.20793e+10	4.82496e+10	6.23981e+10	5.43911e+10	6.71059e+10	7.31174e+10	6.17645e+10	6.50598e+10	4.95447e+10	6.0286e+10	5.54633e+10	7.43917e+10
PC(16:0/18:3)	[M+H]+	756.55	756.554	3.19665e+08	1.55723e+08	1.35581e+08	5.71269e+07	1.36776e+08	2.92948e+08	1.39284e+08	2.073e+08	7.56673e+07	1.05766e+08	6.44954e+07	1.49607e+08	1.67833e+08	1.93364e+08	2.45018e+08	2.06749e+08	4.26938e+07	1.2769e+08	5.5897e+07	8.50781e+07	2.09091e+08	8.58503e+07	3.04486e+08	6.18754e+07	8.44938e+07	2.24464e+08	2.79275e+08	1.21684e+08	3.1498e+08	1.70202e+08	3.34472e+08	8.31147e+07	1.13744e+08	2.37779e+08	1.09591e+08	1.64588e+08	7.86421e+07	1.42594e+08	9.75058e+07	1.28153e+08	4.11147e+08	2.89688e+08	1.13758e+08	1.59065e+08	1.68203e+08	1.2467e+08
PC(16:0/20:3)	[M+H]+	784.584	784.585	1.04348e+10	1.62797e+10	1.2325e+10	9.00118e+09	1.01615e+10	1.20274e+10	1.08714e+10	1.50164e+10	5.64906e+09	1.02319e+10	6.60425e+09	8.24137e+09	6.87348e+09	1.16575e+10	1.14832e+10	1.11687e+10	4.44191e+09	7.68452e+09	8.28671e+09	7.40921e+09	1.23049e+10	9.43303e+09	1.49828e+10	9.42409e+09	5.88637e+09	1.06514e+10	1.16728e+10	1.07519e+10	1.41772e+10	1.56796e+10	1.16186e+10	9.46247e+09	9.20053e+09	1.07278e+10	8.662e+09	1.13351e+10	1.42324e+10	1.25792e+10	1.43762e+10	1.78404e+10	1.92576e+10	1.67531e+10	1.25709e+10	2.39089e+10	1.30165e+10	1.66195e+10
PC(16:0/20:4)	[M+H]+	782.565	782.569	1.77046e+10	2.4843e+10	1.92031e+10	1.4744e+10	1.5732e+10	1.28321e+10	9.48231e+09	2.4564e+10	1.45696e+10	1.36235e+10	1.01928e+10	1.45428e+10	1.24113e+10	1.96922e+10	2.12442e+10	2.06679e+10	1.36131e+10	1.45463e+10	1.46489e+10	1.05222e+10	2.94883e+10	2.20653e+10	3.6433e+10	1.01017e+10	1.74889e+10	1.33157e+10	1.44949e+10	2.17006e+10	2.17897e+10	1.25523e+10	1.5588e+10	1.63458e+10	1.50063e+10	2.46034e+10	1.85281e+10	2.50422e+10	1.62913e+10	1.79031e+10	1.21142e+10	1.90069e+10	2.28009e+10	1.91733e+10	1.52965e+10	1.32031e+10	1.21077e+10	9.71634e+09
PC(16:0/20:5)	[M+H]+	780.55	780.554	1.10982e+09	1.69385e+09	1.20833e+09	3.86281e+08	9.30169e+08	8.65236e+08	6.54153e+08	3.01995e+09	7.10445e+08	7.25494e+08	1.003e+09	6.62226e+08	4.46907e+08	9.9653e+08	1.61124e+09	1.81818e+09	3.98246e+08	7.16281e+08	5.28124e+08	3.57162e+08	1.87557e+09	9.22868e+08	2.99129e+09	4.67419e+08	7.86217e+08	8.27669e+08	8.22622e+08	3.3214e+09	1.16772e+09	5.43369e+08	1.33903e+09	1.17544e+09	7.77272e+08	2.17249e+09	6.54163e+08	1.32106e+09	7.24826e+08	2.0517e+09	1.34657e+09	1.408e+09	2.00434e+09	1.66876e+09	1.29061e+09	1.04366e+09	1.21135e+09	5.18634e+08
PC(16:0/22:5)	[M+H]+	808.58	808.585	1.50556e+09	1.53449e+09	1.17881e+09	8.57689e+08	8.65206e+08	1.00865e+09	1.22299e+09	1.97814e+09	6.43885e+08	1.1715e+09	8.56998e+08	8.02744e+08	7.07394e+08	1.51618e+09	1.687e+09	1.46608e+09	1.11857e+09	9.08691e+08	1.18181e+09	6.0839e+08	1.79291e+09	1.40702e+09	3.18618e+09	1.16102e+09	1.30473e+09	1.20806e+09	7.90166e+08	2.35517e+09	1.58275e+09	1.09577e+09	1.53074e+09	1.75347e+09	7.52461e+08	2.22559e+09	1.02728e+09	1.79413e+09	8.62575e+08	1.46937e+09	1.60038e+09	1.37171e+09	2.27299e+09	1.38589e+09	1.246e+09	2.0222e+09	1.17209e+09	1.03014e+09
PC(16:0/22:6)	[M+H]+	806.568	806.569	3.66907e+09	1.34345e+10	1.02792e+10	3.91437e+09	4.27832e+09	5.07005e+09	5.04439e+09	7.96199e+09	4.59995e+09	4.7768e+09	6.23962e+09	3.51751e+09	3.45724e+09	5.88287e+09	6.32504e+09	8.28806e+09	4.44577e+09	4.37493e+09	5.18626e+09	4.47709e+09	7.22743e+09	7.05753e+09	8.91554e+09	6.59601e+09	5.42649e+09	3.35234e+09	4.32173e+09	1.05193e+10	4.56832e+09	4.91445e+09	5.39573e+09	7.58381e+09	3.70346e+09	6.80746e+09	3.18618e+09	4.86939e+09	5.5315e+09	4.505e+09	6.13914e+09	1.10831e+10	5.95368e+09	1.06824e+10	6.48098e+09	4.34102e+09	3.34514e+09	4.19721e+09
PC(16:1/18:2)	[M+H]+	756.55	756.554	1.33866e+09	1.57219e+09	1.01961e+09	7.68913e+08	1.32444e+09	1.40882e+09	1.94942e+09	1.90704e+09	7.05517e+08	1.40401e+09	1.11681e+09	1.17378e+09	1.0739e+09	1.06911e+09	1.36568e+09	1.55561e+09	8.34067e+08	7.55349e+08	1.03251e+09	1.55462e+09	1.02317e+09	1.55855e+09	1.44088e+09	1.35031e+09	6.27268e+08	1.35129e+09	8.03067e+08	1.38424e+09	1.61808e+09	2.73674e+09	1.27309e+09	1.12371e+09	7.55772e+08	1.51699e+09	8.83716e+08	1.27721e+09	1.29813e+09	1.16437e+09	1.05522e+09	2.29742e+09	2.24195e+09	1.71166e+09	1.32065e+09	2.04155e+09	1.80442e+09	1.88865e+09
PC(17:0/20:3)	[M+H]+	798.596	798.601	8.33403e+07	1.55905e+08	1.37607e+08	7.32113e+07	9.95536e+07	1.09363e+08	8.44187e+07	1.2559e+08	4.78928e+07	9.84027e+07	8.2881e+07	7.16178e+07	4.50786e+07	9.28863e+07	9.20726e+07	9.47881e+07	3.54645e+07	7.29473e+07	7.21176e+07	7.52484e+07	8.56884e+07	1.24396e+08	1.05936e+08	7.69101e+07	5.69377e+07	1.01598e+08	2.00234e+08	1.42991e+08	1.03873e+08	1.18121e+08	1.00282e+08	8.24309e+07	1.11986e+08	1.09473e+08	8.17838e+07	1.18256e+08	1.11915e+08	1.21964e+08	1.44457e+08	1.97637e+08	1.70033e+08	2.12813e+08	1.69131e+08	1.50512e+08	9.48363e+07	1.06324e+08
PC(17:0/20:4)	[M+H]+	796.583	796.585	2.01333e+08	3.20166e+08	2.90403e+08	1.36767e+08	1.8127e+08	1.74661e+08	1.10521e+08	3.14467e+08	1.35108e+08	1.72664e+08	1.42423e+08	1.80282e+08	1.43761e+08	2.21948e+08	2.14166e+08	2.7419e+08	1.24519e+08	1.70203e+08	1.76134e+08	1.31332e+08	2.62275e+08	3.91829e+08	3.435e+08	1.23316e+08	1.81049e+08	1.50343e+08	2.34663e+08	3.73893e+08	2.41621e+08	1.65987e+08	1.63389e+08	1.93241e+08	2.31025e+08	3.54017e+08	3.0115e+08	3.40708e+08	1.93497e+08	2.22219e+08	1.84245e+08	4.20045e+08	2.7154e+08	3.80959e+08	3.19392e+08	1.94164e+08	1.22764e+08	1.14184e+08
PC(17:1/18:2)	[M+H]+	770.567	770.569	7.4464e+07	9.33516e+07	9.49698e+07	4.04985e+07	6.53387e+07	7.94837e+07	7.36398e+07	9.05461e+07	2.94394e+07	7.64637e+07	5.71564e+07	5.61117e+07	4.8156e+07	6.03478e+07	6.85065e+07	9.71372e+07	2.35405e+07	4.33877e+07	4.33027e+07	6.444e+07	4.88146e+07	8.11047e+07	7.24684e+07	4.95993e+07	3.18607e+07	8.32644e+07	8.59253e+07	9.86952e+07	9.69624e+07	1.42134e+08	7.27665e+07	5.35881e+07	6.98495e+07	7.92539e+07	7.51528e+07	6.42867e+07	8.03777e+07	7.45886e+07	1.15787e+08	1.95752e+08	1.0807e+08	1.60299e+08	1.1257e+08	1.23911e+08	6.20007e+07	1.08778e+08
PC(18:0/18:0)	[M+H]+	790.633	790.632	2.1202e+07	2.72723e+07	1.5617e+07	1.72805e+07	1.49351e+07	2.85819e+07	1.23996e+07	2.07954e+07	1.43579e+07	1.59107e+07	1.15982e+07	1.12556e+07	1.15777e+07	1.91518e+07	2.52193e+07	1.96515e+07	9.58363e+06	1.57041e+07	1.63655e+07	1.52859e+07	2.43104e+07	1.54774e+07	3.01038e+07	1.60277e+07	1.57747e+07	1.90859e+07	2.08401e+07	2.78588e+07	3.1389e+07	2.4231e+07	1.95336e+07	2.07018e+07	2.51764e+07	2.39259e+07	1.3615e+07	2.90446e+07	2.54408e+07	3.49218e+07	2.86308e+07	3.02201e+07	3.38289e+07	3.35859e+07	2.39633e+07	3.25614e+07	1.8054e+07	2.91938e+07
PC(18:0/18:1)	[M+H]+	788.613	788.616	1.57584e+09	2.291e+09	2.29016e+09	1.49667e+09	1.43822e+09	2.5952e+09	2.5538e+09	3.80949e+09	1.68719e+09	1.59154e+09	1.46054e+09	1.42485e+09	2.65444e+09	1.89743e+09	2.74441e+09	2.21968e+09	1.87578e+09	1.55173e+09	1.80742e+09	2.10127e+09	3.668e+09	2.6475e+09	4.19226e+09	2.1172e+09	1.71236e+09	2.06477e+09	2.17827e+09	2.33614e+09	2.51365e+09	1.89693e+09	2.36095e+09	2.39321e+09	1.84387e+09	1.87563e+09	1.54076e+09	2.42371e+09	1.89652e+09	2.5562e+09	2.22627e+09	2.31999e+09	4.15047e+09	2.75662e+09	1.95936e+09	4.06058e+09	2.27209e+09	2.74546e+09
PC(18:0/20:2)	[M+H]+	814.63	814.632	1.56087e+08	2.86317e+08	2.14377e+08	1.80653e+08	1.49197e+08	2.54411e+08	2.05219e+08	2.70135e+08	1.17375e+08	1.7487e+08	1.93454e+08	1.41511e+08	1.30977e+08	2.35241e+08	2.80812e+08	1.89499e+08	1.42775e+08	1.30361e+08	1.8647e+08	3.18613e+08	3.25862e+08	1.97463e+08	3.00777e+08	1.81106e+08	1.82059e+08	2.2388e+08	3.04608e+08	2.57643e+08	2.55758e+08	2.17537e+08	2.59161e+08	2.37369e+08	2.46088e+08	1.79476e+08	1.68221e+08	2.65983e+08	2.08321e+08	2.96739e+08	2.83301e+08	3.59704e+08	4.05234e+08	2.95924e+08	2.28538e+08	3.5596e+08	1.67516e+08	2.57341e+08
PC(18:0/20:4)	[M+H]+	810.596	810.601	9.22335e+09	1.54108e+10	1.08139e+10	7.52418e+09	9.36122e+09	8.25814e+09	5.20216e+09	1.47916e+10	8.24548e+09	6.56042e+09	6.16007e+09	8.26944e+09	6.98387e+09	1.09081e+10	1.23311e+10	1.08274e+10	8.4192e+09	8.25896e+09	8.89649e+09	6.49347e+09	2.12871e+10	1.26995e+10	2.56247e+10	5.9975e+09	1.33693e+10	6.76001e+09	1.05899e+10	1.20696e+10	1.39003e+10	7.54265e+09	1.03038e+10	1.03333e+10	9.70594e+09	1.68509e+10	1.02103e+10	1.70484e+10	1.0143e+10	1.19115e+10	8.35299e+09	1.25329e+10	1.5162e+10	1.25735e+10	1.07513e+10	9.59162e+09	6.53139e+09	5.91218e+09
PC(18:0/22:5)	[M+H]+	836.614	836.616	3.65932e+08	6.75353e+08	4.71975e+08	2.29421e+08	3.5543e+08	4.68291e+08	4.06863e+08	7.04589e+08	2.41291e+08	3.38047e+08	2.83632e+08	2.72556e+08	2.37672e+08	4.58055e+08	6.38124e+08	3.97241e+08	4.24454e+08	3.58484e+08	4.04548e+08	2.82225e+08	8.72835e+08	4.30736e+08	1.56734e+09	3.7468e+08	7.51276e+08	4.08501e+08	4.05194e+08	6.95193e+08	6.0383e+08	3.52174e+08	6.75445e+08	6.64502e+08	3.22017e+08	8.18472e+08	3.49405e+08	7.4591e+08	3.23288e+08	4.93878e+08	6.5812e+08	5.32721e+08	1.00851e+09	5.19105e+08	5.71045e+08	8.34125e+08	3.90675e+08	3.29295e+08
PC(18:0/22:6)	[M+H]+	834.6	834.601	8.41654e+08	4.68346e+09	3.45343e+09	1.13241e+09	1.49275e+09	2.23247e+09	1.74847e+09	2.63432e+09	1.74212e+09	1.38351e+09	2.24324e+09	1.19093e+09	1.17549e+09	1.71031e+09	2.39246e+09	2.11692e+09	1.88206e+09	1.71304e+09	1.93878e+09	2.11187e+09	3.05415e+09	1.99106e+09	3.45628e+09	1.91602e+09	2.31442e+09	1.23167e+09	2.4298e+09	3.05613e+09	1.52141e+09	1.42824e+09	2.28672e+09	2.76151e+09	1.58833e+09	2.20472e+09	1.0808e+09	1.96578e+09	1.64156e+09	1.49706e+09	2.53202e+09	3.4797e+09	2.41593e+09	3.57005e+09	2.72774e+09	1.82408e+09	1.15508e+09	1.41947e+09
PC(18:1/18:1)	[M+H]+	786.6	786.601	2.69001e+10	3.19941e+10	2.74774e+10	2.53837e+10	2.27778e+10	3.51702e+10	2.48534e+10	3.05012e+10	2.09107e+10	2.67503e+10	1.84317e+10	2.29702e+10	1.92242e+10	2.25559e+10	2.57402e+10	2.7204e+10	1.58861e+10	1.93355e+10	2.62749e+10	2.77986e+10	2.77148e+10	2.12591e+10	2.65274e+10	2.39718e+10	1.34774e+10	2.03136e+10	2.41236e+10	2.61594e+10	3.22819e+10	3.11572e+10	2.66936e+10	2.90168e+10	2.43553e+10	2.77335e+10	2.28776e+10	2.66306e+10	3.14316e+10	3.07487e+10	3.35097e+10	3.92142e+10	3.35995e+10	3.58015e+10	2.64726e+10	3.80041e+10	2.48871e+10	3.88988e+10
PC(18:1/20:3)	[M+H]+	810.597	810.601	6.52577e+08	9.69835e+08	6.66809e+08	6.45333e+08	6.67748e+08	7.19696e+08	7.82517e+08	9.64663e+08	3.09572e+08	6.11202e+08	3.61168e+08	5.29845e+08	5.78538e+08	9.06296e+08	1.01366e+09	6.11846e+08	4.26841e+08	5.67692e+08	5.45381e+08	5.81271e+08	1.25666e+09	7.52086e+08	1.82804e+09	6.00938e+08	7.54496e+08	8.71755e+08	9.97369e+08	7.30701e+08	1.14802e+09	8.7967e+08	1.11139e+09	6.13745e+08	5.92126e+08	8.40489e+08	5.23665e+08	9.70316e+08	6.52394e+08	7.91913e+08	8.8443e+08	9.14302e+08	1.74022e+09	9.74561e+08	8.42706e+08	1.60902e+09	7.66626e+08	7.19277e+08
PC(18:1/20:4)	[M+H]+	808.581	808.585	1.7274e+09	1.93418e+09	1.87771e+09	1.032e+09	1.66366e+09	1.39896e+09	9.6999e+08	2.28472e+09	8.88124e+08	1.15298e+09	7.85252e+08	1.12389e+09	1.38469e+09	1.70385e+09	2.09932e+09	1.91254e+09	8.05895e+08	1.3149e+09	1.47315e+09	9.14802e+08	2.54043e+09	1.77477e+09	5.64843e+09	1.10529e+09	1.71972e+09	1.73776e+09	1.09283e+09	1.62453e+09	3.01437e+09	1.83235e+09	1.20835e+09	1.60267e+09	1.37171e+09	2.46117e+09	1.80866e+09	3.32398e+09	2.19195e+09	2.07722e+09	1.40474e+09	2.80532e+09	3.49603e+09	2.33801e+09	2.36601e+09	4.11951e+09	1.75364e+09	1.58562e+09
PC(18:1/22:5)	[M+H]+	834.594	834.601	1.64985e+08	1.75206e+08	1.24298e+08	8.0323e+07	1.29808e+08	1.15988e+08	1.05635e+08	2.23858e+08	6.44949e+07	1.17177e+08	1.03106e+08	9.88169e+07	1.07885e+08	1.9607e+08	1.70398e+08	1.40568e+08	7.92852e+07	9.87153e+07	1.20452e+08	8.43521e+07	2.62143e+08	1.57355e+08	5.21597e+08	1.29273e+08	1.36253e+08	1.82732e+08	1.56357e+08	2.06043e+08	3.02974e+08	1.90725e+08	1.75437e+08	1.41291e+08	1.03815e+08	2.69332e+08	1.379e+08	2.9818e+08	1.72911e+08	1.98004e+08	2.04616e+08	3.05387e+08	4.12694e+08	2.81924e+08	2.41365e+08	5.01238e+08	1.71533e+08	1.67506e+08
PC(18:2/18:2)	[M+H]+	782.565	782.569	2.53537e+09	1.3575e+09	1.16712e+09	8.8353e+08	1.17907e+09	1.89362e+09	1.0727e+09	1.35163e+09	5.44545e+08	1.44639e+09	5.66125e+08	1.45011e+09	1.04347e+09	1.10748e+09	1.16259e+09	1.48816e+09	2.20851e+08	9.5311e+08	8.39641e+08	1.44429e+09	7.48358e+08	8.7758e+08	1.1115e+09	1.18732e+09	3.29693e+08	1.13155e+09	8.59222e+08	1.34302e+09	3.69634e+09	3.32874e+09	1.73793e+09	8.86803e+08	1.05937e+09	1.26113e+09	1.68618e+09	1.57447e+09	4.17849e+09	2.39957e+09	3.5491e+09	4.14781e+09	3.74573e+09	3.71067e+09	2.18618e+09	3.16998e+09	2.61763e+09	4.27723e+09
PC(18:2_20:4)	[M+H]+	806.567	806.569	7.98644e+08	7.02674e+08	5.45674e+08	2.74189e+08	4.64131e+08	4.68947e+08	2.6379e+08	6.00541e+08	2.0965e+08	3.91805e+08	2.10839e+08	3.35181e+08	3.81807e+08	5.29285e+08	5.54033e+08	5.48615e+08	8.84113e+07	3.22526e+08	2.86417e+08	3.52002e+08	4.30436e+08	2.90108e+08	8.44542e+08	2.73783e+08	2.18529e+08	3.88426e+08	2.97873e+08	5.94754e+08	1.24419e+09	6.69846e+08	5.49273e+08	3.30579e+08	3.98844e+08	6.1077e+08	5.84451e+08	8.87932e+08	9.74262e+08	1.0592e+09	8.39056e+08	1.19583e+09	1.40063e+09	1.23108e+09	8.46799e+08	9.32572e+08	7.18619e+08	7.8139e+08
PC(20:1/22:6)	[M+H]+	860.61	860.616	5.87486e+06	2.21418e+07	4.04355e+07	1.11432e+07	1.99342e+07	1.76901e+07	2.11163e+07	3.95446e+07	8.74075e+06	1.35491e+07	3.72008e+07	1.01947e+07	1.39633e+07	1.47448e+07	1.17384e+07	2.32383e+07	1.65789e+07	2.00372e+07	2.28979e+07	2.10119e+07	1.66628e+07	1.78889e+07	2.49419e+07	2.52225e+07	2.01205e+07	2.29968e+07	2.21773e+07	3.81541e+07	1.68718e+07	2.02893e+07	1.09037e+07	3.13028e+07	1.33631e+07	1.74167e+07	1.68659e+07	2.93312e+07	2.29878e+07	1.65302e+07	3.04682e+07	4.5462e+07	3.33932e+07	3.78875e+07	4.64666e+07	4.57754e+07	2.68817e+07	2.58965e+07
PC(20:2/20:2)	[M+H]+	838.627	838.632	1.53798e+08	2.6947e+08	1.55039e+08	1.64324e+08	1.39896e+08	1.80801e+08	1.69425e+08	2.37994e+08	1.27609e+08	1.56071e+08	9.73274e+07	1.78774e+08	1.84313e+08	2.1544e+08	2.57479e+08	1.38609e+08	1.74506e+08	1.68698e+08	1.65311e+08	1.99343e+08	4.37799e+08	2.17595e+08	6.35551e+08	1.66301e+08	2.81975e+08	1.84264e+08	2.51369e+08	1.49696e+08	3.22832e+08	1.69212e+08	3.00209e+08	1.70748e+08	1.87331e+08	2.24104e+08	1.6421e+08	2.70541e+08	1.82122e+08	1.82253e+08	2.49504e+08	1.77142e+08	3.21664e+08	2.25257e+08	1.69274e+08	2.29684e+08	1.42868e+08	1.53783e+08
PC(28:0)	[M+Na]+	700.488	700.489	4.72438e+06	2.75084e+06	120498	391077	810263	2.53562e+06	2.4252e+06	1.84822e+06	108066	305277	249647	443013	1.13317e+06	2.73665e+06	5.26261e+06	6.47757e+06	497991	423669	0	9.58107e+06	3.79265e+06	1.17814e+06	5.27365e+06	1.62417e+06	905022	4.11224e+06	2.54766e+06	208595	5.55106e+06	681616	1.34627e+07	466676	1.06535e+07	736109	3.9631e+06	1.70149e+06	111631	1.55012e+06	2.16432e+06	2.55513e+06	7.43318e+06	2.04891e+06	1.72898e+06	713790	1.39691e+06	1.27487e+06
PC(30:0)	[M+H]+	706.534	706.538	7.61717e+07	1.2025e+08	6.48077e+07	3.48256e+07	5.58328e+07	8.83544e+07	9.43079e+07	1.2514e+08	3.514e+07	6.39264e+07	6.55754e+07	5.22919e+07	6.83146e+07	1.07567e+08	1.86598e+08	9.05071e+07	5.83195e+07	4.20094e+07	3.89966e+07	1.9199e+08	1.70588e+08	6.90853e+07	1.75125e+08	4.12763e+07	7.48953e+07	1.25636e+08	9.02852e+07	5.20807e+07	1.42832e+08	5.55384e+07	1.32788e+08	5.68706e+07	1.21826e+08	6.01668e+07	9.23913e+07	9.19949e+07	3.7389e+07	4.83873e+07	9.81421e+07	1.17465e+08	1.97235e+08	9.59675e+07	8.05673e+07	6.94845e+07	7.8053e+07	5.62477e+07
PC(30:1)	[M+Na]+	726.501	726.504	4.13369e+06	1.27109e+07	2.12612e+06	871067	3.31552e+06	4.90196e+06	5.45999e+06	5.67268e+06	731148	3.43669e+06	2.38705e+06	4.46821e+06	3.04666e+06	6.15574e+06	1.81279e+07	1.17547e+07	3.37395e+06	2.73778e+06	2.50673e+06	3.42966e+07	1.47313e+07	3.55957e+06	1.7007e+07	2.31136e+06	5.87289e+06	1.91288e+07	9.94244e+06	2.34042e+06	1.20772e+07	3.74275e+06	1.03317e+07	3.17716e+06	1.74576e+07	2.84363e+06	5.31534e+06	4.37324e+06	1.02217e+06	4.26239e+06	5.96328e+06	7.1803e+06	1.6505e+07	4.10061e+06	4.11267e+06	7.74847e+06	6.49974e+06	4.80786e+06
PC(32:2)	[M+H]+	730.535	730.538	2.81947e+08	4.21701e+08	2.29747e+08	1.38595e+08	2.58277e+08	3.25041e+08	2.50395e+08	3.13452e+08	1.00687e+08	2.75858e+08	1.34993e+08	2.71909e+08	2.4279e+08	3.10043e+08	4.02699e+08	3.60144e+08	1.11207e+08	1.58524e+08	1.09077e+08	5.24359e+08	2.76826e+08	2.58744e+08	3.46634e+08	1.72581e+08	1.29899e+08	3.44627e+08	2.41876e+08	1.49281e+08	6.7879e+08	4.25937e+08	4.11289e+08	1.37786e+08	2.86815e+08	2.609e+08	3.17028e+08	2.19817e+08	2.14477e+08	2.49742e+08	5.60058e+08	6.04314e+08	5.65126e+08	5.01239e+08	3.15315e+08	3.80358e+08	2.858e+08	3.49795e+08
PC(32:3)	[M+H]+	728.521	728.523	1.01692e+07	2.03609e+07	5.94304e+06	1.88974e+06	1.47362e+07	1.14292e+07	1.58456e+07	2.20277e+07	2.28651e+06	7.93799e+06	4.92518e+06	1.44777e+07	8.45706e+06	7.39048e+06	1.55915e+07	2.08827e+07	5.07844e+06	5.68316e+06	3.83921e+06	3.2949e+07	1.08957e+07	1.4037e+07	1.66695e+07	9.38614e+06	4.81075e+06	1.52052e+07	8.67792e+06	6.09594e+06	1.88541e+07	2.05646e+07	1.785e+07	5.75537e+06	1.33041e+07	1.46553e+07	1.72134e+07	1.4231e+07	8.00084e+06	1.2772e+07	1.26101e+07	5.33305e+07	6.31282e+07	2.27771e+07	1.47911e+07	3.19098e+07	2.5129e+07	1.72828e+07
PC(33:3)	[M+Na]+	764.518	764.52	2.29184e+06	2.88883e+06	2.40411e+06	281217	4.24732e+06	2.91344e+06	4.88704e+06	4.44495e+06	282739	1.87155e+06	1.36715e+06	3.33205e+06	3.32946e+06	2.52285e+06	3.87747e+06	5.04164e+06	546178	1.05233e+06	530238	6.5294e+06	2.97339e+06	2.91122e+06	4.85023e+06	1.09765e+06	433750	4.80911e+06	2.98886e+06	1.44456e+06	7.77274e+06	4.98633e+06	5.15126e+06	922777	2.14934e+06	2.22759e+06	5.80851e+06	2.20845e+06	1.76528e+06	2.12591e+06	4.74909e+06	8.49964e+06	1.14345e+07	6.2299e+06	4.81692e+06	6.26255e+06	5.18309e+06	2.0521e+06
PC(34:4)_isomer1	[M+Na]+	776.515	776.52	2.44038e+07	1.65614e+07	1.00044e+07	5.26379e+06	2.02417e+07	1.77332e+07	2.23182e+07	1.45902e+07	4.68985e+06	1.73456e+07	8.51335e+06	1.19565e+07	1.08485e+07	1.20026e+07	1.54915e+07	2.05474e+07	3.60604e+06	7.7963e+06	6.40645e+06	1.95798e+07	9.81708e+06	1.85506e+07	1.70022e+07	1.50137e+07	7.98023e+06	1.91051e+07	9.06954e+06	1.56451e+07	3.21564e+07	6.52992e+07	2.60886e+07	7.23564e+06	6.41296e+06	2.48917e+07	1.34276e+07	1.56844e+07	1.65801e+07	1.66223e+07	2.09391e+07	4.18096e+07	3.50306e+07	2.55013e+07	1.94734e+07	4.08238e+07	2.65882e+07	2.99206e+07
PC(34:4)_isomer2	[M+H]+	754.537	754.538	5.40277e+07	1.0393e+08	6.20253e+07	2.65939e+07	6.95959e+07	5.09808e+07	3.44148e+07	8.57947e+07	2.26719e+07	4.15713e+07	1.76019e+07	5.662e+07	5.10348e+07	8.1019e+07	1.13407e+08	9.53233e+07	2.07428e+07	4.2846e+07	1.70057e+07	8.65288e+07	1.19204e+08	6.30041e+07	1.93466e+08	2.83328e+07	4.96756e+07	7.66541e+07	7.05618e+07	3.90144e+07	2.1728e+08	5.85951e+07	1.08551e+08	2.43776e+07	6.8551e+07	9.81914e+07	1.0377e+08	1.02636e+08	5.39907e+07	8.4993e+07	9.90929e+07	1.29238e+08	2.30278e+08	1.54606e+08	9.73184e+07	7.89169e+07	7.18797e+07	5.17806e+07
PC(34:5)	[M+H]+	752.519	752.523	1.30364e+07	2.21419e+07	1.57569e+07	1.49978e+06	1.13993e+07	9.56896e+06	9.07841e+06	3.4475e+07	6.70995e+06	4.76384e+06	4.36557e+06	7.53594e+06	1.12577e+07	7.38662e+06	2.03327e+07	2.45329e+07	3.64076e+06	6.80343e+06	1.06606e+06	1.50295e+07	2.14838e+07	1.39617e+07	3.95336e+07	1.27453e+07	4.02402e+06	1.13415e+07	9.92638e+06	1.87103e+07	3.39565e+07	8.37615e+06	2.40113e+07	5.52643e+06	1.1082e+07	2.44603e+07	1.248e+07	1.93689e+07	1.45728e+07	3.26827e+07	2.66925e+07	3.28013e+07	6.15518e+07	5.57556e+07	3.17498e+07	2.14296e+07	2.72743e+07	1.4226e+07
PC(35:1)	[M+H]+	774.6	774.601	1.68284e+08	2.57346e+08	2.84744e+08	1.39958e+08	1.29617e+08	2.27647e+08	2.09594e+08	3.42955e+08	1.16343e+08	2.01566e+08	1.8145e+08	1.61407e+08	1.63558e+08	1.79206e+08	2.42006e+08	2.65583e+08	1.58903e+08	1.30389e+08	1.65983e+08	1.75787e+08	2.27091e+08	3.01351e+08	2.92124e+08	1.70974e+08	1.27939e+08	2.02272e+08	2.02275e+08	3.84389e+08	2.11953e+08	2.07527e+08	1.52575e+08	2.41134e+08	1.88822e+08	2.30064e+08	1.82176e+08	2.41616e+08	1.50868e+08	2.00217e+08	2.22351e+08	3.11397e+08	3.09694e+08	2.91374e+08	2.50063e+08	3.07035e+08	1.63635e+08	2.03575e+08
PC(35:2)	[M+H]+	772.584	772.585	6.65531e+08	8.09089e+08	8.81285e+08	4.94673e+08	4.76206e+08	8.18807e+08	5.38872e+08	7.78806e+08	3.91091e+08	7.04274e+08	5.14204e+08	5.49497e+08	4.17648e+08	5.1333e+08	4.78579e+08	7.25591e+08	2.75991e+08	3.87376e+08	5.84733e+08	5.9197e+08	3.70203e+08	8.26418e+08	4.41548e+08	6.19172e+08	2.07161e+08	4.90279e+08	5.81118e+08	9.31961e+08	5.97091e+08	7.35853e+08	4.33327e+08	5.88462e+08	6.03449e+08	6.69542e+08	6.87661e+08	6.03648e+08	6.59207e+08	5.54912e+08	7.34589e+08	1.40184e+09	6.00559e+08	1.1079e+09	7.70847e+08	7.23396e+08	4.5165e+08	7.30664e+08
PC(35:4)_isomer1	[M+Na]+	790.534	790.536	2.37511e+07	3.13838e+07	2.41201e+07	1.25364e+07	2.53189e+07	2.48377e+07	2.51432e+07	4.04529e+07	1.90422e+07	2.29886e+07	2.82789e+07	2.48687e+07	1.52344e+07	2.18342e+07	3.15193e+07	3.06593e+07	1.47169e+07	1.83323e+07	1.41704e+07	1.71241e+07	2.97221e+07	2.64983e+07	3.29929e+07	2.12425e+07	1.7297e+07	2.62373e+07	2.12937e+07	2.15998e+07	2.78077e+07	2.24315e+07	2.51201e+07	2.42321e+07	2.04957e+07	3.04923e+07	1.31068e+07	2.37565e+07	1.91647e+07	2.80893e+07	2.49273e+07	3.29543e+07	3.66851e+07	2.87053e+07	2.32547e+07	3.34819e+07	3.21928e+07	2.05253e+07
PC(35:4)_isomer2	[M+H]+	768.551	768.554	4.00567e+07	6.04478e+07	8.81301e+07	2.52755e+07	5.1341e+07	4.00765e+07	3.40812e+07	7.11375e+07	2.67593e+07	3.45958e+07	3.03921e+07	4.10651e+07	4.02677e+07	5.39967e+07	4.51316e+07	7.49964e+07	2.19679e+07	3.72274e+07	2.57117e+07	4.69837e+07	4.83532e+07	6.46205e+07	6.76435e+07	1.94515e+07	3.84162e+07	4.60218e+07	5.61647e+07	6.36374e+07	5.58197e+07	3.76138e+07	4.33354e+07	3.14382e+07	5.99503e+07	6.46271e+07	7.16162e+07	5.5639e+07	3.30971e+07	3.82681e+07	4.89326e+07	1.02406e+08	6.39137e+07	9.5112e+07	6.61247e+07	3.96394e+07	3.56965e+07	2.5946e+07
PC(35:5)	[M+Na]+	788.517	788.52	1.28582e+06	2.19789e+06	3.55366e+06	0	1.59885e+06	704916	1.13917e+06	5.46025e+06	422055	396653	1.76495e+06	1.08935e+06	925124	1.11261e+06	1.51171e+06	4.60729e+06	80618.7	555781	0	174403	1.66394e+06	944969	3.05276e+06	88683.7	580619	1.20822e+06	1.20092e+06	7.06459e+06	1.38406e+06	122522	1.90245e+06	573023	1.60958e+06	3.60845e+06	631755	1.36494e+06	582552	2.35955e+06	3.05212e+06	3.5106e+06	3.13183e+06	4.24048e+06	3.80573e+06	1.49844e+06	1.89797e+06	348248
PC(35:6)	[M+H]+	764.52	764.523	209878	470402	903774	192758	532770	471399	4.16288e+06	8.18163e+06	3.0295e+06	496469	342521	640908	8.68284e+06	132240	421878	1.15141e+06	535854	489123	520142	465205	4.38971e+06	1.03382e+07	377257	4.19624e+06	521847	0	384697	797867	714377	173215	561591	458060	509905	0	930823	482825	2.25983e+06	631910	1.23557e+06	960764	1.64008e+06	3.15759e+06	1.11336e+06	1.60005e+06	629901	3.20585e+06
PC(36:5)_isomer1	[M+Na]+	802.534	802.536	1.12304e+08	5.21853e+07	3.08184e+07	1.44287e+07	9.86544e+07	9.29489e+07	8.63283e+07	5.775e+07	2.08877e+07	6.14238e+07	4.08463e+07	9.82401e+07	6.3079e+07	3.39007e+07	3.53885e+07	8.30713e+07	1.43563e+07	4.068e+07	4.02474e+07	7.11101e+07	1.72069e+07	7.40043e+07	3.30558e+07	6.91163e+07	1.63538e+07	6.02961e+07	3.47913e+07	6.36097e+07	1.22763e+08	2.22635e+08	9.59881e+07	3.61548e+07	2.7706e+07	7.67791e+07	1.09563e+08	1.20707e+08	2.01854e+08	1.10009e+08	9.39703e+07	2.87653e+08	2.71656e+08	1.67829e+08	1.34674e+08	2.70923e+08	2.06777e+08	1.77027e+08
PC(36:6)	[M+Na]+	800.517	800.52	1.61971e+07	3.61859e+07	2.32609e+07	6.29284e+06	1.97981e+07	1.88554e+07	1.6856e+07	2.71044e+07	8.01666e+06	1.39031e+07	1.19313e+07	1.17374e+07	1.10323e+07	1.92012e+07	3.35625e+07	3.2379e+07	7.05625e+06	1.56784e+07	6.17489e+06	3.12026e+07	3.10767e+07	1.79993e+07	5.0906e+07	1.25298e+07	1.85298e+07	2.41733e+07	2.16796e+07	3.17774e+07	4.42296e+07	2.06298e+07	3.9142e+07	1.1664e+07	1.93031e+07	3.4357e+07	2.23342e+07	2.36374e+07	1.31187e+07	2.96613e+07	3.79867e+07	5.45611e+07	5.32375e+07	6.20819e+07	4.73694e+07	3.25572e+07	2.41516e+07	1.8046e+07
PC(37:2)	[M+H]+	800.614	800.616	9.28813e+07	7.36154e+07	1.14877e+08	6.02953e+07	6.31322e+07	9.50383e+07	6.35701e+07	9.10354e+07	4.27413e+07	7.90757e+07	6.3595e+07	5.84443e+07	5.62908e+07	6.7141e+07	6.51343e+07	8.96709e+07	3.5167e+07	6.10809e+07	7.69391e+07	1.03544e+08	5.321e+07	8.99036e+07	6.76725e+07	7.9541e+07	3.05146e+07	8.78089e+07	8.20167e+07	9.47348e+07	1.0303e+08	9.88703e+07	7.91845e+07	7.50255e+07	6.70715e+07	8.04893e+07	1.04958e+08	8.99105e+07	1.01431e+08	8.82597e+07	1.09818e+08	1.86997e+08	1.1873e+08	1.52481e+08	1.18399e+08	1.38538e+08	1.02366e+08	1.20762e+08
PC(37:5)	[M+Na]+	816.546	816.551	1.24436e+07	1.28403e+07	1.18526e+07	3.51071e+06	1.03211e+07	9.96848e+06	1.10453e+07	2.0656e+07	4.67839e+06	6.22206e+06	9.61202e+06	6.08992e+06	6.77538e+06	1.12983e+07	1.20682e+07	1.61803e+07	2.59586e+06	8.541e+06	4.90908e+06	4.87928e+06	9.82822e+06	1.27018e+07	1.92748e+07	4.87285e+06	8.16059e+06	1.03387e+07	1.28781e+07	3.29196e+07	1.35532e+07	1.01086e+07	1.50007e+07	8.4959e+06	1.11046e+07	1.99075e+07	1.25984e+07	1.63186e+07	8.77789e+06	2.02511e+07	1.62421e+07	2.01279e+07	2.12636e+07	2.23847e+07	1.91058e+07	1.57692e+07	1.60306e+07	8.51469e+06
PC(38:1)	[M+H]+	816.645	816.648	5.58979e+07	9.1196e+07	8.35078e+07	7.32962e+07	4.27155e+07	6.0226e+07	6.85223e+07	1.40351e+08	3.43913e+07	3.89869e+07	6.1711e+07	3.95693e+07	5.56031e+07	6.22262e+07	6.75035e+07	6.80288e+07	4.67727e+07	4.52678e+07	5.72168e+07	6.47647e+07	8.63833e+07	4.64928e+07	1.20449e+08	5.83048e+07	6.33336e+07	5.72546e+07	5.8117e+07	8.74624e+07	6.76252e+07	6.13552e+07	4.49704e+07	7.00537e+07	3.51632e+07	5.23095e+07	6.39816e+07	1.15771e+08	7.86643e+07	1.3002e+08	1.05536e+08	9.58317e+07	1.48058e+08	1.67231e+08	1.08453e+08	1.72818e+08	1.02175e+08	1.24482e+08
PC(38:2)_isomer1	[M+H]+	814.629	814.632	1.02179e+08	6.77023e+07	7.67759e+07	9.4024e+07	6.14007e+07	7.49464e+07	6.50256e+07	1.0692e+08	3.50777e+07	4.73825e+07	4.36254e+07	5.03459e+07	8.09254e+07	8.95197e+07	4.34074e+07	7.44378e+07	2.39531e+07	5.36563e+07	6.01087e+07	7.11684e+07	5.21486e+07	3.76679e+07	7.22642e+07	6.30066e+07	2.85446e+07	6.03526e+07	6.08364e+07	7.2269e+07	9.93366e+07	1.17643e+08	6.84725e+07	6.13365e+07	4.00499e+07	6.52908e+07	7.46605e+07	1.32784e+08	1.12096e+08	1.25561e+08	1.324e+08	1.31789e+08	1.23458e+08	2.00258e+08	1.09671e+08	1.93835e+08	1.47603e+08	1.68768e+08
PC(38:3)	[M+H]+	812.615	812.616	1.67766e+09	4.39103e+09	2.53325e+09	1.52106e+09	2.21523e+09	2.73287e+09	1.9201e+09	2.14646e+09	1.24503e+09	1.85983e+09	1.46044e+09	1.42225e+09	7.84824e+08	2.59531e+09	2.84901e+09	1.65863e+09	9.40116e+08	1.9343e+09	1.41697e+09	1.44177e+09	3.75317e+09	1.81911e+09	4.2949e+09	1.202e+09	2.18739e+09	1.92306e+09	5.427e+09	2.08834e+09	2.61931e+09	2.3921e+09	4.09496e+09	1.86557e+09	2.60824e+09	2.42029e+09	1.11858e+09	2.66488e+09	2.08349e+09	3.04286e+09	4.14223e+09	3.34747e+09	5.52963e+09	4.09524e+09	3.06608e+09	3.17553e+09	1.97434e+09	1.88767e+09
PC(38:5)_isomer1	[M+Na]+	830.565	830.567	1.92585e+08	3.22674e+08	2.53365e+08	2.70869e+08	2.52486e+08	2.93479e+08	2.98465e+08	4.73499e+08	2.53022e+08	2.24145e+08	3.09598e+08	2.85832e+08	2.76212e+08	2.8585e+08	2.88103e+08	3.66895e+08	3.30918e+08	2.50112e+08	2.72267e+08	3.39163e+08	4.98959e+08	4.1609e+08	5.14307e+08	3.15973e+08	3.19294e+08	2.21818e+08	1.90999e+08	6.3196e+08	2.91472e+08	2.33977e+08	3.91664e+08	3.68299e+08	2.01697e+08	3.6843e+08	2.30842e+08	3.43205e+08	3.09697e+08	4.03626e+08	3.66682e+08	4.2488e+08	4.93138e+08	3.56617e+08	2.96839e+08	2.8214e+08	3.02353e+08	1.86723e+08
PC(38:7)_isomer1	[M+Na]+	826.533	826.536	2.44799e+07	1.65732e+07	1.36788e+07	2.50354e+06	1.50368e+07	1.66781e+07	7.43546e+06	2.20519e+07	4.77665e+06	1.04087e+07	7.14033e+06	9.07012e+06	7.39301e+06	1.15079e+07	1.86886e+07	2.57319e+07	667868	1.01668e+07	7.4202e+06	6.77824e+06	1.05749e+07	8.72712e+06	2.49973e+07	6.29359e+06	4.74897e+06	1.2112e+07	8.33439e+06	4.264e+07	3.52219e+07	1.75112e+07	2.15983e+07	1.14178e+07	1.29163e+07	2.60804e+07	1.83354e+07	2.90181e+07	2.54224e+07	6.38037e+07	4.06062e+07	5.23515e+07	6.52642e+07	5.07495e+07	3.52818e+07	3.48561e+07	3.59531e+07	1.88487e+07
PC(38:7)_isomer2	[M+Na]+	826.533	826.536	3.8178e+07	9.41483e+07	7.31859e+07	3.07925e+07	5.5127e+07	5.69571e+07	5.09274e+07	5.25645e+07	3.71566e+07	5.38332e+07	4.65496e+07	3.12932e+07	2.54384e+07	4.6104e+07	6.36336e+07	7.10505e+07	3.02892e+07	4.14893e+07	3.79054e+07	5.67341e+07	6.40665e+07	6.21624e+07	1.14283e+08	4.86913e+07	5.91391e+07	6.68018e+07	5.44328e+07	8.00124e+07	8.11281e+07	8.95001e+07	8.737e+07	4.83746e+07	4.15041e+07	8.16352e+07	4.24417e+07	6.84575e+07	5.91498e+07	6.22235e+07	6.20321e+07	1.36313e+08	8.19211e+07	1.32691e+08	1.1611e+08	9.93176e+07	5.15483e+07	6.10107e+07
PC(39:4)	[M+Na]+	846.593	846.598	1.97516e+07	2.27866e+07	2.77316e+07	1.78537e+07	1.81379e+07	1.81152e+07	1.26854e+07	2.73646e+07	1.40356e+07	1.53021e+07	1.78481e+07	1.31392e+07	1.71694e+07	2.42733e+07	1.92552e+07	2.49023e+07	1.36608e+07	1.84697e+07	2.10706e+07	1.8962e+07	2.7987e+07	3.24288e+07	3.49707e+07	1.77084e+07	2.03498e+07	1.82901e+07	2.50033e+07	2.69644e+07	2.31026e+07	1.77243e+07	2.07301e+07	1.6367e+07	1.51075e+07	3.01945e+07	2.25996e+07	3.15873e+07	2.19975e+07	2.1266e+07	2.0644e+07	3.96546e+07	3.20489e+07	3.41619e+07	2.99648e+07	2.15611e+07	1.78279e+07	1.2366e+07
PC(39:5)	[M+Na]+	844.58	844.583	5.21e+06	6.42572e+06	6.56001e+06	2.95753e+06	4.80876e+06	4.84086e+06	4.09029e+06	6.12299e+06	2.74945e+06	5.2752e+06	5.76984e+06	3.86656e+06	3.22964e+06	4.82433e+06	4.22275e+06	5.54061e+06	4.19052e+06	4.44023e+06	5.83722e+06	2.23924e+06	4.22196e+06	7.12966e+06	9.0324e+06	4.76891e+06	6.37048e+06	5.07772e+06	4.40359e+06	1.22419e+07	5.36002e+06	4.44353e+06	4.41046e+06	7.9751e+06	4.42884e+06	1.31028e+07	5.88612e+06	9.23485e+06	3.45007e+06	5.57074e+06	7.66298e+06	8.18004e+06	7.28494e+06	5.68739e+06	8.49593e+06	9.47893e+06	4.78353e+06	4.07314e+06
PC(39:6)	[M+H]+	820.578	820.585	3.50445e+07	1.25397e+08	1.37875e+08	3.04685e+07	4.83126e+07	5.42585e+07	4.52781e+07	7.28518e+07	4.16593e+07	5.16059e+07	8.3318e+07	3.95776e+07	3.15819e+07	5.30589e+07	5.02665e+07	7.84941e+07	3.68538e+07	4.98032e+07	5.2364e+07	6.08159e+07	4.94718e+07	1.04331e+08	6.77886e+07	6.12361e+07	5.24137e+07	4.44351e+07	7.80682e+07	1.65679e+08	4.93745e+07	5.78221e+07	4.76868e+07	7.50277e+07	5.11506e+07	8.91253e+07	5.58007e+07	7.25014e+07	6.45332e+07	5.16727e+07	8.40548e+07	1.98044e+08	6.83537e+07	1.86236e+08	1.64876e+08	6.84848e+07	3.37744e+07	5.4257e+07
PC(40:1)	[M+Na]+	866.66	866.661	222399	3.02632e+06	1.84406e+06	850345	1.7851e+06	1.2608e+06	2.21236e+06	7.45967e+06	368685	1.45245e+06	2.09876e+06	364770	114614	1.54024e+06	2.76155e+06	2.51226e+06	1.65419e+06	875479	3.76151e+06	1.24008e+06	2.22112e+06	616223	2.63951e+06	1.04901e+06	1.51011e+06	2.22982e+06	1.70932e+06	4.69484e+06	395218	1.39322e+06	263078	1.38481e+06	1.09344e+06	1.00535e+06	2.68297e+06	3.47699e+06	1.67134e+06	2.644e+06	2.81159e+06	1.82398e+06	2.52838e+06	6.36875e+06	774328	4.88181e+06	1.25665e+06	3.15484e+06
PC(40:2)	[M+Na]+	864.642	864.645	7.50202e+06	2.27271e+06	3.05773e+06	5.78885e+06	2.8269e+06	3.11686e+06	4.00604e+06	7.15816e+06	2.6132e+06	1.84455e+06	1.72966e+06	2.31457e+06	3.60226e+06	5.24123e+06	1.79272e+06	1.80117e+06	923276	2.56975e+06	3.49738e+06	4.41094e+06	3.94715e+06	2.57568e+06	3.87971e+06	5.86629e+06	1.02919e+06	2.62982e+06	2.9928e+06	3.7401e+06	5.60479e+06	6.74565e+06	2.25039e+06	2.36744e+06	2.74579e+06	4.04339e+06	3.17707e+06	4.6037e+06	6.38056e+06	7.32947e+06	7.91184e+06	5.82551e+06	4.80635e+06	1.35561e+07	4.29709e+06	9.22609e+06	5.3882e+06	1.08174e+07
PC(40:3)	[M+H]+	840.641	840.648	1.02403e+07	1.12183e+07	8.18907e+06	1.10752e+07	8.10599e+06	9.24684e+06	8.93109e+06	1.51984e+07	5.00248e+06	5.99498e+06	6.21508e+06	4.57231e+06	6.92731e+06	1.24872e+07	1.07929e+07	7.64959e+06	5.43058e+06	7.76621e+06	7.60491e+06	6.8164e+06	1.54335e+07	7.87241e+06	1.55711e+07	9.25733e+06	8.6277e+06	1.03275e+07	1.65341e+07	1.10493e+07	1.2724e+07	1.11068e+07	1.0825e+07	1.00039e+07	8.6518e+06	1.14394e+07	6.12627e+06	1.51061e+07	1.3445e+07	1.86915e+07	1.38027e+07	1.39534e+07	1.8253e+07	2.21288e+07	1.34065e+07	2.18201e+07	1.2862e+07	1.31736e+07
PC(40:5)_isomer1	[M+Na]+	858.596	858.598	1.3256e+07	1.62937e+07	2.23491e+07	1.62382e+07	2.31211e+07	7.82278e+06	1.1633e+07	3.56553e+07	1.19198e+07	1.02233e+07	2.19503e+07	1.27802e+07	1.72421e+07	2.29662e+07	1.99238e+07	2.11719e+07	2.03248e+07	2.07587e+07	2.30369e+07	1.12349e+07	2.27516e+07	1.94245e+07	4.08962e+07	1.81841e+07	3.16062e+07	2.16746e+07	1.79554e+07	2.74683e+07	1.60912e+07	1.81582e+07	1.02258e+07	2.03638e+07	1.33982e+07	2.52467e+07	2.64659e+07	3.98523e+07	1.7357e+07	2.23446e+07	1.69864e+07	1.99444e+07	2.69265e+07	2.14584e+07	2.41718e+07	3.47518e+07	2.16179e+07	1.41857e+07
PC(40:5)_isomer2	[M+Na]+	858.596	858.598	4.75616e+07	1.59414e+08	1.02012e+08	1.16267e+08	9.36462e+07	1.39775e+08	1.43612e+08	1.52382e+08	1.02901e+08	8.30368e+07	7.37289e+07	1.18959e+08	1.32531e+08	1.17136e+08	1.36316e+08	9.72549e+07	1.46566e+08	9.93937e+07	1.158e+08	1.93771e+08	2.36677e+08	1.83443e+08	2.13674e+08	1.40405e+08	1.52192e+08	8.26287e+07	9.00348e+07	9.06111e+07	1.20347e+08	9.47551e+07	1.43615e+08	9.72665e+07	6.55493e+07	1.16397e+08	8.59344e+07	1.19446e+08	1.25605e+08	8.02737e+07	1.38571e+08	1.64284e+08	1.78769e+08	9.72968e+07	8.59737e+07	7.89156e+07	7.89022e+07	6.57756e+07
PC(40:7)	[M+Na]+	854.565	854.567	8.30715e+07	1.48704e+08	2.00522e+08	9.79841e+07	1.49241e+08	1.42931e+08	1.6125e+08	1.22863e+08	8.64556e+07	9.5024e+07	1.73283e+08	7.75442e+07	1.15769e+08	1.11792e+08	1.11582e+08	1.1458e+08	7.74465e+07	1.10573e+08	1.33672e+08	1.28467e+08	1.12602e+08	1.23304e+08	1.68814e+08	1.96138e+08	1.63075e+08	1.5585e+08	1.21318e+08	1.61036e+08	1.38522e+08	1.85213e+08	1.18196e+08	1.49028e+08	9.62035e+07	1.46386e+08	1.0339e+08	1.57836e+08	1.86158e+08	1.42148e+08	1.56522e+08	2.63615e+08	1.98756e+08	2.09483e+08	2.37829e+08	3.45253e+08	1.59371e+08	1.78883e+08
PC(40:8)_isomer1	[M+Na]+	852.548	852.551	3.93884e+07	4.98433e+07	4.91072e+07	1.89156e+07	3.2843e+07	4.21693e+07	2.9415e+07	3.20622e+07	2.25662e+07	3.55134e+07	2.94604e+07	3.35565e+07	2.54779e+07	3.06106e+07	3.11221e+07	4.80207e+07	1.00471e+07	3.04225e+07	2.82606e+07	3.76957e+07	1.82269e+07	3.16445e+07	3.49858e+07	4.58961e+07	1.88885e+07	3.22209e+07	2.99457e+07	6.85814e+07	7.11917e+07	6.58507e+07	4.94913e+07	3.12253e+07	2.59177e+07	3.7183e+07	4.80628e+07	4.50759e+07	9.03749e+07	5.94023e+07	9.45107e+07	1.21062e+08	8.39007e+07	1.28887e+08	9.04601e+07	8.60066e+07	5.42506e+07	7.35895e+07
PC(40:8)_isomer2	[M+Na]+	852.547	852.551	1.67839e+07	2.00725e+07	1.17425e+07	1.18065e+07	1.48226e+07	1.03165e+07	5.20754e+06	1.06922e+07	9.87577e+06	1.33345e+07	3.53704e+06	1.57275e+07	1.16886e+07	1.81141e+07	2.04629e+07	1.37561e+07	5.52906e+06	1.46097e+07	1.04585e+07	1.15387e+07	2.37529e+07	1.12389e+07	3.12982e+07	9.28622e+06	1.6396e+07	1.11144e+07	1.31578e+07	9.50897e+06	4.09211e+07	1.17551e+07	1.54277e+07	9.57893e+06	1.87241e+07	1.60528e+07	3.08421e+07	3.37251e+07	2.1991e+07	1.8162e+07	1.37757e+07	1.67583e+07	3.30426e+07	2.75279e+07	2.18627e+07	1.50535e+07	1.34255e+07	1.22203e+07
PC(42:1)	[M+Na]+	894.691	894.692	2.3198e+06	758772	2.1017e+06	2.35098e+06	803075	1.76209e+06	1.94295e+06	3.91466e+06	1.12565e+06	925542	355257	640498	1.39544e+06	2.27027e+06	893681	278349	1.48857e+06	934001	881207	2.22979e+06	1.42068e+06	765839	2.76987e+06	2.47208e+06	1.1605e+06	2.13876e+06	1.33655e+06	2.00686e+06	1.52217e+06	885368	1.33921e+06	1.23165e+06	425012	926600	1.00587e+06	2.35844e+06	1.24265e+06	3.65666e+06	752340	1.16277e+06	1.51493e+06	3.50869e+06	1.37698e+06	4.64479e+06	2.4257e+06	3.56823e+06
PC(42:2)	[M+H]+	870.692	870.695	1.33578e+07	5.57991e+06	5.72169e+06	8.57733e+06	4.54667e+06	6.94397e+06	4.95759e+06	8.61904e+06	5.06649e+06	4.89431e+06	1.92286e+06	3.4337e+06	6.10871e+06	9.39258e+06	3.59799e+06	4.89567e+06	3.01174e+06	4.00625e+06	3.53127e+06	8.97046e+06	4.03427e+06	4.01851e+06	5.38448e+06	7.05825e+06	1.76988e+06	4.91054e+06	6.19125e+06	6.74117e+06	1.07681e+07	1.00056e+07	6.2863e+06	5.11087e+06	3.16799e+06	7.41705e+06	5.60258e+06	7.192e+06	9.71452e+06	1.30509e+07	9.64257e+06	1.12149e+07	9.68551e+06	2.29857e+07	8.64452e+06	1.59175e+07	8.74007e+06	2.2191e+07
PC(42:3)_isomer1	[M+H]+	868.677	868.679	3.55562e+06	3.28287e+06	4.64895e+06	3.13614e+06	4.99466e+06	4.75981e+06	4.11395e+06	7.85631e+06	2.16117e+06	4.18741e+06	4.98361e+06	2.40624e+06	2.15465e+06	3.12089e+06	3.96055e+06	4.41071e+06	2.44943e+06	2.996e+06	5.29801e+06	5.00402e+06	3.33191e+06	3.70209e+06	4.86645e+06	3.83953e+06	2.35975e+06	4.25978e+06	3.91924e+06	5.51644e+06	3.96739e+06	4.25369e+06	3.44705e+06	3.99242e+06	2.88054e+06	3.25474e+06	7.16777e+06	7.01012e+06	5.67783e+06	5.32125e+06	6.37067e+06	5.73238e+06	5.87825e+06	8.76653e+06	4.4798e+06	9.55502e+06	6.65536e+06	7.3298e+06
PC(42:3)_isomer2	[M+H]+	868.684	868.679	2.83329e+06	1.702e+06	578412	2.04735e+06	1.1958e+06	1.2609e+06	1.23584e+06	1.19793e+06	336973	845084	130896	1.11542e+06	467078	1.07587e+06	124094	1.06902e+06	1.14335e+06	310581	974412	968543	546401	909655	459117	1.17458e+06	175289	1.09985e+06	1.66266e+06	1.8878e+06	2.26878e+06	639223	3.02347e+06	2.10587e+06	580368	511941	0	1.60752e+06	4.15251e+06	3.55686e+06	1.17052e+06	3.67515e+06	2.56627e+06	3.90059e+06	1.80484e+06	2.82318e+06	2.65542e+06	2.976e+06
PC(42:4)	[M+H]+	866.66	866.663	7.32193e+06	9.65855e+06	8.27233e+06	6.04364e+06	8.30117e+06	8.07776e+06	8.76139e+06	1.36761e+07	7.97131e+06	7.87816e+06	5.276e+06	9.02662e+06	6.23205e+06	5.73704e+06	8.74492e+06	7.45112e+06	7.66303e+06	7.10324e+06	7.95142e+06	1.212e+07	1.37476e+07	8.99817e+06	1.42696e+07	9.89107e+06	1.0215e+07	1.12267e+07	1.20389e+07	9.51427e+06	8.73644e+06	8.02934e+06	1.02492e+07	7.12929e+06	9.57615e+06	7.24868e+06	8.01553e+06	1.08388e+07	1.08536e+07	7.56194e+06	1.23587e+07	9.24884e+06	1.06178e+07	1.06782e+07	6.56872e+06	1.21159e+07	8.19942e+06	8.43768e+06
PC(42:5)_isomer1	[M+Na]+	886.628	886.63	3.88468e+06	8.97264e+06	3.73262e+06	3.21951e+06	5.4377e+06	5.17959e+06	5.98441e+06	7.22453e+06	3.44281e+06	4.18843e+06	4.03127e+06	2.54938e+06	3.57952e+06	6.85846e+06	5.35854e+06	3.35387e+06	2.41553e+06	4.65276e+06	5.65427e+06	6.62038e+06	1.55206e+07	6.52357e+06	1.64255e+07	4.37912e+06	9.09398e+06	3.93405e+06	6.45909e+06	4.79628e+06	6.22137e+06	6.02337e+06	7.45682e+06	7.80868e+06	1.72871e+06	8.08611e+06	1.63587e+06	6.52187e+06	5.9297e+06	2.49131e+06	1.35217e+07	7.07023e+06	1.05774e+07	5.81762e+06	7.69668e+06	1.17771e+07	5.13178e+06	1.83541e+06
PC(42:5)_isomer2	[M+Na]+	886.629	886.63	2.73875e+06	7.15779e+06	5.48555e+06	3.41641e+06	4.39374e+06	2.78512e+06	2.57961e+06	2.31559e+07	1.23311e+06	2.64249e+06	5.02746e+06	2.3937e+06	1.18327e+06	4.80708e+06	8.48826e+06	9.49707e+06	4.23192e+06	6.09659e+06	8.5013e+06	3.40972e+06	9.95652e+06	3.21203e+06	1.15645e+07	3.36233e+06	7.17638e+06	5.1983e+06	5.85617e+06	1.55009e+07	3.29561e+06	5.59718e+06	1.46551e+06	4.88766e+06	3.72246e+06	4.79082e+06	1.90985e+07	1.40463e+07	4.74136e+06	1.02082e+07	7.95947e+06	4.90921e+06	1.03666e+07	1.46109e+07	5.72307e+06	7.52186e+06	6.19138e+06	4.71641e+06
PC(42:6)	[M+H]+	862.631	862.632	6.40093e+06	9.58105e+06	4.08906e+06	1.21279e+06	4.78552e+06	4.75628e+06	3.93228e+06	1.17107e+07	1.86213e+06	3.36376e+06	3.01841e+06	2.88101e+06	2.6888e+06	9.93929e+06	1.08244e+07	5.95495e+06	2.11543e+06	4.84715e+06	2.79065e+06	3.21259e+06	3.28601e+07	6.41689e+06	4.33759e+07	2.2485e+06	6.88045e+06	2.95138e+06	1.30625e+07	1.40442e+07	1.57139e+07	4.67684e+06	1.30882e+07	4.05795e+06	4.49384e+06	1.19164e+07	4.64475e+06	1.77318e+07	6.17641e+06	9.09856e+06	2.52688e+07	1.35082e+07	3.25119e+07	2.23154e+07	1.54676e+07	1.51293e+07	6.04092e+06	4.10543e+06
PC(44:4)	[M+H]+	894.694	894.695	6.72568e+06	3.18355e+06	3.44074e+06	4.83574e+06	3.24096e+06	2.82782e+06	2.48724e+06	5.539e+06	2.64777e+06	2.17541e+06	1.07322e+06	1.83326e+06	4.37618e+06	6.47425e+06	3.50944e+06	3.12699e+06	3.13694e+06	2.90118e+06	1.92084e+06	4.54815e+06	3.95078e+06	2.49131e+06	6.23992e+06	2.47807e+06	2.91455e+06	3.41026e+06	4.84219e+06	4.46067e+06	5.83544e+06	3.93139e+06	4.07174e+06	3.4235e+06	2.95305e+06	5.01591e+06	3.24177e+06	5.50746e+06	5.88964e+06	6.35606e+06	2.94226e+06	5.876e+06	4.58175e+06	1.20209e+07	4.39591e+06	6.93204e+06	5.89519e+06	5.7883e+06
PC(44:5)	[M+Na]+	914.659	914.661	2.45917e+06	3.72381e+06	2.92633e+06	1.13473e+06	2.54244e+06	2.38005e+06	1.94903e+06	7.34708e+06	2.14167e+06	2.74939e+06	2.07814e+06	2.37772e+06	595185	3.5345e+06	6.87891e+06	3.95842e+06	2.31711e+06	2.84366e+06	4.26744e+06	2.4131e+06	3.83949e+06	2.10202e+06	5.52892e+06	1.20898e+06	4.98321e+06	3.47938e+06	3.78819e+06	4.68936e+06	2.66119e+06	1.56584e+06	1.27369e+06	2.02139e+06	3.32691e+06	2.67837e+06	6.6171e+06	5.04847e+06	3.10004e+06	1.80944e+06	3.89218e+06	2.98717e+06	3.83356e+06	4.37065e+06	2.28207e+06	4.89469e+06	5.69596e+06	1.79314e+06
PE(16:0/18:1)	[M+H]+	718.537	718.538	7.6118e+06	9.35431e+07	7.38717e+07	1.04714e+08	2.32955e+07	1.00703e+08	7.29925e+07	1.10915e+08	2.88855e+07	5.84959e+07	8.14571e+07	6.09509e+07	9.10519e+07	5.36907e+07	9.59225e+07	6.79627e+07	1.29074e+08	3.4953e+07	9.17379e+07	7.92756e+07	1.15487e+08	8.21011e+07	8.44974e+07	6.37232e+07	1.02531e+08	1.14407e+08	3.51088e+07	1.14179e+08	6.20124e+07	5.93367e+07	4.10684e+07	1.71976e+08	5.59531e+07	3.87446e+07	6.4915e+07	2.83742e+07	2.9576e+07	2.20052e+07	2.50335e+07	3.32268e+07	1.23577e+08	3.98974e+07	3.65622e+07	7.85929e+07	4.2163e+07	2.92195e+07
PE(16:0/18:2)	[M+H]+	716.522	716.523	4.67652e+07	3.1928e+08	1.67252e+08	3.72754e+08	9.86519e+07	3.35588e+08	2.44578e+08	2.72187e+08	9.60939e+07	2.55076e+08	2.1159e+08	2.54652e+08	2.88426e+08	1.20433e+08	1.98588e+08	1.44624e+08	2.25482e+08	8.61959e+07	3.32739e+08	2.18302e+08	1.65129e+08	1.43398e+08	1.41771e+08	2.92768e+08	1.05024e+08	2.49528e+08	9.34125e+07	2.57533e+08	1.89009e+08	2.43285e+08	1.76106e+08	4.17251e+08	1.61112e+08	9.26027e+07	1.77564e+08	7.81758e+07	1.66882e+08	5.83205e+07	1.27127e+08	2.15424e+08	2.3006e+08	1.73092e+08	1.10257e+08	2.44354e+08	1.11902e+08	1.32573e+08
PE(16:0/18:3)	[M+H]+	714.504	714.507	0	5.37062e+06	2.05042e+06	4.41422e+06	2.28067e+06	6.46544e+06	7.61438e+06	7.34752e+06	846843	3.3172e+06	7.30358e+06	7.33625e+06	7.64522e+06	1.83553e+06	4.78867e+06	2.85201e+06	6.95625e+06	822961	6.49402e+06	6.87628e+06	5.47313e+06	4.82798e+06	2.75792e+06	5.7715e+06	3.01628e+06	7.87878e+06	470512	5.91306e+06	4.0881e+06	4.66243e+06	2.53506e+06	9.37035e+06	1.23933e+06	2.23129e+06	3.79659e+06	631993	1.49391e+06	339209	0	4.24143e+06	1.19535e+07	2.61836e+06	2.09304e+06	8.24977e+06	2.33748e+06	1.29464e+06
PE(16:0/20:4)	[M+H]+	740.522	740.523	4.14041e+07	3.49839e+08	1.66497e+08	2.51461e+08	1.17218e+08	2.33203e+08	1.4477e+08	2.53474e+08	9.40557e+07	1.81405e+08	1.58276e+08	2.44466e+08	2.49385e+08	1.11895e+08	2.27817e+08	1.36841e+08	3.20073e+08	1.01205e+08	2.95853e+08	1.3189e+08	2.28324e+08	1.17576e+08	2.4683e+08	1.52099e+08	1.45675e+08	2.46605e+08	1.15751e+08	2.68584e+08	2.28692e+08	1.64127e+08	1.25851e+08	3.79186e+08	1.97656e+08	1.144e+08	2.17992e+08	1.30243e+08	1.5544e+08	7.81418e+07	8.44885e+07	1.77712e+08	2.67784e+08	1.98662e+08	1.49508e+08	2.42711e+08	1.20541e+08	8.7069e+07
PE(16:0/22:5)	[M+H]+	766.533	766.538	6.31762e+06	2.84375e+07	1.44807e+07	2.86039e+07	8.52052e+06	2.98303e+07	2.42242e+07	3.77571e+07	5.72396e+06	1.98331e+07	1.87235e+07	2.34734e+07	2.8545e+07	1.72512e+07	3.10891e+07	1.75813e+07	3.45984e+07	9.10997e+06	3.18283e+07	8.56271e+06	3.44361e+07	2.34392e+07	5.92746e+07	2.59937e+07	2.00753e+07	3.32889e+07	9.40164e+06	5.72441e+07	3.28815e+07	2.65486e+07	1.47024e+07	5.62872e+07	1.80686e+07	2.5714e+07	1.98869e+07	1.84207e+07	1.0183e+07	8.31699e+06	1.32768e+07	1.45808e+07	5.62278e+07	2.0729e+07	1.58947e+07	5.02817e+07	1.5559e+07	1.0652e+07
PE(18:0/18:1)	[M+H]+	746.568	746.569	8.1811e+06	5.27898e+07	5.37863e+07	3.22676e+07	2.02152e+07	6.00451e+07	4.22606e+07	6.26808e+07	2.29153e+07	2.67231e+07	4.17311e+07	2.79118e+07	7.36873e+07	2.63946e+07	4.4343e+07	6.28037e+07	5.60271e+07	2.82031e+07	4.09854e+07	4.37866e+07	7.6174e+07	5.19841e+07	7.0277e+07	2.8458e+07	3.9515e+07	3.7071e+07	2.26282e+07	4.75949e+07	5.94296e+07	4.51406e+07	3.91512e+07	6.50722e+07	4.42829e+07	2.73934e+07	4.88101e+07	2.50121e+07	3.38064e+07	2.86931e+07	2.7257e+07	4.67345e+07	6.63737e+07	4.21027e+07	3.49494e+07	7.5756e+07	2.98329e+07	3.07992e+07
PE(18:0/20:3)	[M+H]+	770.566	770.569	4.93087e+06	5.02113e+07	3.02809e+07	2.6366e+07	2.01202e+07	4.20917e+07	2.71833e+07	2.58775e+07	1.02811e+07	2.01735e+07	2.47426e+07	1.90506e+07	1.90429e+07	1.5574e+07	2.93215e+07	1.47487e+07	1.7609e+07	1.27006e+07	2.19333e+07	1.47844e+07	3.77035e+07	1.64091e+07	3.65165e+07	1.92056e+07	2.39478e+07	2.8287e+07	3.3091e+07	2.78628e+07	2.54141e+07	4.11137e+07	3.05896e+07	2.83287e+07	2.68627e+07	1.26942e+07	1.47105e+07	1.56981e+07	1.72806e+07	1.33057e+07	2.63921e+07	3.16528e+07	5.08668e+07	3.21649e+07	3.26714e+07	4.65405e+07	1.79066e+07	1.35634e+07
PE(18:0/20:4)	[M+H]+	768.552	768.554	1.07198e+08	7.23048e+08	3.72045e+08	4.67142e+08	3.01241e+08	5.04368e+08	2.80604e+08	5.36063e+08	2.83918e+08	3.75086e+08	2.94143e+08	4.75201e+08	5.08021e+08	2.66518e+08	4.71867e+08	3.27786e+08	5.26782e+08	2.32295e+08	5.82721e+08	2.25598e+08	6.47751e+08	3.19673e+08	6.57453e+08	3.07949e+08	3.95482e+08	3.29542e+08	2.63611e+08	5.23145e+08	5.23041e+08	4.26812e+08	3.18052e+08	6.68105e+08	4.56757e+08	3.27744e+08	4.63893e+08	3.4331e+08	3.78551e+08	2.40285e+08	2.49254e+08	4.2687e+08	4.838e+08	4.27247e+08	3.27667e+08	4.71952e+08	2.33927e+08	1.8099e+08
PE(18:0/22:6)	[M+H]+	792.552	792.554	1.51285e+07	3.57435e+08	1.68423e+08	1.09288e+08	7.92257e+07	1.66101e+08	1.0062e+08	1.73278e+08	1.24094e+08	9.80594e+07	1.41469e+08	1.0167e+08	1.50074e+08	8.03155e+07	1.81445e+08	1.16603e+08	1.6909e+08	5.93806e+07	1.58988e+08	8.8761e+07	2.59517e+08	9.24548e+07	2.99718e+08	1.34691e+08	1.211e+08	6.48633e+07	8.20509e+07	2.3601e+08	1.01818e+08	1.09073e+08	9.91748e+07	2.31275e+08	1.29986e+08	8.67514e+07	8.34356e+07	7.10085e+07	7.71347e+07	5.12496e+07	9.64834e+07	1.64958e+08	1.39572e+08	1.80103e+08	1.24034e+08	9.02797e+07	4.62691e+07	3.7702e+07
PE(18:1/18:1)	[M+H]+	744.553	744.554	7.99791e+07	5.41759e+08	3.44667e+08	5.10108e+08	2.3068e+08	7.03752e+08	4.29367e+08	4.43954e+08	2.32371e+08	4.06282e+08	3.22248e+08	3.84595e+08	5.2648e+08	2.10047e+08	3.61938e+08	3.38195e+08	3.58085e+08	1.90256e+08	5.84461e+08	3.95043e+08	3.67969e+08	2.29888e+08	3.58363e+08	4.8787e+08	1.87412e+08	3.66349e+08	1.88644e+08	3.82044e+08	4.14586e+08	5.87421e+08	4.09134e+08	6.29342e+08	3.31013e+08	2.3273e+08	3.65765e+08	1.79362e+08	3.66402e+08	1.90713e+08	2.96807e+08	5.50606e+08	4.00397e+08	3.98893e+08	2.86596e+08	6.17007e+08	2.39377e+08	3.01487e+08
PE(18:1/18:2)	[M+H]+	742.534	742.538	2.36357e+07	9.37434e+07	8.38229e+07	1.37505e+08	5.72927e+07	1.58941e+08	1.19975e+08	1.08387e+08	3.20692e+07	8.89738e+07	7.83159e+07	1.15894e+08	1.92293e+08	4.28991e+07	7.14888e+07	9.4815e+07	7.81885e+07	5.77219e+07	1.34e+08	8.99422e+07	5.9905e+07	5.25375e+07	8.04108e+07	1.54491e+08	4.56558e+07	1.65075e+08	3.84053e+07	8.45282e+07	1.30857e+08	1.77897e+08	9.80343e+07	1.47362e+08	9.70554e+07	5.05799e+07	1.4744e+08	5.19888e+07	1.46958e+08	5.30629e+07	7.68463e+07	1.51651e+08	1.65304e+08	1.1724e+08	1.06819e+08	3.95105e+08	1.07406e+08	1.06137e+08
PE(18:1/20:1)	[M+H]+	772.584	772.585	78591.5	2.91376e+06	2.7532e+06	1.42932e+06	660463	3.48046e+06	1.05838e+06	3.52216e+06	883850	663305	2.62315e+06	1.09909e+06	6.00474e+06	1.42768e+06	2.26033e+06	2.41905e+06	1.16824e+06	877395	1.37496e+06	1.30786e+06	4.55324e+06	1.55539e+06	5.26688e+06	1.49106e+06	1.40813e+06	3.47602e+06	681084	3.61412e+06	5.35837e+06	2.67859e+06	1.7205e+06	2.98389e+06	2.13276e+06	885280	3.77941e+06	1.46033e+06	2.18834e+06	2.08541e+06	1.91856e+06	5.46363e+06	4.59391e+06	5.4182e+06	4.83873e+06	6.20275e+06	1.49792e+06	1.19456e+06
PE(18:1/20:4)	[M+H]+	766.534	766.538	2.17581e+07	1.12793e+08	8.24807e+07	1.07336e+08	6.54291e+07	1.24748e+08	6.08688e+07	1.20953e+08	3.03434e+07	7.11311e+07	6.55285e+07	1.04272e+08	1.23071e+08	4.29725e+07	8.83747e+07	5.47955e+07	8.07569e+07	4.2586e+07	1.16114e+08	4.8902e+07	1.02462e+08	5.55011e+07	1.59141e+08	7.43998e+07	7.13036e+07	1.14083e+08	4.16332e+07	1.33562e+08	1.42592e+08	1.06579e+08	6.32656e+07	1.41041e+08	9.01884e+07	5.86679e+07	1.21817e+08	9.07388e+07	1.07484e+08	6.56207e+07	4.9548e+07	1.02299e+08	2.08846e+08	1.241e+08	1.21993e+08	3.08652e+08	8.5092e+07	4.68572e+07
PE(18:2/18:2)	[M+H]+	740.522	740.523	2.68561e+06	3.26387e+06	3.60887e+06	8.76343e+06	3.33833e+06	1.26216e+07	1.11399e+07	6.27035e+06	426311	6.85218e+06	4.22095e+06	1.17681e+07	1.76133e+07	2.73752e+06	6.04983e+06	1.00354e+07	3.44043e+06	5.2393e+06	9.48772e+06	8.40868e+06	2.42309e+06	5.33771e+06	4.15206e+06	1.34012e+07	1.14651e+06	1.23988e+07	1.16037e+06	3.16399e+06	1.71335e+07	1.45088e+07	3.08795e+07	1.10688e+07	9.50782e+06	3.32975e+06	1.89263e+07	4.1087e+06	2.48458e+07	1.15698e+07	1.65451e+07	2.6561e+07	2.70888e+07	2.07091e+07	1.05262e+07	4.13608e+07	1.82268e+07	2.28744e+07
PE(36:5)	[M+H]+	738.505	738.507	0	7.72611e+06	3.38819e+06	1.80647e+06	1.99306e+06	4.00702e+06	4.21047e+06	1.02241e+07	1.26529e+06	3.11177e+06	8.80805e+06	3.86624e+06	4.38313e+06	787093	6.20977e+06	4.70878e+06	3.61903e+06	1.70756e+06	3.68694e+06	423358	5.00791e+06	931263	7.71709e+06	2.81986e+06	3.10202e+06	8.90801e+06	1.92315e+06	2.02888e+07	4.27773e+06	1.05949e+06	3.91235e+06	1.17299e+07	3.51935e+06	3.46953e+06	2.5542e+06	2.52581e+06	1.1751e+06	1.42535e+06	1.81838e+06	2.87245e+06	9.75059e+06	6.26724e+06	4.65556e+06	7.57349e+06	5.7166e+06	208593
PE(38:6)	[M+Na]+	786.5	786.504	4.11801e+06	6.12851e+07	3.75373e+07	4.22959e+07	2.41762e+07	3.88264e+07	3.20025e+07	3.46041e+07	2.86487e+07	3.13974e+07	4.64185e+07	3.56881e+07	4.07335e+07	2.469e+07	3.55495e+07	3.17719e+07	5.14381e+07	1.77063e+07	4.81218e+07	2.70397e+07	4.66084e+07	2.63003e+07	5.09921e+07	4.68947e+07	3.70525e+07	3.1331e+07	2.48321e+07	7.71679e+07	3.162e+07	3.43021e+07	2.63825e+07	6.97918e+07	3.6189e+07	2.30438e+07	3.17692e+07	1.63462e+07	2.72097e+07	1.08539e+07	2.12772e+07	3.85816e+07	3.50389e+07	3.97712e+07	3.76626e+07	2.85734e+07	1.73598e+07	1.46016e+07
PI(32:1)	[M+H]+	831.497	831.499	689552	1.35384e+07	3.40903e+06	4.11161e+06	2.05545e+06	7.91516e+06	4.00109e+06	6.38697e+06	1.34844e+06	7.47705e+06	2.56546e+06	997050	241748	2.85949e+06	8.83068e+06	4.37535e+06	2.48732e+06	4.51957e+06	892764	1.01651e+07	9.54501e+06	2.29438e+06	7.31812e+06	1.00276e+06	1.96647e+06	5.92761e+06	8.58332e+06	3.09488e+06	2.4149e+06	2.30341e+06	8.09255e+06	4.43741e+06	791807	1.13441e+06	1.38978e+06	3.81548e+06	2.4385e+06	2.31805e+06	4.31506e+06	3.85182e+06	6.86081e+06	7.50882e+06	2.57809e+06	2.72114e+06	4.20425e+06	4.53741e+06
PI(34:1)	[M+NH4]+	854.565	854.575	1.86656e+07	1.68324e+07	8.96833e+06	1.0737e+07	9.38771e+06	1.29994e+07	6.80367e+06	1.2298e+07	4.52672e+06	1.0403e+07	7.96549e+06	8.40264e+06	5.28183e+06	1.02204e+07	9.56446e+06	1.31458e+07	7.89317e+06	9.03622e+06	1.01464e+07	7.09547e+06	1.01293e+07	7.00347e+06	1.64847e+07	9.37712e+06	7.01136e+06	1.29806e+07	1.09095e+07	1.33625e+07	1.77513e+07	1.373e+07	1.21538e+07	1.00406e+07	6.54482e+06	1.08805e+07	1.64387e+07	1.85923e+07	1.60905e+07	1.6624e+07	1.53372e+07	2.0774e+07	2.42169e+07	1.81558e+07	1.36406e+07	2.64807e+07	1.99866e+07	2.26473e+07
PI(34:2)_isomer1	[M+NH4]+	852.554	852.56	1.78164e+07	1.92508e+07	8.48895e+06	1.36796e+07	7.17338e+06	1.62104e+07	6.71103e+06	1.10887e+07	8.00996e+06	1.54959e+07	9.67195e+06	1.04751e+07	6.73743e+06	1.41485e+07	1.08096e+07	1.31266e+07	7.35796e+06	1.15208e+07	9.3162e+06	9.11692e+06	7.44242e+06	8.15031e+06	8.19498e+06	1.24988e+07	4.07609e+06	1.11057e+07	1.68836e+07	1.10905e+07	1.31062e+07	1.48491e+07	1.89036e+07	1.29725e+07	6.45457e+06	6.15882e+06	1.39784e+07	9.04861e+06	1.28673e+07	9.96667e+06	1.37752e+07	1.82473e+07	1.38444e+07	1.91411e+07	9.22008e+06	1.66073e+07	1.89292e+07	1.9556e+07
PI(34:2)_isomer2	[M+NH4]+	852.554	852.56	7.93353e+06	1.13734e+07	4.57704e+06	8.66073e+06	5.38618e+06	1.24957e+07	4.8292e+06	7.94749e+06	2.46016e+06	9.0523e+06	6.14062e+06	6.33274e+06	9.33534e+06	1.89546e+07	8.05928e+06	1.14485e+07	8.3486e+06	8.94273e+06	8.77412e+06	7.05846e+06	7.8925e+06	7.87306e+06	1.07194e+07	1.28313e+07	3.26759e+06	1.36541e+07	1.7544e+07	1.73777e+07	1.49243e+07	1.74361e+07	1.56993e+07	1.27504e+07	1.36515e+07	1.16432e+07	1.50077e+07	5.48699e+06	6.923e+06	6.21231e+06	8.2735e+06	1.26519e+07	9.35358e+06	1.63613e+07	6.26043e+06	1.0362e+07	1.01233e+07	8.35924e+06
PI(36:1)	[M+NH4]+	882.603	882.607	1.37806e+07	1.32216e+07	9.90743e+06	7.51509e+06	3.7554e+06	1.18121e+07	4.55376e+06	1.18213e+07	2.91041e+06	6.21438e+06	5.57591e+06	5.51562e+06	1.82903e+06	5.48176e+06	5.59799e+06	1.74948e+07	6.50952e+06	9.09937e+06	5.36956e+06	7.041e+06	8.93959e+06	6.299e+06	8.72653e+06	2.63352e+06	1.85668e+06	7.07875e+06	9.809e+06	1.66502e+07	1.43255e+07	1.14122e+07	7.40208e+06	1.05906e+07	6.88056e+06	5.18384e+06	1.28311e+07	1.52222e+07	1.7341e+07	2.38226e+07	1.07936e+07	2.10885e+07	3.33368e+07	2.23812e+07	1.81975e+07	3.0791e+07	2.03509e+07	2.52843e+07
PI(36:2)_isomer1	[M+NH4]+	880.586	880.591	2.24021e+07	2.80111e+07	1.66404e+07	2.70255e+07	1.68582e+07	3.61571e+07	1.87276e+07	2.89464e+07	2.09137e+07	2.84892e+07	2.42604e+07	2.51435e+07	1.73031e+07	2.4052e+07	2.6714e+07	2.51004e+07	3.09328e+07	2.76585e+07	2.71287e+07	1.80733e+07	2.05963e+07	2.24519e+07	2.33593e+07	3.73894e+07	9.57272e+06	2.26365e+07	2.85822e+07	3.09581e+07	2.97514e+07	4.39052e+07	2.85455e+07	2.81975e+07	2.03212e+07	2.56072e+07	2.93717e+07	2.23667e+07	3.47115e+07	2.76065e+07	2.70943e+07	5.22172e+07	3.32241e+07	4.56226e+07	2.67171e+07	5.32134e+07	4.04934e+07	4.69458e+07
PI(36:2)_isomer2	[M+NH4]+	880.586	880.591	0	5.08608e+07	2.45016e+07	2.96126e+07	2.06371e+07	3.61453e+07	1.78737e+07	2.97364e+07	2.10516e+07	2.15981e+07	2.28879e+07	2.03958e+07	3.10066e+07	4.1421e+07	1.97671e+07	2.92027e+07	2.28077e+07	2.59207e+07	2.47804e+07	1.59084e+07	2.28684e+07	2.65407e+07	3.12541e+07	4.45108e+07	1.38591e+07	2.6719e+07	3.08157e+07	3.64494e+07	4.43598e+07	5.33299e+07	3.46765e+07	4.01304e+07	2.48448e+07	3.08149e+07	4.0949e+07	3.42008e+07	4.23505e+07	4.06255e+07	3.14356e+07	5.07671e+07	3.65422e+07	3.6094e+07	2.58377e+07	5.07001e+07	3.60609e+07	4.83759e+07
PI(36:3)	[M+NH4]+	878.572	878.575	1.24114e+07	1.2932e+07	9.12523e+06	1.07564e+07	6.75403e+06	1.40302e+07	8.48145e+06	1.10375e+07	5.53465e+06	1.30589e+07	1.07256e+07	7.73811e+06	2.16397e+07	1.23394e+07	9.99955e+06	1.50152e+07	0	1.40995e+07	1.11674e+07	7.91343e+06	0	9.42602e+06	1.36682e+07	1.35908e+07	0	1.74626e+07	1.58337e+07	1.79295e+07	2.18871e+07	2.11633e+07	2.14158e+07	0	1.61387e+07	0	1.68117e+07	9.43367e+06	1.82672e+07	1.06016e+07	1.51098e+07	2.58317e+07	2.51815e+07	2.72439e+07	1.5726e+07	3.98126e+07	2.26625e+07	2.32829e+07
PI(36:4)_isomer1	[M+NH4]+	876.559	876.56	1.84782e+07	1.66032e+07	9.21938e+06	7.15557e+06	6.37642e+06	1.70761e+07	6.03243e+06	8.63824e+06	5.65256e+06	1.51823e+07	6.46619e+06	7.38637e+06	5.5984e+06	1.47587e+07	1.53031e+07	1.4159e+07	3.56187e+06	1.22607e+07	8.93147e+06	1.00663e+07	1.05601e+07	5.82607e+06	1.79157e+07	6.49257e+06	7.9346e+06	1.61459e+07	2.11772e+07	1.26426e+07	1.45457e+07	1.19637e+07	2.58789e+07	1.04742e+07	7.12281e+06	6.09418e+06	1.44257e+07	1.55138e+07	1.27034e+07	1.37409e+07	1.32219e+07	2.13377e+07	2.1454e+07	1.95803e+07	9.4348e+06	1.74277e+07	1.42891e+07	1.15564e+07
PI(36:4)_isomer2	[M+NH4]+	876.559	876.56	7.79181e+06	1.19354e+07	5.85776e+06	5.70844e+06	5.12257e+06	1.23338e+07	4.51467e+06	7.21667e+06	2.90782e+06	9.31419e+06	4.02476e+06	5.47157e+06	1.07946e+07	2.44388e+07	1.47829e+07	1.49415e+07	5.11064e+06	1.06169e+07	9.34644e+06	7.95737e+06	1.70488e+07	5.51933e+06	3.5838e+07	1.17965e+07	1.00517e+07	2.44337e+07	2.95206e+07	2.40029e+07	2.62802e+07	1.76021e+07	3.02757e+07	1.06673e+07	1.84714e+07	1.34793e+07	2.12371e+07	1.09386e+07	7.96904e+06	6.75907e+06	8.40655e+06	1.4231e+07	1.26389e+07	1.38668e+07	6.89789e+06	1.12543e+07	1.08055e+07	7.41895e+06
PI(38:3)	[M+H]+	911.557	911.562	2.13516e+08	2.79761e+08	3.07573e+08	2.23736e+08	2.36217e+08	2.34478e+08	2.44607e+08	2.50449e+08	2.40863e+08	2.2017e+08	2.93614e+08	1.91475e+08	1.64536e+08	2.0285e+08	2.61999e+08	2.89607e+08	2.19349e+08	2.38443e+08	2.48879e+08	2.36141e+08	2.71389e+08	2.77359e+08	2.91177e+08	2.79903e+08	2.7156e+08	2.04191e+08	2.44068e+08	3.12157e+08	2.28474e+08	2.44049e+08	2.52413e+08	2.73408e+08	1.99911e+08	2.74698e+08	2.15675e+08	2.16577e+08	2.34152e+08	2.2094e+08	2.56369e+08	2.91806e+08	2.30902e+08	2.64678e+08	2.5374e+08	2.24868e+08	2.0393e+08	2.17089e+08
PI(38:4)	[M+NH4]+	904.585	904.591	8.92954e+07	1.35007e+08	6.12452e+07	7.66266e+07	5.86722e+07	1.0152e+08	4.52694e+07	1.06599e+08	5.94908e+07	1.00699e+08	5.57542e+07	5.44327e+07	3.86224e+07	1.04588e+08	1.22892e+08	1.02493e+08	5.28715e+07	7.33689e+07	8.21716e+07	5.50908e+07	1.05223e+08	7.57852e+07	1.72531e+08	6.39809e+07	7.269e+07	7.18504e+07	8.24913e+07	1.32272e+08	1.17854e+08	1.25666e+08	8.55743e+07	8.28901e+07	6.03967e+07	9.07154e+07	9.01214e+07	1.06432e+08	1.18662e+08	1.00858e+08	9.60988e+07	1.25423e+08	1.51373e+08	1.18479e+08	7.05926e+07	1.46423e+08	7.68817e+07	9.80175e+07
PI(38:5)	[M+NH4]+	902.571	902.575	7.33066e+06	5.64984e+06	2.41264e+06	2.50311e+06	2.75455e+06	7.08941e+06	1.98156e+06	5.59668e+06	1.15102e+06	5.01114e+06	2.67551e+06	1.47295e+06	7.93424e+06	7.2526e+06	6.69586e+06	7.59107e+06	1.47319e+06	7.22846e+06	4.91195e+06	4.16799e+06	6.02308e+06	3.17256e+06	1.54383e+07	4.41815e+06	4.51879e+06	1.18731e+07	6.15334e+06	8.4416e+06	1.25287e+07	1.19555e+07	1.08998e+07	5.40613e+06	4.93251e+06	5.53768e+06	8.60855e+06	7.9656e+06	8.07496e+06	8.59328e+06	8.188e+06	1.5532e+07	1.74947e+07	1.35602e+07	8.51958e+06	3.67128e+07	1.6319e+07	9.65479e+06
PI(38:6)	[M+NH4]+	900.554	900.56	7.27893e+06	1.77125e+07	8.67898e+06	4.38449e+06	4.24187e+06	9.59263e+06	2.28201e+06	3.06722e+06	4.01434e+06	8.30264e+06	7.25642e+06	2.36245e+06	2.12319e+06	6.61018e+06	3.69018e+06	8.58023e+06	6.30586e+06	7.38781e+06	8.41767e+06	7.09333e+06	2.80111e+06	3.27423e+06	4.47788e+06	6.45512e+06	4.23865e+06	8.72123e+06	1.21744e+07	7.69914e+06	6.39528e+06	6.92632e+06	1.12735e+07	1.46015e+07	7.40359e+06	1.50852e+06	7.89409e+06	6.71611e+06	1.00335e+07	4.0836e+06	7.98175e+06	1.79672e+07	8.6038e+06	1.94945e+07	8.05501e+06	9.89029e+06	1.00602e+07	8.90649e+06
PI(40:3)	[M+H]+	939.596	939.593	7.9147e+07	7.59317e+07	9.37666e+07	8.03689e+07	8.75042e+07	9.02672e+07	8.67695e+07	9.42859e+07	9.37458e+07	8.27777e+07	8.8459e+07	1.14491e+08	5.74978e+07	6.08197e+07	7.24288e+07	8.35081e+07	7.85673e+07	6.88104e+07	6.75144e+07	7.75236e+07	6.82355e+07	6.82263e+07	7.52872e+07	7.74999e+07	9.32049e+07	6.55503e+07	8.99955e+07	7.73027e+07	8.32073e+07	1.00421e+08	7.2063e+07	6.59226e+07	6.84559e+07	7.0573e+07	1.00173e+08	8.46959e+07	1.00761e+08	8.49127e+07	7.69682e+07	8.98701e+07	8.5166e+07	8.18966e+07	1.04488e+08	9.0055e+07	1.11514e+08	1.24648e+08
PI(40:6)_isomer1	[M+NH4]+	928.587	928.591	2.68612e+06	5.9847e+06	3.81553e+06	2.08437e+06	2.72376e+06	3.06996e+06	647437	2.20915e+06	2.6241e+06	3.2073e+06	3.06576e+06	2.17448e+06	205165	2.07458e+06	3.18264e+06	3.51832e+06	3.06753e+06	5.79566e+06	2.93465e+06	2.64284e+06	3.09838e+06	1.63944e+06	3.71375e+06	2.4927e+06	1.86476e+06	1.77612e+06	4.36763e+06	4.94574e+06	1.69888e+06	2.48344e+06	4.14337e+06	3.96045e+06	3.13574e+06	1.47563e+06	2.81082e+06	2.74642e+06	4.62154e+06	1.10358e+06	3.72803e+06	7.00529e+06	3.37165e+06	6.1683e+06	4.34747e+06	3.85733e+06	3.84509e+06	2.48312e+06
PI(40:6)_isomer2	[M+NH4]+	928.588	928.591	3.63567e+06	1.00943e+07	4.81847e+06	1.55613e+06	3.03276e+06	6.44843e+06	2.2302e+06	3.18548e+06	3.74472e+06	5.26623e+06	5.65357e+06	1.60325e+06	976733	5.71639e+06	3.41206e+06	6.27411e+06	5.64085e+06	6.79794e+06	4.13506e+06	3.93805e+06	4.36587e+06	3.79838e+06	5.30192e+06	4.14507e+06	4.01392e+06	4.05923e+06	7.19306e+06	9.65864e+06	4.64249e+06	5.12735e+06	6.98798e+06	9.82622e+06	5.15276e+06	3.58877e+06	5.44246e+06	4.16279e+06	4.82781e+06	2.99485e+06	5.81119e+06	1.18783e+07	4.47798e+06	1.03394e+07	5.77515e+06	5.36217e+06	5.32743e+06	4.76757e+06
SM(16:0;2O/18:0)	[M+H]+	705.586	705.591	3.94996e+08	6.49368e+08	4.96501e+08	4.36788e+08	5.14804e+08	4.23348e+08	4.15252e+08	5.06637e+08	5.16009e+08	5.27601e+08	3.39432e+08	4.55537e+08	2.7504e+08	3.30419e+08	4.22149e+08	3.58239e+08	6.39816e+08	4.69105e+08	4.07529e+08	4.13148e+08	5.57673e+08	3.96215e+08	4.8525e+08	4.41693e+08	4.48656e+08	3.90204e+08	4.50945e+08	4.40029e+08	3.996e+08	2.97449e+08	4.10524e+08	5.22991e+08	4.98353e+08	3.52859e+08	2.89311e+08	4.89507e+08	5.56159e+08	3.83336e+08	8.10615e+08	5.80959e+08	4.46856e+08	5.58517e+08	3.86144e+08	4.58379e+08	4.35779e+08	4.88648e+08
SM(16:1;2O/20:0)	[M+H]+	731.605	731.606	1.20413e+09	3.94721e+09	2.31454e+09	1.49374e+09	1.86602e+09	2.46294e+09	1.5149e+09	2.1285e+09	2.00049e+09	3.03412e+09	1.30544e+09	2.24357e+09	7.04919e+08	1.4283e+09	2.43442e+09	1.70651e+09	2.28411e+09	1.56286e+09	1.88693e+09	1.59222e+09	2.55586e+09	1.81245e+09	2.28481e+09	1.45448e+09	1.74868e+09	1.49991e+09	1.94537e+09	2.00368e+09	1.48697e+09	1.42284e+09	1.67828e+09	2.17506e+09	2.53472e+09	2.00351e+09	1.47796e+09	1.75888e+09	1.94885e+09	1.35407e+09	2.2498e+09	2.52268e+09	2.06941e+09	1.5144e+09	1.61554e+09	1.47074e+09	1.17474e+09	1.3488e+09
SM(17:1;2O/16:0)	[M+H]+	689.555	689.559	2.47157e+08	4.4621e+08	3.70957e+08	2.40065e+08	2.62808e+08	2.63389e+08	2.56449e+08	3.34491e+08	2.60466e+08	3.90731e+08	3.27184e+08	3.28289e+08	1.52655e+08	2.29299e+08	2.54739e+08	2.58463e+08	2.86286e+08	3.0785e+08	2.30018e+08	3.07125e+08	2.67854e+08	2.29681e+08	2.12594e+08	2.59782e+08	1.57281e+08	2.72608e+08	3.70536e+08	4.51344e+08	2.19797e+08	2.52398e+08	2.03109e+08	3.29248e+08	3.32003e+08	2.97818e+08	2.50056e+08	3.34538e+08	3.36825e+08	2.97059e+08	3.61415e+08	5.27974e+08	2.82642e+08	4.66279e+08	3.65598e+08	2.88934e+08	2.45268e+08	3.09927e+08
SM(17:1;2O/24:0)	[M+H]+	801.684	801.684	5.79409e+08	7.25152e+08	4.1546e+08	5.35788e+08	5.40648e+08	5.96428e+08	4.14341e+08	4.08252e+08	5.03587e+08	5.86459e+08	3.7521e+08	4.53056e+08	2.74258e+08	5.02272e+08	3.65815e+08	4.50218e+08	4.1609e+08	4.95199e+08	3.82453e+08	4.96355e+08	4.8796e+08	4.99948e+08	4.24254e+08	3.89253e+08	3.60309e+08	3.5723e+08	5.86554e+08	5.93977e+08	4.38687e+08	4.88525e+08	5.38603e+08	4.68964e+08	4.8042e+08	5.1648e+08	4.36056e+08	5.29868e+08	6.30843e+08	5.5176e+08	5.53912e+08	8.85669e+08	5.66613e+08	7.19054e+08	5.59726e+08	3.79818e+08	4.93231e+08	4.99238e+08
SM(17:1;2O/24:1)	[M+H]+	799.668	799.669	6.65265e+07	2.39474e+08	2.00636e+08	7.15105e+07	1.90172e+08	2.06744e+08	1.28196e+08	2.22737e+08	1.74682e+08	2.39488e+08	1.97254e+08	1.52366e+08	4.89238e+07	1.17737e+08	1.68051e+08	1.97059e+08	1.63506e+08	2.1142e+08	1.51835e+08	1.58235e+08	1.66738e+08	1.13058e+08	1.74302e+08	9.55921e+07	1.66945e+08	1.74216e+08	2.14748e+08	2.64939e+08	1.02256e+08	1.29938e+08	8.82239e+07	1.64069e+08	2.04738e+08	1.63735e+08	1.69191e+08	2.00564e+08	1.36361e+08	1.0555e+08	2.35131e+08	2.60796e+08	1.82424e+08	1.74272e+08	1.74506e+08	1.3389e+08	1.57133e+08	8.9959e+07
SM(17:1;2O/24:2)	[M+H]+	797.651	797.653	1.83753e+07	4.7344e+07	3.48237e+07	1.51022e+07	3.9025e+07	5.23542e+07	2.43753e+07	1.98381e+07	4.83112e+07	5.73586e+07	4.33568e+07	4.30272e+07	1.6072e+07	2.43338e+07	2.50691e+07	2.90068e+07	3.94002e+07	4.2598e+07	2.94101e+07	3.59199e+07	3.04351e+07	2.57916e+07	3.1364e+07	2.44149e+07	3.11946e+07	3.57898e+07	5.59107e+07	2.95223e+07	2.35845e+07	2.45435e+07	2.90771e+07	3.63492e+07	4.87914e+07	3.00014e+07	3.53292e+07	3.04161e+07	3.02848e+07	1.52509e+07	3.35901e+07	7.38906e+07	3.57323e+07	3.51558e+07	4.54011e+07	2.97497e+07	3.13902e+07	1.54763e+07
SM(18:1;2O/14:0)	[M+H]+	675.541	675.544	3.30968e+08	8.58385e+08	4.69314e+08	3.94263e+08	4.01691e+08	3.94557e+08	3.91196e+08	6.70934e+08	4.07789e+08	4.87076e+08	4.16898e+08	3.9791e+08	2.36612e+08	3.88497e+08	5.25297e+08	4.32595e+08	3.70914e+08	4.22621e+08	2.77671e+08	4.50124e+08	5.19989e+08	4.53268e+08	6.745e+08	3.78537e+08	4.33899e+08	4.95818e+08	5.00034e+08	4.44405e+08	4.56239e+08	3.66369e+08	4.36999e+08	4.1456e+08	4.08233e+08	4.67774e+08	3.39856e+08	5.63203e+08	4.38677e+08	5.37035e+08	7.00162e+08	6.76766e+08	5.46243e+08	6.94509e+08	6.0151e+08	4.24749e+08	3.88975e+08	3.87261e+08
SM(18:1;2O/16:0)	[M+H]+	703.572	703.575	8.6838e+09	1.26241e+10	9.55911e+09	9.61215e+09	9.27523e+09	8.96604e+09	8.39736e+09	1.0255e+10	8.96438e+09	1.00777e+10	6.97508e+09	9.92334e+09	6.26944e+09	7.47189e+09	8.34555e+09	7.87764e+09	1.00833e+10	8.40136e+09	8.65143e+09	8.70955e+09	8.93155e+09	8.01128e+09	8.06433e+09	9.43375e+09	6.71492e+09	8.54699e+09	9.49354e+09	9.61216e+09	7.7123e+09	7.61784e+09	7.66286e+09	1.07715e+10	9.51463e+09	8.08992e+09	8.04651e+09	1.00072e+10	1.13496e+10	8.90332e+09	1.02209e+10	1.22784e+10	9.14311e+09	1.13858e+10	8.24892e+09	1.01597e+10	8.60014e+09	1.08919e+10
SM(18:1;2O/16:2)	[M+H]+	699.54	699.544	5.87674e+06	1.6177e+07	9.25427e+06	6.27753e+06	8.47679e+06	6.81117e+06	7.46812e+06	1.11075e+07	8.10365e+06	8.92239e+06	6.47113e+06	7.54071e+06	4.91104e+06	8.10005e+06	9.99637e+06	1.09833e+07	3.96321e+06	5.69996e+06	5.8847e+06	5.8803e+06	7.09406e+06	7.67872e+06	1.09493e+07	1.04615e+07	3.4816e+06	7.50493e+06	7.45077e+06	1.42027e+07	1.22671e+07	1.03738e+07	8.99025e+06	7.43977e+06	6.31676e+06	1.40177e+07	5.26759e+06	1.0229e+07	9.57631e+06	1.07568e+07	1.05087e+07	1.99385e+07	1.18582e+07	2.06744e+07	1.37908e+07	1.23059e+07	7.2899e+06	1.43675e+07
SM(18:1;2O/17:0)	[M+H]+	717.588	717.591	1.66376e+08	3.21355e+08	2.43032e+08	1.58339e+08	1.98325e+08	2.07883e+08	1.58816e+08	1.73936e+08	1.82204e+08	3.00202e+08	1.95765e+08	2.3382e+08	8.05217e+07	1.30992e+08	1.66285e+08	1.59279e+08	2.06094e+08	1.72229e+08	1.84834e+08	1.87883e+08	1.72464e+08	1.85533e+08	1.43821e+08	1.92496e+08	1.24108e+08	1.80535e+08	2.49043e+08	2.87946e+08	1.3978e+08	1.61266e+08	1.50207e+08	2.5751e+08	2.5542e+08	2.19664e+08	1.79831e+08	2.49861e+08	2.34076e+08	1.66971e+08	2.46049e+08	3.68371e+08	1.91859e+08	2.52246e+08	2.29397e+08	2.22625e+08	1.65698e+08	2.11051e+08
SM(18:1;2O/18:1)	[M+H]+	729.591	729.591	6.51524e+08	1.75715e+09	1.15408e+09	7.33951e+08	8.51738e+08	1.16513e+09	7.61896e+08	8.60329e+08	9.18517e+08	1.43573e+09	6.49131e+08	1.2859e+09	4.61482e+08	8.43176e+08	1.23518e+09	9.44894e+08	1.04869e+09	6.88907e+08	1.05249e+09	7.28715e+08	1.13035e+09	8.86976e+08	1.14048e+09	8.36522e+08	6.73797e+08	7.93871e+08	8.38647e+08	1.12052e+09	7.8492e+08	8.68816e+08	9.4115e+08	1.25783e+09	9.64883e+08	1.26302e+09	8.85524e+08	8.83388e+08	1.01373e+09	7.51286e+08	8.89069e+08	1.41132e+09	1.28323e+09	8.40767e+08	9.67364e+08	9.40286e+08	5.96675e+08	9.05415e+08
SM(18:1;2O/20:0)	[M+H]+	759.634	759.638	6.65951e+08	1.30437e+09	8.1997e+08	9.44542e+08	8.05782e+08	9.91728e+08	6.57143e+08	1.1731e+09	6.84694e+08	1.15545e+09	5.68812e+08	7.46287e+08	4.26078e+08	8.57476e+08	9.06603e+08	8.73605e+08	7.01888e+08	7.66148e+08	8.27298e+08	7.80245e+08	9.3367e+08	6.4496e+08	9.62095e+08	6.50905e+08	7.05594e+08	7.20343e+08	9.19423e+08	9.57228e+08	7.18882e+08	8.84906e+08	7.98228e+08	9.20229e+08	9.13838e+08	9.73905e+08	6.7598e+08	9.63067e+08	9.82543e+08	9.79071e+08	1.14442e+09	1.19221e+09	1.08675e+09	1.00098e+09	9.65566e+08	9.00875e+08	7.47349e+08	9.12713e+08
SM(18:1;2O/20:2)	[M+H]+	755.603	755.606	8.27096e+06	3.63641e+07	2.95713e+07	1.34761e+07	3.32368e+07	2.65771e+07	1.67825e+07	1.75192e+07	3.96931e+07	3.54351e+07	2.78647e+07	2.82903e+07	2.15291e+07	1.91855e+07	1.74017e+07	1.29957e+07	3.48112e+07	2.08867e+07	2.4397e+07	2.21685e+07	1.96612e+07	2.27781e+07	1.8998e+07	2.96038e+07	1.96867e+07	2.0473e+07	2.67126e+07	1.08153e+07	1.28801e+07	1.11843e+07	1.72566e+07	2.33232e+07	3.07515e+07	1.48918e+07	1.35489e+07	1.57785e+07	1.79491e+07	1.00341e+07	2.04227e+07	3.54304e+07	1.58796e+07	1.16828e+07	2.14724e+07	1.65196e+07	1.06878e+07	1.19066e+07
SM(18:1;2O/21:0)	[M+H]+	773.65	773.653	1.65582e+08	2.82385e+08	1.79135e+08	1.82577e+08	1.63023e+08	1.94507e+08	1.29617e+08	1.91257e+08	1.61722e+08	2.2223e+08	1.54611e+08	1.48532e+08	9.017e+07	1.8046e+08	1.53985e+08	1.71842e+08	1.35656e+08	1.64962e+08	1.19813e+08	1.87559e+08	1.79435e+08	1.73843e+08	1.70269e+08	1.2288e+08	1.25816e+08	1.37031e+08	2.11518e+08	2.36065e+08	1.51806e+08	1.76586e+08	2.08e+08	1.77096e+08	1.54991e+08	2.24327e+08	1.31223e+08	1.9183e+08	2.03915e+08	2.06089e+08	2.11717e+08	3.51767e+08	2.10928e+08	3.01047e+08	3.00694e+08	1.41141e+08	1.76253e+08	1.88994e+08
SM(18:1;2O/22:0)	[M+H]+	787.668	787.669	3.8738e+09	3.73077e+09	2.87968e+09	5.32549e+09	2.83791e+09	3.10972e+09	2.09162e+09	3.10065e+09	2.97482e+09	3.41122e+09	1.98205e+09	2.54495e+09	3.52295e+09	4.01683e+09	2.29793e+09	2.1378e+09	2.30798e+09	2.31623e+09	2.03708e+09	3.48934e+09	2.35138e+09	2.32575e+09	2.17838e+09	2.94198e+09	1.87463e+09	1.68359e+09	2.94324e+09	2.8576e+09	2.6302e+09	2.87268e+09	2.94622e+09	3.26096e+09	2.79116e+09	2.7444e+09	2.05274e+09	3.60885e+09	4.41356e+09	5.69936e+09	4.10428e+09	4.92197e+09	3.66347e+09	5.39764e+09	4.06509e+09	3.92741e+09	3.54922e+09	5.58333e+09
SM(18:1;2O/24:0)	[M+H]+	815.695	815.7	8.88715e+08	1.10419e+09	7.41103e+08	1.17126e+09	7.99654e+08	8.68161e+08	6.34077e+08	8.57263e+08	6.97181e+08	7.60333e+08	4.80293e+08	6.1566e+08	6.70883e+08	1.04534e+09	5.92736e+08	6.45948e+08	6.91342e+08	7.08993e+08	6.21731e+08	9.19878e+08	6.99081e+08	6.81066e+08	7.22045e+08	7.10029e+08	5.72756e+08	6.1801e+08	9.03823e+08	8.48325e+08	7.29044e+08	6.83446e+08	7.91617e+08	9.26743e+08	7.03767e+08	7.13901e+08	5.9568e+08	8.18001e+08	1.04458e+09	1.04923e+09	8.65236e+08	1.07007e+09	7.31259e+08	9.98957e+08	7.2623e+08	7.8672e+08	6.45569e+08	9.69232e+08
SM(18:1;2O/24:1)	[M+H]+	813.682	813.684	4.30919e+09	8.82391e+09	7.96572e+09	5.04441e+09	8.31562e+09	7.90353e+09	6.39971e+09	9.95228e+09	7.85605e+09	8.92888e+09	6.98797e+09	7.74571e+09	3.47998e+09	5.28131e+09	7.9949e+09	6.67884e+09	6.84528e+09	7.38582e+09	6.74337e+09	7.0474e+09	6.33552e+09	4.85361e+09	7.33501e+09	4.95149e+09	7.35167e+09	5.85152e+09	7.54477e+09	6.84638e+09	4.6968e+09	5.01845e+09	4.2466e+09	6.36317e+09	7.10425e+09	5.16342e+09	7.19866e+09	1.06647e+10	8.12153e+09	6.76131e+09	1.24082e+10	9.71856e+09	9.63517e+09	7.5225e+09	6.9062e+09	8.58449e+09	9.26678e+09	6.35921e+09
SM(18:1;2O/26:2)	[M+H]+	839.699	839.7	1.74079e+07	3.12367e+07	2.4062e+07	1.31872e+07	3.43593e+07	2.79087e+07	2.24985e+07	2.5665e+07	2.71954e+07	3.05012e+07	2.72371e+07	2.36826e+07	7.46225e+06	1.46236e+07	2.34134e+07	2.13721e+07	3.01693e+07	2.80537e+07	2.47955e+07	2.43365e+07	2.26222e+07	1.90847e+07	2.93009e+07	2.04359e+07	3.11242e+07	2.84476e+07	3.45849e+07	2.138e+07	1.95124e+07	1.77513e+07	2.27575e+07	2.26504e+07	3.56164e+07	2.25174e+07	2.59168e+07	3.35485e+07	2.71174e+07	1.44804e+07	4.28236e+07	2.92888e+07	2.192e+07	1.80223e+07	2.08442e+07	2.25163e+07	2.58489e+07	1.54578e+07
SM(18:2;2O/15:0)	[M+H]+	687.542	687.544	3.30411e+07	7.33477e+07	6.96974e+07	3.26119e+07	3.69985e+07	4.2953e+07	3.42677e+07	4.86668e+07	4.55243e+07	6.50049e+07	4.19949e+07	6.43386e+07	3.21093e+07	3.6459e+07	4.24688e+07	4.43333e+07	4.96402e+07	4.14423e+07	3.59243e+07	4.09419e+07	3.66795e+07	4.0773e+07	3.70447e+07	4.61864e+07	1.92768e+07	4.84046e+07	5.91631e+07	6.78165e+07	3.51291e+07	4.79385e+07	3.37197e+07	5.26206e+07	4.5086e+07	5.71113e+07	3.59832e+07	4.76698e+07	4.43352e+07	4.4843e+07	5.22627e+07	1.06286e+08	6.10452e+07	8.56525e+07	6.80681e+07	5.9148e+07	3.46001e+07	5.5513e+07
SM(18:2;2O/16:0)	[M+H]+	701.558	701.559	1.42951e+09	2.18845e+09	1.66272e+09	1.67044e+09	1.51962e+09	1.50341e+09	1.42109e+09	1.71171e+09	1.61858e+09	2.02009e+09	1.26579e+09	2.15927e+09	1.41968e+09	1.36263e+09	1.67017e+09	1.55505e+09	1.88806e+09	1.34683e+09	1.67135e+09	1.47612e+09	1.63017e+09	1.49188e+09	1.5262e+09	1.84095e+09	1.02715e+09	1.68479e+09	1.51968e+09	1.65416e+09	1.41582e+09	1.64003e+09	1.47848e+09	2.10345e+09	1.47129e+09	1.78773e+09	1.4283e+09	1.70684e+09	1.82875e+09	1.6598e+09	1.60426e+09	2.05724e+09	1.83628e+09	2.06231e+09	1.60507e+09	2.07801e+09	1.40571e+09	2.09563e+09
SM(18:2;2O/17:0)	[M+H]+	715.573	715.575	1.98513e+07	3.63524e+07	3.53655e+07	2.0884e+07	2.49267e+07	2.76659e+07	1.9262e+07	2.24185e+07	2.23969e+07	3.73565e+07	2.42527e+07	3.60358e+07	1.64696e+07	2.28743e+07	2.36835e+07	2.49689e+07	2.80419e+07	1.98554e+07	2.55768e+07	2.20467e+07	1.91392e+07	2.45616e+07	1.88196e+07	2.79351e+07	1.35452e+07	2.37871e+07	2.85793e+07	4.08818e+07	1.76442e+07	2.59141e+07	2.02919e+07	3.3968e+07	2.75511e+07	3.49698e+07	2.85541e+07	3.0984e+07	2.92431e+07	2.78267e+07	2.74687e+07	5.41856e+07	3.23941e+07	3.94682e+07	3.55106e+07	3.55093e+07	2.00419e+07	3.01273e+07
SM(18:2;2O/18:1)	[M+H]+	727.571	727.575	4.70221e+07	7.03839e+07	6.53898e+07	5.08466e+07	7.09173e+07	5.01719e+07	4.62609e+07	6.16424e+07	6.04521e+07	6.76466e+07	4.98426e+07	5.21957e+07	5.03801e+07	4.70713e+07	4.57456e+07	5.21226e+07	4.75268e+07	4.00799e+07	5.94453e+07	3.37585e+07	3.81433e+07	5.45883e+07	5.04041e+07	7.17864e+07	2.78158e+07	3.93294e+07	3.96362e+07	5.63067e+07	5.47329e+07	5.65783e+07	3.6679e+07	5.67479e+07	4.27229e+07	6.6123e+07	5.2459e+07	5.35638e+07	7.05013e+07	5.40755e+07	5.69797e+07	9.6735e+07	5.56751e+07	7.20922e+07	6.52383e+07	6.77369e+07	4.69743e+07	7.92126e+07
SM(18:2;2O/18:2)	[M+H]+	725.555	725.559	3.29571e+07	4.82199e+07	2.34374e+07	2.48232e+07	4.57087e+07	2.7616e+07	2.18853e+07	3.51615e+07	3.46145e+07	3.36058e+07	1.78801e+07	2.74927e+07	2.3712e+07	2.55095e+07	1.88484e+07	3.24373e+07	1.86848e+07	1.67151e+07	2.55081e+07	1.93321e+07	1.47584e+07	3.15594e+07	2.34574e+07	3.87687e+07	6.85366e+06	1.40579e+07	1.63915e+07	2.97422e+07	3.64173e+07	3.4121e+07	2.52614e+07	2.7464e+07	1.6168e+07	4.27985e+07	2.14764e+07	3.32128e+07	4.58714e+07	2.95853e+07	3.44958e+07	7.38672e+07	3.17461e+07	5.5432e+07	2.98451e+07	2.27022e+07	2.83868e+07	4.94194e+07
SM(18:2;2O/19:0)	[M+H]+	743.606	743.606	1.39128e+07	3.37955e+07	2.66049e+07	1.21721e+07	1.70923e+07	2.44014e+07	1.20225e+07	1.6621e+07	1.23529e+07	3.26128e+07	1.70601e+07	2.69957e+07	7.24529e+06	1.4744e+07	1.83519e+07	2.17973e+07	1.85499e+07	1.51485e+07	2.46957e+07	1.472e+07	1.73622e+07	1.71714e+07	1.5878e+07	1.85521e+07	9.51652e+06	1.84361e+07	2.1502e+07	2.89929e+07	1.20529e+07	1.96237e+07	1.55999e+07	2.76432e+07	1.76251e+07	2.82567e+07	2.28957e+07	1.89428e+07	2.28052e+07	1.35938e+07	1.49287e+07	4.73935e+07	3.39179e+07	1.9272e+07	3.14352e+07	2.54412e+07	1.53141e+07	1.90337e+07
SM(18:2;2O/20:0)	[M+H]+	757.618	757.622	4.52159e+08	8.6375e+08	6.23906e+08	5.07169e+08	4.72268e+08	6.75305e+08	4.53718e+08	6.49932e+08	4.04141e+08	7.94218e+08	3.76896e+08	6.64104e+08	3.31902e+08	4.56365e+08	7.03628e+08	6.29173e+08	5.2189e+08	4.37268e+08	6.9273e+08	4.70031e+08	6.14248e+08	4.13241e+08	6.30365e+08	4.71528e+08	3.44262e+08	5.48819e+08	5.49562e+08	6.46247e+08	4.65665e+08	6.40079e+08	5.35826e+08	7.6e+08	4.89415e+08	7.47343e+08	5.82883e+08	6.82609e+08	6.93482e+08	5.80989e+08	5.79836e+08	8.83432e+08	1.0173e+09	6.72434e+08	7.15421e+08	8.68509e+08	5.24315e+08	7.60969e+08
SM(18:2;2O/21:0)	[M+H]+	771.637	771.638	2.12704e+07	5.24813e+07	3.72338e+07	2.18869e+07	3.89595e+07	4.87208e+07	2.31502e+07	2.98499e+07	3.714e+07	5.94378e+07	4.89314e+07	4.25223e+07	1.69372e+07	2.48633e+07	3.03339e+07	3.7321e+07	3.27898e+07	3.76264e+07	3.56817e+07	3.15328e+07	3.20939e+07	2.60624e+07	2.7688e+07	2.69687e+07	2.85677e+07	2.94199e+07	4.24203e+07	4.12584e+07	1.71699e+07	3.93937e+07	3.81704e+07	3.23009e+07	3.50781e+07	4.23632e+07	4.41628e+07	3.32609e+07	3.62107e+07	2.62647e+07	3.58955e+07	8.54956e+07	5.12191e+07	5.15138e+07	6.13137e+07	3.38008e+07	3.69951e+07	3.58358e+07
SM(18:2;2O/22:0)	[M+H]+	785.649	785.653	9.66822e+08	1.3028e+09	1.01914e+09	1.21927e+09	9.34888e+08	1.11882e+09	7.73633e+08	1.28908e+09	8.98838e+08	1.05969e+09	7.40615e+08	9.30784e+08	8.89558e+08	1.11448e+09	1.00557e+09	9.55685e+08	9.09855e+08	8.9293e+08	9.41228e+08	9.86071e+08	9.60302e+08	7.72873e+08	9.94735e+08	9.66273e+08	7.96508e+08	9.20208e+08	1.0208e+09	1.04514e+09	7.86371e+08	1.04798e+09	1.01234e+09	1.24693e+09	8.05183e+08	1.15936e+09	8.69515e+08	1.1171e+09	1.13529e+09	1.21449e+09	1.21536e+09	1.33326e+09	1.29962e+09	1.32355e+09	1.19158e+09	1.20498e+09	8.89629e+08	1.47867e+09
SM(18:2;2O/22:1)	[M+H]+	783.635	783.638	6.4465e+07	1.94663e+08	1.58389e+08	8.83637e+07	1.80167e+08	1.69552e+08	1.27044e+08	1.43694e+08	1.87728e+08	1.91625e+08	1.434e+08	1.63065e+08	9.53763e+07	9.41623e+07	1.1837e+08	9.84099e+07	1.86702e+08	1.35685e+08	1.5282e+08	1.37304e+08	1.23518e+08	1.31112e+08	1.42518e+08	1.36036e+08	1.26674e+08	1.49404e+08	1.88193e+08	1.25421e+08	9.96799e+07	9.75889e+07	1.0936e+08	1.42197e+08	2.10361e+08	1.05437e+08	1.46089e+08	1.3802e+08	1.08256e+08	7.93274e+07	1.41182e+08	2.20354e+08	1.33473e+08	1.16562e+08	1.26911e+08	1.11163e+08	8.88302e+07	8.34728e+07
SM(18:2;2O/23:0)	[M+H]+	799.668	799.669	3.54027e+08	3.48928e+08	2.18245e+08	2.68151e+08	2.49533e+08	3.01152e+08	2.26712e+08	1.58124e+08	2.60584e+08	2.88933e+08	2.08437e+08	3.37065e+08	1.81722e+08	2.73044e+08	1.93234e+08	2.48998e+08	2.36795e+08	2.28262e+08	2.31163e+08	2.68378e+08	2.53268e+08	2.70905e+08	2.28241e+08	2.31068e+08	1.59736e+08	2.33716e+08	2.95908e+08	3.12853e+08	2.35802e+08	3.12703e+08	3.42541e+08	3.06887e+08	1.87196e+08	3.45043e+08	2.85907e+08	3.13854e+08	3.52971e+08	2.74897e+08	2.2925e+08	5.66423e+08	4.45517e+08	4.95128e+08	4.48913e+08	2.81711e+08	2.92115e+08	3.30903e+08
SM(18:2;2O/24:0)	[M+H]+	813.682	813.684	7.47973e+08	7.11247e+08	5.52914e+08	8.46504e+08	5.13645e+08	6.29174e+08	4.69935e+08	5.08075e+08	4.8881e+08	5.07565e+08	3.05017e+08	5.7443e+08	6.38357e+08	8.00015e+08	4.35766e+08	4.99545e+08	5.1527e+08	4.27412e+08	5.01686e+08	6.86109e+08	4.92179e+08	5.15149e+08	5.16485e+08	6.07551e+08	3.60312e+08	5.67543e+08	6.46615e+08	6.47054e+08	5.59918e+08	6.31521e+08	6.59218e+08	8.31256e+08	4.255e+08	6.72434e+08	5.54683e+08	6.78e+08	7.55557e+08	7.98555e+08	4.63692e+08	8.55211e+08	7.15771e+08	8.79259e+08	7.55002e+08	7.67912e+08	5.10085e+08	8.91318e+08
SM(18:2;2O/24:1)	[M+H]+	811.665	811.669	9.57433e+08	1.70562e+09	1.46202e+09	9.13109e+08	1.54659e+09	1.7451e+09	1.21909e+09	1.46814e+09	1.54812e+09	1.78465e+09	1.28162e+09	1.69525e+09	7.62479e+08	1.08694e+09	1.47641e+09	1.42272e+09	1.50126e+09	1.515e+09	1.56019e+09	1.34729e+09	1.33859e+09	1.16079e+09	1.51197e+09	1.19685e+09	1.2847e+09	1.5661e+09	1.76577e+09	1.47384e+09	1.0909e+09	1.26107e+09	1.19098e+09	1.54771e+09	1.58718e+09	1.33205e+09	1.82978e+09	1.64688e+09	1.42005e+09	9.62157e+08	1.53925e+09	1.93223e+09	1.72898e+09	1.32505e+09	1.32804e+09	1.46881e+09	1.32744e+09	1.04585e+09
SM(18:2;2O/25:0）	[M+H]+	827.695	827.7	1.81186e+07	1.86081e+07	1.16144e+07	1.00855e+07	1.41177e+07	1.58353e+07	1.14931e+07	7.10717e+06	1.24609e+07	1.19551e+07	1.01241e+07	1.5102e+07	6.73052e+06	1.46658e+07	7.46333e+06	1.09694e+07	1.23351e+07	1.24745e+07	1.15251e+07	1.60645e+07	1.09894e+07	1.40561e+07	1.22323e+07	1.41358e+07	8.96721e+06	1.46746e+07	1.8571e+07	1.42333e+07	1.37577e+07	1.19536e+07	1.44987e+07	1.33045e+07	1.00645e+07	1.53978e+07	1.05055e+07	1.66857e+07	1.79115e+07	1.09225e+07	1.21273e+07	2.85298e+07	1.78679e+07	1.59736e+07	1.45234e+07	1.22201e+07	1.04766e+07	1.06185e+07
SM(19:1;2O/17:0)	[M+H]+	731.605	731.606	4.27636e+06	2.62711e+07	2.56032e+07	8.37602e+06	2.93421e+07	1.32598e+07	1.74541e+07	2.09022e+07	1.99354e+07	2.1184e+07	1.50343e+07	8.06039e+06	1.21256e+07	1.11435e+07	1.51429e+07	1.22232e+07	2.61445e+07	1.436e+07	1.75655e+07	6.46071e+06	2.43437e+07	1.05233e+07	3.27383e+07	1.79595e+07	2.17987e+07	1.02438e+07	1.08387e+07	1.14993e+07	9.31385e+06	5.83341e+06	8.31791e+06	1.69483e+07	1.66204e+07	1.65583e+07	3.37956e+06	1.20832e+07	1.47283e+07	8.46665e+06	2.28291e+07	1.30699e+07	1.0552e+07	7.27062e+06	9.06506e+06	1.2756e+07	8.34937e+06	1.29794e+07
SM(19:1;2O/24:0)	[M+H]+	829.714	829.716	3.46799e+07	5.84846e+07	2.48331e+07	2.77749e+07	3.12027e+07	3.2469e+07	2.12646e+07	2.63851e+07	2.94516e+07	3.63006e+07	2.74506e+07	2.29664e+07	1.16459e+07	3.3542e+07	2.12475e+07	2.5168e+07	2.83345e+07	2.6163e+07	1.78895e+07	3.27547e+07	2.38836e+07	3.08753e+07	2.25998e+07	2.43871e+07	2.0136e+07	2.45292e+07	4.37294e+07	5.19533e+07	2.91664e+07	2.14386e+07	2.40394e+07	1.78558e+07	2.99609e+07	3.04261e+07	1.95525e+07	3.63048e+07	3.52522e+07	2.86626e+07	3.31184e+07	5.67935e+07	3.01555e+07	4.64968e+07	4.47589e+07	2.0693e+07	2.37843e+07	2.23342e+07
SM(19:1;2O/24:1)	[M+H]+	827.694	827.7	2.29068e+07	9.30704e+07	5.14002e+07	1.90118e+07	6.74372e+07	6.5444e+07	3.43058e+07	7.57162e+07	5.14586e+07	8.6091e+07	6.54275e+07	4.16238e+07	1.22939e+07	2.97593e+07	5.87975e+07	5.97833e+07	4.41874e+07	5.50807e+07	3.96599e+07	4.38029e+07	5.59811e+07	3.95763e+07	6.96486e+07	2.5833e+07	6.75871e+07	5.11247e+07	7.36816e+07	9.6094e+07	3.00628e+07	2.8592e+07	2.21175e+07	3.31686e+07	9.02161e+07	5.39562e+07	5.1048e+07	8.6158e+07	3.85852e+07	2.90334e+07	7.78432e+07	8.29896e+07	5.37544e+07	4.99165e+07	7.02655e+07	3.56012e+07	5.05376e+07	1.93615e+07
SM(22:3;2O/21:0)	[M+H]+	825.682	825.684	8.54765e+06	2.31734e+07	1.39043e+07	5.40261e+06	2.08029e+07	2.52184e+07	1.21769e+07	1.12506e+07	1.81346e+07	2.64708e+07	1.71469e+07	2.12131e+07	4.83809e+06	1.01263e+07	1.36886e+07	1.33715e+07	1.62391e+07	1.85692e+07	1.56354e+07	1.80723e+07	1.66708e+07	1.31099e+07	2.2714e+07	8.78877e+06	2.13977e+07	2.01756e+07	2.94762e+07	1.69096e+07	1.21564e+07	9.09813e+06	1.21926e+07	1.38323e+07	2.94626e+07	1.74432e+07	1.93579e+07	2.04509e+07	1.49759e+07	7.53793e+06	1.52142e+07	3.36896e+07	2.07511e+07	1.91708e+07	2.29602e+07	1.5877e+07	1.56593e+07	6.62682e+06
SM(23:1;2O/8:0)	[M+H]+	661.524	661.528	5.57881e+06	1.46738e+07	9.28943e+06	4.78641e+06	5.93135e+06	6.27488e+06	6.56118e+06	1.01119e+07	3.85068e+06	8.05795e+06	7.08272e+06	6.66479e+06	3.43047e+06	6.5344e+06	7.8822e+06	7.32787e+06	4.52969e+06	5.80398e+06	3.02149e+06	9.35606e+06	8.52208e+06	6.56101e+06	1.09539e+07	6.51657e+06	3.77697e+06	8.48556e+06	1.14386e+07	1.09087e+07	8.19877e+06	7.60324e+06	7.27731e+06	6.97636e+06	7.89535e+06	1.04087e+07	8.04297e+06	1.15802e+07	7.19649e+06	8.05991e+06	1.33686e+07	2.49202e+07	1.37524e+07	1.97436e+07	1.82156e+07	8.49533e+06	7.23746e+06	8.45264e+06
SM(28:1;2O)	[M+H]+	619.48	619.481	648925	1.08454e+06	711716	1.4501e+06	348150	471398	5.97155e+06	7.76216e+06	1.15459e+07	806611	620728	753612	2.41629e+07	761868	988906	393064	3.29318e+06	525271	760167	670680	2.00503e+06	4.4177e+06	1.30363e+06	2.0399e+07	743841	1.91641e+06	256606	220724	1.0295e+06	440243	1.67525e+06	780112	2.15776e+06	700484	1.00964e+06	428882	815179	362791	668813	1.44033e+06	820496	1.27016e+06	1.43128e+06	629037	424280	628401
SM(28:2;2O)	[M+H]+	617.457	617.465	4.72621e+06	5.33185e+06	3.18564e+06	1.01207e+07	7.67284e+06	7.63082e+06	8.96611e+06	8.49749e+06	9.91552e+06	9.55122e+06	4.91559e+06	6.72541e+06	1.27885e+07	4.99714e+06	7.14288e+06	7.90629e+06	4.58159e+06	7.79906e+06	4.38244e+06	2.20097e+07	9.42235e+06	6.84878e+06	8.22481e+06	1.16234e+07	5.23785e+06	8.03449e+06	8.55697e+06	1.64632e+07	1.12117e+07	6.122e+06	7.23354e+06	7.42496e+06	7.82652e+06	9.86188e+06	6.32017e+06	9.51506e+06	3.06331e+06	2.94143e+06	9.99938e+06	8.43534e+06	4.43851e+06	5.76487e+06	7.75823e+06	1.01188e+07	1.53775e+07	1.64847e+07
SM(32:0;2O)	[M+Na]+	699.54	699.541	8.25712e+06	2.47763e+07	1.36108e+07	1.28371e+07	1.70095e+07	1.22385e+07	1.37272e+07	1.80583e+07	1.26606e+07	1.71651e+07	1.0936e+07	9.00354e+06	7.33472e+06	1.11125e+07	1.94891e+07	1.18695e+07	1.26678e+07	1.21206e+07	8.10325e+06	1.60794e+07	2.42757e+07	1.32967e+07	3.42947e+07	1.34909e+07	2.43813e+07	1.43576e+07	1.784e+07	1.25785e+07	1.87837e+07	8.30843e+06	1.92878e+07	1.21716e+07	1.78098e+07	1.50638e+07	8.62374e+06	1.82052e+07	1.13904e+07	8.51887e+06	3.8868e+07	1.43044e+07	1.39646e+07	1.53268e+07	1.64606e+07	1.03116e+07	1.04274e+07	1.02109e+07
SM(32:1;3O)	[M+H]+	691.536	691.539	1.63677e+07	5.93447e+07	3.2854e+07	2.5342e+07	2.51863e+07	2.92237e+07	2.67082e+07	3.109e+07	2.69152e+07	2.63515e+07	2.24267e+07	2.46749e+07	1.45137e+07	1.48913e+07	1.70562e+07	2.13818e+07	2.20704e+07	2.47566e+07	1.81214e+07	2.50462e+07	2.56533e+07	2.13047e+07	2.48728e+07	1.18645e+07	2.1573e+07	3.3485e+07	2.99104e+07	2.91184e+07	1.70591e+07	1.91225e+07	2.22442e+07	3.16018e+07	2.97486e+07	2.38613e+07	1.27459e+07	2.76108e+07	3.44992e+07	2.80998e+07	3.22552e+07	4.8819e+07	2.28957e+07	3.89866e+07	2.75425e+07	1.76812e+07	2.10578e+07	2.1174e+07
SM(32:2;2O)	[M+Na]+	695.508	695.51	2.91197e+07	6.20865e+07	3.68294e+07	3.2264e+07	3.89201e+07	3.7737e+07	3.12921e+07	4.01775e+07	3.0752e+07	5.17211e+07	3.23419e+07	3.98738e+07	2.27283e+07	3.50254e+07	5.24668e+07	3.95217e+07	2.77553e+07	2.65329e+07	2.63537e+07	4.59735e+07	5.70576e+07	4.64901e+07	7.35122e+07	4.23125e+07	3.1667e+07	5.17191e+07	5.67563e+07	3.75859e+07	5.1624e+07	4.00326e+07	5.99386e+07	4.02029e+07	3.03168e+07	6.38884e+07	3.71104e+07	5.96329e+07	3.46607e+07	3.85742e+07	4.96507e+07	9.14402e+07	8.21794e+07	8.40393e+07	8.19332e+07	6.38659e+07	4.32289e+07	4.79309e+07
SM(34:1;3O)	[M+H]+	719.566	719.57	4.30843e+07	7.83673e+07	6.84677e+07	6.12318e+07	6.67718e+07	6.52846e+07	5.46592e+07	5.31237e+07	6.56767e+07	6.13646e+07	5.76885e+07	7.52026e+07	4.88102e+07	2.94612e+07	3.40019e+07	4.0798e+07	7.17438e+07	5.55155e+07	6.46152e+07	5.12032e+07	4.57089e+07	3.71584e+07	2.97174e+07	4.13985e+07	4.04157e+07	6.79749e+07	5.46544e+07	6.01869e+07	3.0693e+07	3.65436e+07	4.20444e+07	7.76236e+07	8.68214e+07	4.28973e+07	2.59363e+07	4.9841e+07	7.48786e+07	4.89242e+07	5.05514e+07	6.63205e+07	3.92401e+07	5.28201e+07	4.20945e+07	4.61947e+07	4.19971e+07	5.06814e+07
SM(36:0;2O)	[M+H]+	733.617	733.622	3.97195e+07	3.26091e+08	1.54701e+08	6.53341e+07	1.57385e+08	1.54226e+08	6.50811e+07	9.30925e+07	1.85831e+08	2.51844e+08	7.63555e+07	9.35202e+07	2.79845e+07	5.8042e+07	1.56194e+08	9.11518e+07	2.15967e+08	1.32264e+08	8.15295e+07	6.85066e+07	2.60852e+08	1.03233e+08	2.27748e+08	6.49709e+07	2.08838e+08	4.51816e+07	8.92467e+07	7.40543e+07	6.93547e+07	3.12111e+07	1.02601e+08	9.7749e+07	1.56609e+08	8.50954e+07	2.65973e+07	6.16432e+07	7.43049e+07	3.26665e+07	3.01799e+08	5.1077e+07	3.97067e+07	2.96796e+07	4.15541e+07	2.75393e+07	3.27771e+07	3.22973e+07
SM(36:4;3O)	[M+H]+	741.551	741.554	2.93315e+07	4.57578e+07	4.01063e+07	3.31735e+07	4.20339e+07	3.43318e+07	3.7582e+07	3.5648e+07	3.23073e+07	3.37865e+07	3.0006e+07	4.17305e+07	1.73732e+07	1.72889e+07	2.77244e+07	2.47677e+07	3.46322e+07	3.33461e+07	4.07089e+07	4.30482e+07	2.68707e+07	2.54279e+07	2.34295e+07	2.6882e+07	2.05289e+07	5.00136e+07	3.85412e+07	3.87132e+07	3.00527e+07	3.37742e+07	2.78047e+07	6.26661e+07	5.21308e+07	3.6918e+07	2.79099e+07	4.13983e+07	7.40184e+07	3.49135e+07	3.94199e+07	5.26082e+07	3.61456e+07	4.9988e+07	3.44625e+07	5.20938e+07	4.44056e+07	4.6969e+07
SM(37:1;2O)	[M+H]+	767.602	767.604	1.8872e+07	4.28641e+07	3.43439e+07	2.38926e+07	2.78453e+07	3.53898e+07	2.28999e+07	2.58886e+07	2.63913e+07	5.11914e+07	3.43727e+07	3.36043e+07	1.28631e+07	2.34114e+07	2.8424e+07	2.98323e+07	2.62273e+07	2.85905e+07	2.98024e+07	2.71813e+07	2.37891e+07	2.60163e+07	2.12673e+07	2.38428e+07	2.60433e+07	2.46096e+07	3.08401e+07	4.17107e+07	1.59954e+07	2.75234e+07	2.46548e+07	2.91019e+07	3.24588e+07	3.41914e+07	2.66305e+07	2.95979e+07	3.1314e+07	2.13614e+07	3.54032e+07	5.54805e+07	2.9306e+07	2.55082e+07	4.00371e+07	2.31722e+07	2.42689e+07	2.02023e+07
SM(38:0;2O)	[M+Na]+	783.632	783.635	1.07625e+07	4.19692e+07	1.66084e+07	1.97031e+07	2.63775e+07	2.17505e+07	1.41534e+07	2.63686e+07	2.16434e+07	3.35043e+07	1.06845e+07	1.14833e+07	5.78616e+06	1.53501e+07	2.13125e+07	2.28401e+07	2.03018e+07	2.17546e+07	1.55638e+07	1.98041e+07	3.25435e+07	1.73701e+07	4.39471e+07	8.41805e+06	3.80431e+07	8.71879e+06	1.80034e+07	1.53694e+07	2.95118e+07	1.14341e+07	2.80101e+07	1.36949e+07	2.31166e+07	2.107e+07	3.76844e+06	1.82674e+07	1.93908e+07	1.59962e+07	8.8379e+07	1.37406e+07	1.24023e+07	1.40906e+07	1.45608e+07	1.17791e+07	1.35409e+07	1.14154e+07
SM(38:4;2O)	[M+Na]+	775.568	775.572	0	8.40582e+06	6.70043e+06	4.00492e+06	1.57729e+07	6.00781e+06	5.31788e+06	3.25386e+06	1.04828e+07	8.02652e+06	7.13064e+06	6.64827e+06	7.86005e+06	5.30096e+06	3.16943e+06	3.80836e+06	8.37772e+06	4.58371e+06	6.94055e+06	3.61378e+06	4.08163e+06	7.08277e+06	4.26747e+06	9.62051e+06	5.07791e+06	3.07149e+06	7.53969e+06	2.41259e+06	3.37304e+06	3.18199e+06	4.05021e+06	6.69399e+06	9.16781e+06	5.68131e+06	2.42861e+06	4.50853e+06	5.76278e+06	1.62903e+06	3.44203e+06	1.02804e+07	2.74474e+06	2.09028e+06	3.56464e+06	3.78523e+06	2.39637e+06	3.40789e+06
SM(40:0;2O)	[M+H]+	789.681	789.684	2.85743e+07	6.67462e+07	3.35103e+07	5.78474e+07	4.57453e+07	3.60936e+07	2.20213e+07	4.57966e+07	4.12804e+07	4.55263e+07	1.74039e+07	1.38347e+07	1.41069e+07	2.57564e+07	2.79731e+07	4.08455e+07	3.72418e+07	3.84999e+07	2.14459e+07	2.7753e+07	3.74953e+07	2.63447e+07	5.4944e+07	1.6518e+07	4.69399e+07	1.11796e+07	3.21327e+07	2.48297e+07	3.56883e+07	2.53538e+07	4.07856e+07	2.0033e+07	2.87861e+07	2.52709e+07	8.8956e+06	2.27416e+07	3.47171e+07	3.71741e+07	1.22513e+08	2.46746e+07	1.64205e+07	2.64007e+07	2.05894e+07	2.2878e+07	2.1475e+07	2.90964e+07
SM(40:1;3O)	[M+H]+	803.663	803.664	4.14558e+06	5.30507e+06	3.1421e+06	5.18588e+06	3.99569e+06	3.562e+06	1.90704e+06	3.22075e+06	3.28723e+06	2.91981e+06	2.55437e+06	2.15526e+06	2.60602e+06	3.41112e+06	938549	1.73202e+06	3.99665e+06	3.36983e+06	2.34098e+06	3.61486e+06	3.52468e+06	2.85196e+06	717603	987666	1.93297e+06	1.20886e+06	2.35027e+06	2.21114e+06	2.28139e+06	1.61731e+06	3.67676e+06	3.96821e+06	3.04044e+06	3.78918e+06	1.86474e+06	2.4856e+06	5.3789e+06	6.27962e+06	2.05067e+06	5.31738e+06	1.36721e+06	3.96938e+06	2.78552e+06	2.54381e+06	1.52933e+06	4.578e+06
SM(40:6;2O)	[M+H]+	777.586	777.591	1.19505e+07	3.44785e+07	3.16963e+07	2.00618e+07	1.44755e+07	1.96079e+07	2.67019e+07	3.72391e+07	1.3107e+07	1.38441e+07	1.8627e+07	1.67449e+07	4.1211e+07	1.26776e+07	1.72013e+07	1.77653e+07	2.37917e+07	1.32268e+07	2.20339e+07	1.60175e+07	2.42943e+07	1.54186e+07	2.81189e+07	8.42445e+06	1.79684e+07	2.65476e+07	1.31363e+07	2.57781e+07	1.28492e+07	1.10568e+07	1.33451e+07	3.43908e+07	2.18667e+07	1.73824e+07	4.13278e+06	1.86795e+07	1.84934e+07	1.68049e+07	2.25162e+07	1.56676e+07	1.82235e+07	1.79276e+07	1.2725e+07	1.87948e+07	1.74414e+07	1.42541e+07
SM(41:0;2O)	[M+H]+	803.696	803.7	5.19511e+06	1.27688e+07	4.37143e+06	4.8298e+06	8.79907e+06	6.57955e+06	4.20554e+06	5.31305e+06	7.75368e+06	9.29177e+06	3.94584e+06	3.92714e+06	812740	3.59245e+06	3.80782e+06	6.94286e+06	6.55072e+06	9.32754e+06	3.98599e+06	4.46092e+06	7.39294e+06	5.76161e+06	7.58303e+06	2.6296e+06	8.24666e+06	2.0336e+06	6.93656e+06	5.43712e+06	5.79238e+06	4.73338e+06	8.67839e+06	1.85175e+06	3.87806e+06	5.31521e+06	1.39781e+06	4.37092e+06	6.31784e+06	4.12837e+06	2.07161e+07	7.07524e+06	3.88818e+06	6.35903e+06	3.9992e+06	2.79551e+06	4.44007e+06	3.2863e+06
SM(41:0;3O)	[M+H]+	819.693	819.695	2.26655e+06	796632	550677	870930	236323	1.21277e+06	1.38585e+06	0	216049	202588	0	801018	390872	339849	141965	0	603488	1.03116e+06	197819	478702	31961.2	391857	0	496670	0	732696	411385	1.83571e+06	343866	1.42836e+06	1.15936e+06	1.17959e+06	289767	580368	159789	618834	2.94499e+06	377675	231294	2.39096e+06	1.34679e+06	1.95457e+06	2.5135e+06	1.67352e+06	1.25789e+06	1.96346e+06
SM(41:1;3O)	[M+H]+	817.676	817.679	1.58963e+06	1.46424e+06	1.79424e+06	1.38609e+06	1.96875e+06	835737	2.03726e+06	309594	942577	374890	1.29911e+06	2.06845e+06	893263	817592	841752	753632	823339	827440	963566	1.03804e+06	165601	796556	0	1.08917e+06	0	1.33497e+06	1.54891e+06	3.34421e+06	442628	777618	717859	1.23606e+06	2.17432e+06	1.06775e+06	394828	1.67278e+06	1.76645e+06	834865	2.4936e+06	1.84225e+06	1.73008e+06	2.01179e+06	1.81796e+06	1.58779e+06	1.16423e+06	1.28783e+06
SM(42:0;2O)	[M+H]+	817.716	817.716	8.59023e+06	1.90201e+07	8.92567e+06	1.69367e+07	1.15571e+07	1.15258e+07	6.67196e+06	1.28127e+07	1.06101e+07	1.2764e+07	5.65447e+06	5.19705e+06	4.44226e+06	1.00389e+07	6.33853e+06	9.37051e+06	1.12498e+07	1.14419e+07	6.16393e+06	6.77173e+06	9.51018e+06	8.12121e+06	1.32059e+07	4.61397e+06	1.23874e+07	3.37866e+06	8.62544e+06	7.53392e+06	1.07261e+07	6.87916e+06	1.18764e+07	9.16844e+06	6.20949e+06	6.5805e+06	2.03682e+06	7.91814e+06	1.14209e+07	1.04939e+07	3.11358e+07	7.20524e+06	5.34455e+06	9.91661e+06	6.80155e+06	7.46474e+06	7.50091e+06	7.61154e+06
SM(42:1;3O)	[M+H]+	831.691	831.695	3.372e+06	4.35624e+06	5.24937e+06	8.23416e+06	5.21683e+06	3.96853e+06	2.53008e+06	2.97241e+06	3.85528e+06	3.44721e+06	6.29951e+06	2.27657e+06	3.24828e+06	4.24994e+06	705339	1.31379e+06	4.43898e+06	3.79118e+06	1.57162e+06	4.55371e+06	3.29989e+06	2.30567e+06	2.10772e+06	1.23029e+06	2.46407e+06	2.5422e+06	3.76489e+06	2.63957e+06	2.49285e+06	1.84503e+06	5.23812e+06	2.89512e+06	3.33182e+06	1.95139e+06	1.55589e+06	1.98462e+06	5.26457e+06	5.81563e+06	1.5872e+06	6.44138e+06	1.70037e+06	5.39844e+06	4.39723e+06	1.94429e+06	2.24538e+06	4.65697e+06
SM(42:2;3O)	[M+H]+	829.669	829.679	5.17652e+06	1.89133e+07	1.51088e+07	8.16382e+06	1.88586e+07	1.75237e+07	8.68638e+06	1.43778e+07	1.44592e+07	1.68416e+07	2.30185e+07	1.02387e+07	2.40814e+06	5.63921e+06	9.02602e+06	1.38802e+07	1.64153e+07	1.96416e+07	1.10912e+07	9.44647e+06	1.4011e+07	7.25056e+06	9.68949e+06	3.05877e+06	1.53296e+07	9.45739e+06	1.22382e+07	1.04247e+07	4.8232e+06	4.41833e+06	9.17876e+06	7.0447e+06	1.88942e+07	8.08265e+06	7.16345e+06	9.81616e+06	1.39261e+07	9.12068e+06	1.04612e+07	1.59968e+07	6.23486e+06	6.50556e+06	9.54111e+06	5.88202e+06	9.51347e+06	3.6711e+06
SM(42:3;3O)	[M+H]+	827.661	827.664	2.00598e+06	1.04729e+07	9.67506e+06	3.55873e+06	9.99494e+06	1.33467e+07	2.92894e+06	3.79415e+06	1.06557e+07	1.01675e+07	1.5732e+07	7.9257e+06	1.39041e+06	1.76008e+06	4.64603e+06	5.29763e+06	1.02832e+07	1.24741e+07	5.6236e+06	3.96514e+06	8.61155e+06	2.91038e+06	4.28161e+06	577100	9.89634e+06	5.6002e+06	9.36484e+06	4.075e+06	1.88233e+06	2.38608e+06	6.44688e+06	2.98181e+06	1.22891e+07	3.49414e+06	3.30818e+06	4.16437e+06	4.78134e+06	4.38435e+06	3.86878e+06	1.18498e+07	3.36476e+06	8.09399e+06	9.48742e+06	1.31147e+06	4.72391e+06	2.11533e+06
SM(42:4;2O)	[M+Na]+	831.634	831.635	4.50715e+07	5.47809e+07	3.31246e+07	3.14098e+07	6.92403e+07	6.71437e+07	4.07906e+07	1.70071e+07	8.68665e+07	8.74433e+07	5.79643e+07	8.05326e+07	4.11529e+07	4.59866e+07	3.21742e+07	2.98412e+07	7.50351e+07	5.69305e+07	5.30719e+07	6.21522e+07	3.31461e+07	5.31945e+07	4.07957e+07	6.4554e+07	5.28889e+07	6.29839e+07	8.46356e+07	3.22848e+07	4.01392e+07	3.77411e+07	6.75617e+07	5.10927e+07	6.14141e+07	4.21796e+07	6.81968e+07	4.8335e+07	4.78369e+07	2.22625e+07	3.97233e+07	8.37729e+07	3.35288e+07	3.32605e+07	6.41842e+07	3.14173e+07	4.98748e+07	2.64274e+07
SM(42:5;2O)	[M+Na]+	829.618	829.619	3.19317e+06	9.90096e+06	6.10383e+06	2.76887e+06	2.15278e+07	7.81237e+06	5.71954e+06	4.31477e+06	1.75311e+07	9.68709e+06	4.64009e+06	7.99978e+06	9.43379e+06	5.16539e+06	3.42478e+06	2.32481e+06	1.23073e+07	1.1758e+07	8.65069e+06	1.14163e+07	1.11803e+07	8.32713e+06	5.23004e+06	8.67087e+06	1.07015e+07	6.47298e+06	1.26498e+07	962312	2.90878e+06	2.80046e+06	7.04654e+06	7.00734e+06	1.10786e+07	7.61845e+06	4.47941e+06	7.16838e+06	5.71209e+06	591239	6.59109e+06	1.04082e+07	1.65461e+06	2.41789e+06	4.77443e+06	3.09612e+06	5.511e+06	1.23988e+06
SM(44:1;2O)	[M+Na]+	865.712	865.713	6.41132e+06	1.25776e+07	5.23642e+06	1.40721e+07	3.80235e+06	4.23347e+06	2.65829e+06	4.92585e+06	5.3626e+06	6.01836e+06	2.4641e+06	1.94844e+06	600302	7.54168e+06	2.06007e+06	1.60121e+06	6.82406e+06	1.57777e+06	2.94558e+06	3.95497e+06	1.83015e+06	4.73431e+06	2.49246e+06	1.38932e+06	4.46809e+06	1.7309e+06	7.94154e+06	6.21354e+06	3.86303e+06	3.35754e+06	1.98062e+06	4.99466e+06	3.68927e+06	4.48666e+06	1.02194e+06	4.52774e+06	1.08951e+07	8.93097e+06	3.33829e+06	2.875e+06	1.37497e+06	3.85574e+06	1.88382e+06	1.7595e+06	1.40286e+06	2.18388e+06
SM(44:2;2O)	[M+Na]+	863.698	863.698	1.00324e+07	3.80949e+07	1.80683e+07	1.51905e+07	2.40937e+07	2.26884e+07	1.73327e+07	2.9651e+07	2.45268e+07	2.61739e+07	1.78021e+07	1.84096e+07	4.81858e+06	1.19182e+07	3.01692e+07	2.38761e+07	2.48223e+07	2.09707e+07	1.82438e+07	2.06773e+07	2.29895e+07	1.43988e+07	2.58004e+07	1.2283e+07	3.16075e+07	2.16164e+07	2.37955e+07	2.57535e+07	1.35336e+07	1.32817e+07	1.35718e+07	1.92293e+07	3.05438e+07	1.91247e+07	1.51319e+07	2.77951e+07	2.00729e+07	1.33447e+07	3.68228e+07	1.79429e+07	1.91e+07	1.55533e+07	1.43211e+07	1.68114e+07	1.42981e+07	1.14863e+07
SM(44:4;2O)	[M+Na]+	859.665	859.666	8.54472e+06	6.36518e+06	3.58321e+06	3.43497e+06	7.35066e+06	8.52413e+06	7.66913e+06	2.31364e+06	6.4374e+06	7.29894e+06	6.72426e+06	8.83304e+06	3.83803e+06	5.61003e+06	3.46503e+06	2.12964e+06	6.18034e+06	6.6059e+06	5.58855e+06	9.70887e+06	3.21737e+06	5.75689e+06	6.47665e+06	9.61078e+06	5.91571e+06	1.09672e+07	1.42065e+07	4.31628e+06	6.95428e+06	7.55799e+06	1.26642e+07	6.61883e+06	9.59917e+06	5.83352e+06	8.86948e+06	9.22876e+06	1.02519e+07	3.32831e+06	5.31939e+06	1.27693e+07	6.60545e+06	5.75991e+06	8.22279e+06	7.36388e+06	7.67331e+06	4.94841e+06
TG(10:0/12:0/14:0)	[M+Na]+	661.538	661.538	1.45898e+07	1.40664e+07	1.02903e+07	1.01786e+07	1.10721e+07	1.35995e+07	1.53205e+07	1.09563e+07	1.49734e+07	1.21227e+07	1.48113e+07	9.40871e+06	8.71677e+07	3.34207e+07	4.03214e+07	2.48065e+07	8.60063e+06	1.60304e+07	9.39299e+06	1.38977e+07	1.1567e+07	8.61746e+06	1.041e+07	9.92102e+06	1.29423e+07	1.06828e+07	1.25033e+07	1.06936e+07	1.60302e+07	8.42626e+06	1.17868e+07	8.58568e+06	1.91903e+07	1.08843e+07	1.09138e+07	1.32377e+07	1.74295e+07	1.02751e+07	1.37948e+07	1.08125e+07	2.10377e+07	7.02331e+06	1.03288e+07	1.34132e+07	1.01039e+07	1.21377e+07
TG(10:0/16:0/18:1)	[M+NH4]+	766.691	766.692	9.97939e+06	8.55024e+06	2.62186e+06	5.47854e+06	7.04821e+06	4.15961e+07	2.60268e+07	1.31074e+07	1.02871e+07	4.35379e+06	2.81936e+06	9.58861e+06	6.1493e+07	6.43931e+06	7.42138e+06	3.94526e+07	4.27589e+06	4.44402e+06	1.73228e+06	1.84643e+07	2.28084e+07	8.18242e+06	1.57715e+07	6.52324e+06	4.72467e+06	4.7536e+06	4.78657e+06	6.14554e+06	1.55605e+07	3.4262e+06	2.75746e+07	1.6898e+06	2.99396e+07	1.75507e+06	1.3658e+07	3.30856e+06	2.19581e+06	1.33302e+07	8.52334e+06	8.32071e+06	2.243e+07	6.55049e+06	7.76056e+06	1.09573e+07	5.4579e+06	6.92407e+06
TG(10:0/16:0/18:2)	[M+Na]+	769.63	769.632	2.59714e+07	2.14734e+07	1.12592e+07	1.19313e+07	1.77481e+07	7.20351e+07	1.10229e+08	4.57528e+07	4.71806e+07	1.34839e+07	6.78993e+06	2.35847e+07	4.24149e+08	1.39022e+07	2.5771e+07	8.67604e+07	2.22153e+07	1.43487e+07	6.0926e+06	4.78799e+07	6.23924e+07	3.29752e+07	4.40381e+07	2.99574e+07	1.55794e+07	1.74588e+07	1.39741e+07	1.56144e+07	6.51315e+07	2.0563e+07	6.43667e+07	8.0336e+06	6.12453e+07	6.16921e+06	2.70703e+07	1.09724e+07	1.26277e+07	3.71134e+07	4.04219e+07	2.62665e+07	6.15473e+07	2.68513e+07	1.97593e+07	2.38693e+07	1.52082e+07	1.73542e+07
TG(10:0/18:1/18:2)	[M+Na]+	795.646	795.647	2.55427e+07	3.33349e+07	1.51185e+07	1.63536e+07	2.51949e+07	7.02045e+07	9.93768e+07	4.63529e+07	4.45749e+07	2.35054e+07	1.49264e+07	2.62153e+07	3.92547e+08	2.3593e+07	4.31086e+07	1.12075e+08	3.10385e+07	2.95567e+07	1.96455e+07	6.56317e+07	6.70909e+07	4.07299e+07	6.74007e+07	5.69764e+07	2.93626e+07	3.37395e+07	2.92519e+07	2.77663e+07	8.66689e+07	5.57981e+07	1.03641e+08	1.81836e+07	7.1847e+07	1.63106e+07	4.22369e+07	2.17695e+07	2.30799e+07	4.62897e+07	5.55229e+07	5.26482e+07	8.75148e+07	4.29049e+07	3.82201e+07	3.44761e+07	2.5678e+07	2.49812e+07
TG(10:0/18:2/18:2)	[M+Na]+	793.633	793.632	6.4647e+06	8.63834e+06	3.58339e+06	1.46985e+06	8.57583e+06	1.91642e+07	6.26291e+07	2.56313e+07	2.44965e+07	7.4974e+06	2.42991e+06	1.13719e+07	3.84176e+08	6.03067e+06	1.2708e+07	3.70426e+07	1.90461e+07	9.46293e+06	3.91351e+06	1.90522e+07	2.49787e+07	2.52699e+07	3.53064e+07	2.82336e+07	7.18101e+06	9.96958e+06	7.22225e+06	7.91022e+06	3.99085e+07	2.64536e+07	4.20219e+07	5.35565e+06	2.15664e+07	2.58738e+06	1.80383e+07	8.25221e+06	1.10139e+07	1.43064e+07	3.26647e+07	2.4813e+07	4.24106e+07	2.03359e+07	1.36152e+07	1.16848e+07	8.55161e+06	8.02465e+06
TG(11:0/18:2/18:2)	[M+Na]+	807.644	807.647	614075	3.16847e+06	962351	570686	1.00289e+06	2.91862e+06	1.22425e+06	4.0366e+06	191574	905201	533359	742931	1.0208e+06	2.25182e+06	5.79713e+06	6.00333e+06	1.52356e+06	172163	1.09998e+06	1.55479e+06	7.294e+06	1.33052e+06	2.9132e+07	461170	5.8754e+06	1.03871e+06	0	4.74957e+06	3.2064e+06	1.77028e+06	840909	878031	1.28325e+06	217330	1.99656e+06	1.0335e+06	296311	2.03331e+06	4.08608e+06	1.60718e+06	5.43887e+06	3.80923e+06	1.5432e+06	1.33044e+06	1.85155e+06	625626
TG(12:0/12:0/14:0)	[M+NH4]+	684.615	684.614	1.20548e+07	1.14502e+07	6.52241e+06	5.1867e+06	5.96157e+06	7.51592e+06	1.03642e+07	5.15104e+06	9.99802e+06	8.73017e+06	4.70111e+06	1.01089e+07	2.76446e+07	1.33029e+07	1.46434e+07	1.32662e+07	3.45461e+06	4.30398e+06	4.34405e+06	6.97252e+06	7.13249e+06	7.01762e+06	9.75302e+06	7.3916e+06	2.98099e+06	5.64185e+06	6.40197e+06	9.00965e+06	1.05369e+07	1.02029e+07	7.21348e+06	5.55464e+06	1.02964e+07	6.91497e+06	6.87507e+06	8.82395e+06	1.2435e+07	6.20932e+06	5.7478e+06	2.11866e+07	1.03935e+07	1.0369e+07	1.04522e+07	7.53244e+06	7.10185e+06	9.64058e+06
TG(12:0/12:0/18:1)	[M+Na]+	743.616	743.616	1.29844e+07	8.34764e+06	4.64097e+06	7.1964e+06	1.02447e+07	3.89267e+07	4.35542e+07	2.00436e+07	2.05505e+07	5.26361e+06	4.36225e+06	1.25407e+07	1.45253e+08	7.03694e+06	1.04323e+07	7.7144e+07	7.9347e+06	4.77299e+06	1.57338e+06	1.8814e+07	3.62405e+07	1.19467e+07	1.94567e+07	6.27495e+06	7.69823e+06	5.66977e+06	5.52031e+06	7.69851e+06	2.17221e+07	4.92514e+06	2.64895e+07	2.7111e+06	3.98282e+07	3.46708e+06	1.10025e+07	4.45879e+06	4.42671e+06	1.38194e+07	1.12386e+07	6.66369e+06	3.04713e+07	6.67486e+06	8.08387e+06	8.65959e+06	6.09018e+06	8.80387e+06
TG(12:0/12:0/18:2)	[M+Na]+	741.601	741.6	5.90944e+06	1.03132e+07	1.07643e+06	660737	2.7086e+06	1.9618e+07	4.90606e+07	1.62251e+07	1.85609e+07	1.78747e+06	765561	7.2961e+06	2.83034e+08	4.97662e+06	1.07266e+07	6.72425e+07	1.12023e+07	7.78395e+06	1.19616e+06	2.37343e+07	2.92758e+07	1.12333e+07	2.02314e+07	3.2174e+06	4.10336e+06	3.73725e+06	4.18459e+06	6.91073e+06	3.0859e+07	8.27335e+06	2.7469e+07	1.37083e+06	2.15156e+07	2.42934e+06	6.41744e+06	619172	2.29618e+06	8.63304e+06	1.7098e+07	1.13101e+07	6.43768e+07	1.33625e+07	6.58093e+06	4.95403e+06	6.64872e+06	3.78405e+06
TG(12:0/14:0/14:0)	[M+NH4]+	712.646	712.645	2.1724e+06	1.57532e+06	906915	1.16892e+06	2.26798e+06	3.52419e+06	1.07677e+07	2.11052e+06	2.81267e+06	1.61777e+06	2.49062e+06	1.50057e+06	2.30724e+07	5.41152e+06	7.15981e+06	1.58259e+07	1.00658e+06	1.81961e+06	967635	4.04675e+06	3.47519e+06	1.1564e+06	1.85732e+06	221273	1.71554e+06	1.85448e+06	1.46856e+06	1.91732e+06	2.83885e+06	1.48754e+06	5.05771e+06	445683	6.79911e+06	907312	4.61429e+06	765877	2.4819e+06	2.81068e+06	1.71073e+06	1.51077e+06	3.62586e+06	1.43864e+06	1.43119e+06	627619	669424	1.90054e+06
TG(12:0/14:0/16:0)	[M+NH4]+	740.674	740.676	3.13877e+06	3.95973e+06	1.23782e+06	1.63206e+06	1.87091e+06	1.2729e+07	1.17846e+07	2.82405e+06	3.42194e+06	1.66957e+06	2.06889e+06	2.30719e+06	1.91439e+07	3.97404e+06	2.29851e+06	1.63353e+07	1.19445e+06	1.9652e+06	1.26383e+06	7.63948e+06	6.82789e+06	1.8227e+06	2.34633e+06	1.68911e+06	942220	2.05983e+06	1.13588e+06	3.19529e+06	3.76293e+06	2.07942e+06	1.05824e+07	2.16895e+06	1.18855e+07	991862	1.55276e+07	595409	664411	3.34399e+06	1.45033e+06	1.05626e+06	3.5568e+06	1.5494e+06	1.09724e+06	2.09351e+06	893656	1.77158e+06
TG(12:0/16:0/18:2)	[M+NH4]+	792.704	792.708	1.99198e+07	2.60534e+07	9.24448e+06	1.06579e+07	1.91522e+07	6.23232e+07	3.23673e+07	2.39294e+07	1.77254e+07	1.34483e+07	6.45475e+06	1.79621e+07	6.51998e+07	2.15411e+07	3.44928e+07	8.85778e+07	1.15425e+07	1.59021e+07	8.62666e+06	5.63977e+07	4.79067e+07	1.65793e+07	4.7038e+07	1.49339e+07	1.87641e+07	2.18959e+07	1.60909e+07	1.60711e+07	4.65885e+07	2.23292e+07	8.87065e+07	1.06336e+07	5.63491e+07	1.06274e+07	2.64566e+07	1.03404e+07	8.95421e+06	3.54064e+07	3.08621e+07	3.20866e+07	5.43855e+07	2.25186e+07	2.33382e+07	2.78804e+07	1.63516e+07	1.48038e+07
TG(12:0/18:2/18:2)	[M+NH4]+	816.707	816.708	7.4984e+06	1.90118e+07	1.05855e+07	4.16904e+06	1.54827e+07	3.11973e+07	1.89838e+07	1.03669e+07	5.9843e+06	1.07569e+07	8.02606e+06	9.41268e+06	2.7686e+07	1.46359e+07	2.4049e+07	6.7026e+07	1.13776e+07	1.72126e+07	1.14203e+07	3.55549e+07	2.82603e+07	2.29218e+07	3.59626e+07	1.41591e+07	1.46549e+07	2.22351e+07	2.01065e+07	1.23939e+07	4.55562e+07	3.78103e+07	7.44491e+07	1.19568e+07	3.54787e+07	1.36665e+07	3.1958e+07	1.43858e+07	1.33964e+07	1.89563e+07	3.95755e+07	4.58662e+07	5.67078e+07	3.14022e+07	2.79285e+07	2.46074e+07	1.73806e+07	1.31842e+07
TG(12:0/18:2/18:3)	[M+Na]+	819.643	819.647	1.38143e+07	1.81506e+07	6.69054e+06	1.71924e+06	2.11996e+07	2.66137e+07	2.24001e+07	1.24485e+07	7.0172e+06	1.25386e+07	8.83432e+06	1.1797e+07	4.48117e+07	9.84172e+06	2.18156e+07	5.46575e+07	1.41753e+07	1.81616e+07	1.15064e+07	2.22808e+07	2.65126e+07	2.44397e+07	4.37307e+07	1.77347e+07	1.33473e+07	1.82015e+07	1.62811e+07	1.5743e+07	4.90053e+07	3.91977e+07	6.06471e+07	1.25659e+07	2.84632e+07	1.20535e+07	2.99678e+07	2.03599e+07	2.05374e+07	1.96448e+07	3.53916e+07	4.54938e+07	5.81215e+07	3.59365e+07	2.6967e+07	2.55735e+07	1.9934e+07	1.6949e+07
TG(13:0/14:0/16:1)	[M+Na]+	757.627	757.632	1.69667e+07	6.44138e+06	4.67153e+06	6.88502e+06	1.03993e+07	5.04633e+07	1.0143e+07	9.68578e+06	1.10035e+07	5.31914e+06	5.99126e+06	1.36571e+07	7.59739e+06	4.41189e+06	2.49168e+06	6.81165e+06	1.76737e+06	3.76848e+06	1.34381e+06	1.10863e+07	8.7029e+06	2.24043e+06	3.02702e+06	1.79445e+06	3.02774e+06	2.60978e+06	1.81929e+06	7.83399e+06	4.68912e+06	911039	1.14903e+07	1.83144e+06	6.36569e+06	3.13558e+06	9.20916e+06	3.62502e+06	4.25611e+06	1.32024e+07	3.63967e+06	4.8131e+06	7.18989e+06	5.42192e+06	6.24332e+06	1.10581e+07	5.72016e+06	7.01625e+06
TG(14:0/14:0/16:0)	[M+NH4]+	768.702	768.708	8.31683e+06	7.90247e+06	3.11835e+06	5.21416e+06	6.74301e+06	2.46223e+07	1.48853e+07	6.21788e+06	5.88547e+06	2.35751e+06	3.37094e+06	6.24258e+06	1.14302e+07	5.38178e+06	7.0808e+06	2.63841e+07	1.69335e+06	4.60902e+06	2.42522e+06	1.44901e+07	1.58125e+07	1.40768e+06	9.68105e+06	2.26896e+06	2.67522e+06	4.50256e+06	2.99856e+06	6.04351e+06	9.56949e+06	1.87435e+06	2.10771e+07	1.71909e+06	1.86124e+07	2.41273e+06	2.70976e+07	2.84309e+06	2.58368e+06	8.75753e+06	4.6876e+06	7.58606e+06	1.37791e+07	3.20147e+06	4.36118e+06	7.95254e+06	3.22196e+06	4.89361e+06
TG(14:0/15:0/16:0)	[M+NH4]+	782.72	782.723	9.97912e+06	3.12776e+06	1.42881e+06	2.81724e+06	8.10901e+06	2.72568e+07	3.17842e+06	6.38762e+06	5.19057e+06	1.77464e+06	3.50333e+06	7.41552e+06	3.13096e+06	2.47266e+06	745837	3.29009e+06	939980	1.84726e+06	1.42901e+06	5.38308e+06	4.10108e+06	1.54949e+06	2.09584e+06	328697	1.64505e+06	1.44141e+06	275159	6.61037e+06	803878	763124	7.34592e+06	915482	3.19278e+06	2.42633e+06	3.15388e+07	2.96995e+06	2.19621e+06	7.71746e+06	1.17759e+06	2.21908e+06	818298	1.84624e+06	2.94869e+06	6.79574e+06	2.26256e+06	3.84882e+06
TG(14:0/15:0/16:1)	[M+NH4]+	780.705	780.708	1.24452e+07	5.81165e+06	2.71801e+06	4.57062e+06	1.02837e+07	4.57159e+07	5.3257e+06	7.55614e+06	6.99733e+06	3.02814e+06	1.9808e+06	9.93746e+06	4.51558e+06	2.07741e+06	1.50751e+06	6.49116e+06	1.19387e+06	2.42393e+06	1.17909e+06	9.12276e+06	5.97508e+06	933194	4.55718e+06	927959	2.49047e+06	2.2282e+06	1.07315e+06	5.1467e+06	2.21856e+06	643073	1.11141e+07	1.38951e+06	5.88937e+06	1.30094e+06	6.82126e+06	2.18832e+06	2.98231e+06	1.47389e+07	1.06846e+06	4.08151e+06	2.73928e+06	4.89139e+06	5.87049e+06	1.17347e+07	2.96441e+06	4.71217e+06
TG(14:0/15:0/18:2)	[M+Na]+	811.677	811.679	4.94618e+07	2.07968e+07	1.33319e+07	1.97367e+07	3.06798e+07	1.0148e+08	2.01242e+07	3.05899e+07	2.86847e+07	1.60825e+07	1.38185e+07	3.41022e+07	9.52801e+06	1.62768e+07	1.43699e+07	2.48033e+07	7.91589e+06	1.13416e+07	7.03637e+06	4.08041e+07	2.20033e+07	9.78119e+06	2.46196e+07	7.32687e+06	1.32225e+07	1.47109e+07	1.06599e+07	2.5914e+07	1.46099e+07	7.27574e+06	2.61717e+07	1.00746e+07	2.44726e+07	9.23586e+06	1.83612e+07	1.02269e+07	1.33516e+07	5.83171e+07	1.18575e+07	2.0043e+07	1.7799e+07	1.81909e+07	1.93138e+07	3.71157e+07	1.75554e+07	2.12338e+07
TG(14:0/16:0/16:0)	[M+NH4]+	796.737	796.739	1.95049e+07	3.29267e+07	8.34259e+06	1.12432e+07	1.67842e+07	4.89264e+07	3.2346e+07	1.76272e+07	1.40495e+07	1.16153e+07	1.11313e+07	1.98892e+07	1.74061e+07	2.14729e+07	3.50665e+07	4.37707e+07	9.33241e+06	1.59728e+07	9.66078e+06	4.05921e+07	5.42323e+07	1.23139e+07	2.84899e+07	6.83481e+06	1.39413e+07	1.26048e+07	1.12385e+07	1.90124e+07	2.57251e+07	9.0673e+06	4.94467e+07	9.37077e+06	3.79426e+07	1.03134e+07	5.10394e+07	9.16929e+06	1.01722e+07	2.35141e+07	2.31544e+07	1.80718e+07	4.72646e+07	1.1826e+07	1.28703e+07	1.72768e+07	1.08726e+07	1.44259e+07
TG(14:0/16:0/16:1)	[M+NH4]+	794.719	794.723	2.92638e+07	4.41725e+07	1.44538e+07	1.46855e+07	2.47359e+07	8.93267e+07	3.6925e+07	2.88863e+07	2.27897e+07	1.50882e+07	1.11009e+07	2.6988e+07	3.03121e+07	2.91977e+07	5.43985e+07	1.23871e+08	1.31644e+07	2.16696e+07	8.92593e+06	8.40204e+07	8.26992e+07	1.44946e+07	6.44277e+07	8.71611e+06	2.5663e+07	2.33396e+07	2.34962e+07	2.01356e+07	4.63257e+07	1.99307e+07	1.03074e+08	1.26688e+07	7.84109e+07	1.33945e+07	3.18013e+07	1.27384e+07	1.13675e+07	4.68898e+07	3.34167e+07	3.6983e+07	8.08184e+07	2.25009e+07	2.25105e+07	4.28926e+07	2.1691e+07	1.99359e+07
TG(14:0/16:0/18:1)	[M+NH4]+	822.752	822.755	5.34635e+07	2.44827e+08	7.49181e+07	6.40218e+07	7.06901e+07	2.06925e+08	1.34555e+08	1.26012e+08	7.13854e+07	7.60476e+07	6.00456e+07	8.4926e+07	9.13593e+07	1.82604e+08	3.64802e+08	2.35012e+08	1.05692e+08	1.21086e+08	8.09166e+07	3.90798e+08	4.42686e+08	7.69425e+07	3.15041e+08	4.18824e+07	1.58487e+08	1.46753e+08	1.31985e+08	8.04999e+07	2.08603e+08	1.18691e+08	3.03155e+08	9.02893e+07	2.67033e+08	8.7454e+07	1.10646e+08	5.18588e+07	4.57616e+07	1.346e+08	1.70401e+08	1.45426e+08	3.67732e+08	9.02727e+07	9.13884e+07	1.0684e+08	1.02862e+08	8.27784e+07
TG(14:0/16:0/18:2)	[M+NH4]+	820.735	820.739	5.65194e+07	2.2877e+08	8.02146e+07	6.31899e+07	8.08402e+07	2.10474e+08	1.31429e+08	1.08748e+08	6.35357e+07	8.30472e+07	6.11397e+07	9.05425e+07	1.21353e+08	1.79372e+08	3.15964e+08	2.92912e+08	9.72187e+07	1.45985e+08	7.90594e+07	4.13258e+08	3.52178e+08	1.02007e+08	3.0708e+08	5.65035e+07	1.64073e+08	1.88913e+08	1.5051e+08	7.9812e+07	2.44581e+08	1.46035e+08	3.97811e+08	8.24953e+07	2.64953e+08	1.00737e+08	1.4026e+08	7.27274e+07	4.7366e+07	1.45321e+08	2.10687e+08	2.02527e+08	3.34471e+08	1.30348e+08	1.31013e+08	1.36341e+08	1.06054e+08	8.54753e+07
TG(14:0/18:1/18:2)	[M+NH4]+	846.75	846.755	2.32713e+08	9.56363e+08	4.41533e+08	4.4497e+08	4.36489e+08	8.65937e+08	5.79314e+08	4.06725e+08	3.69217e+08	5.01905e+08	4.13072e+08	4.11013e+08	6.50298e+08	8.24596e+08	1.29004e+09	9.39395e+08	5.22169e+08	7.70103e+08	6.27236e+08	1.39757e+09	1.13794e+09	5.38331e+08	1.14352e+09	4.24573e+08	8.02685e+08	8.9454e+08	7.05009e+08	4.17022e+08	8.40916e+08	9.95938e+08	1.31944e+09	5.2334e+08	6.85935e+08	6.54943e+08	6.10711e+08	4.54813e+08	2.9161e+08	4.95502e+08	7.31373e+08	7.40206e+08	9.16389e+08	5.75246e+08	5.27769e+08	6.38167e+08	5.03705e+08	4.71069e+08
TG(14:0/18:2/18:2)	[M+NH4]+	844.737	844.739	8.53354e+07	2.76489e+08	1.27262e+08	1.09527e+08	1.606e+08	2.98368e+08	2.0565e+08	1.15361e+08	9.66966e+07	1.50185e+08	1.22234e+08	1.51312e+08	2.90771e+08	2.5043e+08	3.33032e+08	3.09412e+08	1.29327e+08	2.538e+08	1.73028e+08	3.89153e+08	2.89877e+08	2.10555e+08	3.3085e+08	1.58158e+08	2.09911e+08	2.59298e+08	2.26415e+08	1.34042e+08	3.39496e+08	4.05755e+08	5.56647e+08	1.44773e+08	2.03175e+08	2.42724e+08	2.8331e+08	1.82441e+08	1.27066e+08	1.56009e+08	4.15236e+08	4.082e+08	4.0495e+08	2.64913e+08	2.22349e+08	2.67781e+08	1.84624e+08	1.6984e+08
TG(14:0/18:2/18:3)	[M+Na]+	847.674	847.679	8.50362e+07	1.71166e+08	9.22519e+07	5.14733e+07	1.43323e+08	2.15902e+08	1.6056e+08	9.13076e+07	6.94011e+07	9.60374e+07	9.09253e+07	1.0945e+08	1.74996e+08	1.27898e+08	2.11837e+08	2.23763e+08	9.93287e+07	1.81359e+08	1.28678e+08	2.43521e+08	1.97949e+08	1.64792e+08	2.42236e+08	1.23793e+08	1.40533e+08	1.85501e+08	1.70109e+08	1.1889e+08	2.49801e+08	2.81649e+08	3.76797e+08	1.09452e+08	1.48613e+08	1.77326e+08	2.12323e+08	1.58564e+08	1.26551e+08	1.33361e+08	2.36094e+08	3.61009e+08	4.03196e+08	2.24519e+08	1.90523e+08	2.31869e+08	1.79365e+08	1.41735e+08
TG(14:0/18:2/18:4)	[M+Na]+	845.659	845.663	2.69491e+07	2.91691e+07	1.82832e+07	8.22275e+06	3.81028e+07	4.54992e+07	3.37026e+07	1.82463e+07	1.6343e+07	1.97722e+07	2.06063e+07	2.48632e+07	6.13347e+07	2.27461e+07	3.59938e+07	5.60426e+07	2.87223e+07	3.5209e+07	2.92751e+07	3.83065e+07	3.84071e+07	4.86124e+07	6.37134e+07	3.37951e+07	2.71713e+07	3.89332e+07	3.63973e+07	3.06807e+07	6.58365e+07	6.7432e+07	1.00175e+08	2.51952e+07	3.63586e+07	3.10402e+07	5.04004e+07	4.77422e+07	4.23087e+07	3.0081e+07	5.78331e+07	7.52349e+07	1.14372e+08	6.4561e+07	4.89567e+07	5.35606e+07	4.32245e+07	3.17375e+07
TG(15:0/14:1/16:1)	[M+Na]+	783.646	783.647	1.96907e+07	1.04617e+07	6.32736e+06	7.454e+06	1.24448e+07	4.86216e+07	7.85387e+06	1.64163e+07	1.26029e+07	5.21506e+06	4.24219e+06	1.51068e+07	6.54429e+06	6.46644e+06	1.14501e+07	1.65651e+07	4.43392e+06	3.88887e+06	2.49297e+06	1.26192e+07	2.12686e+07	3.41154e+06	4.04849e+07	1.07399e+06	1.10313e+07	4.30532e+06	1.07797e+06	9.31414e+06	6.19726e+06	1.20623e+06	1.00208e+07	2.89639e+06	1.06043e+07	1.95174e+06	4.6364e+06	2.23373e+06	3.67197e+06	2.57337e+07	8.03989e+06	6.7861e+06	1.35993e+07	9.64336e+06	8.44621e+06	1.35642e+07	5.90057e+06	5.1894e+06
TG(15:0/15:0/19:4)	[M+Na]+	835.675	835.679	3.81072e+06	9.48704e+06	5.33834e+06	1.43652e+06	2.86117e+06	1.41205e+07	5.84629e+06	5.76449e+06	2.5597e+06	5.33412e+06	6.13309e+06	4.41284e+06	3.50121e+06	4.78561e+06	1.18217e+07	1.3282e+07	2.25351e+06	5.02956e+06	3.1141e+06	1.43938e+07	6.71595e+06	7.1253e+06	1.76158e+07	2.08854e+06	4.98031e+06	8.10535e+06	7.58356e+06	9.11348e+06	7.73386e+06	8.80875e+06	1.2934e+07	4.17802e+06	1.28808e+07	5.84769e+06	8.86233e+06	4.41684e+06	5.66629e+06	8.66733e+06	1.24104e+07	1.18826e+07	1.30008e+07	9.58372e+06	9.61187e+06	9.14304e+06	5.45633e+06	5.43859e+06
TG(15:0/16:0/16:0)	[M+NH4]+	810.751	810.755	8.7134e+06	4.26648e+06	2.99723e+06	3.9215e+06	9.38828e+06	2.95436e+07	5.77973e+06	5.89046e+06	4.12048e+06	2.42588e+06	2.78985e+06	7.98716e+06	4.15792e+06	5.14244e+06	3.98901e+06	3.29969e+06	817136	4.57131e+06	995931	5.12869e+06	7.13092e+06	958016	5.44163e+06	0	3.38034e+06	1.46106e+06	3.53975e+06	1.16863e+07	2.93075e+06	1.63301e+06	1.09373e+07	1.5728e+06	7.10559e+06	2.9666e+06	2.67876e+07	2.48694e+06	2.23394e+06	8.00513e+06	2.20788e+06	4.7653e+06	2.70904e+06	2.55228e+06	2.69249e+06	7.84267e+06	2.22165e+06	5.79515e+06
TG(15:0/16:0/16:1)	[M+NH4]+	808.734	808.739	2.24744e+07	1.12376e+07	6.62374e+06	1.04408e+07	1.76741e+07	6.56537e+07	1.17334e+07	1.23149e+07	1.71043e+07	9.68211e+06	5.9856e+06	1.92479e+07	1.08272e+07	1.22013e+07	7.08289e+06	1.5009e+07	3.37652e+06	6.71807e+06	2.66542e+06	2.25588e+07	1.41407e+07	5.481e+06	1.26135e+07	2.582e+06	5.07268e+06	8.15978e+06	4.88979e+06	1.51858e+07	7.3581e+06	2.02228e+06	2.40736e+07	3.17175e+06	1.61937e+07	5.06042e+06	1.33477e+07	6.11229e+06	5.48793e+06	2.70049e+07	6.09765e+06	9.77589e+06	1.10286e+07	1.08684e+07	1.23395e+07	2.42187e+07	9.16861e+06	1.25403e+07
TG(15:0/16:0/17:0)	[M+NH4]+	824.765	824.77	2.71714e+07	6.72231e+07	2.14918e+07	2.72814e+07	2.09499e+07	5.35661e+07	4.26698e+07	3.88466e+07	3.48156e+07	2.26566e+07	2.3194e+07	2.78616e+07	3.46889e+07	5.01829e+07	7.15033e+07	6.35148e+07	4.63445e+07	4.08512e+07	3.74601e+07	7.78343e+07	1.20041e+08	2.66781e+07	5.00135e+07	2.49638e+07	3.26681e+07	2.63085e+07	2.31137e+07	4.35033e+07	4.70813e+07	3.32301e+07	8.26102e+07	3.33331e+07	6.22038e+07	1.65994e+07	4.38343e+07	1.33298e+07	1.90578e+07	3.07739e+07	3.27476e+07	3.58259e+07	7.57163e+07	1.7899e+07	2.19174e+07	2.00694e+07	1.92862e+07	2.41005e+07
TG(15:0/16:0/18:0)	[M+NH4]+	838.783	838.786	4.34569e+06	4.12958e+06	1.13705e+06	1.82438e+06	2.67205e+06	1.08956e+07	3.49238e+06	2.87936e+06	955178	723419	1.22776e+06	1.65501e+06	2.52748e+06	1.82867e+06	2.13772e+06	3.31872e+06	1.0654e+06	2.16125e+06	2.19547e+06	3.89412e+06	3.47691e+06	1.21511e+06	2.3536e+06	497576	307407	607195	660175	3.32916e+06	2.80367e+06	701541	6.09119e+06	1.02519e+06	5.86312e+06	748957	9.93104e+06	1.06676e+06	706117	2.56664e+06	1.47147e+06	2.07501e+06	1.63291e+06	438241	1.75573e+06	3.97645e+06	1.09962e+06	2.33994e+06
TG(15:0/16:0/18:1)	[M+NH4]+	836.765	836.77	1.59394e+07	2.33336e+07	1.38367e+07	1.17392e+07	1.79678e+07	5.10075e+07	1.80424e+07	1.62178e+07	1.55719e+07	1.25089e+07	1.40869e+07	1.74247e+07	1.57024e+07	1.73555e+07	2.13489e+07	2.32153e+07	1.44172e+07	1.56349e+07	1.06696e+07	3.22348e+07	2.35261e+07	1.12152e+07	2.11254e+07	4.6769e+06	1.64103e+07	1.74408e+07	1.57052e+07	1.847e+07	1.24979e+07	1.1672e+07	2.94591e+07	1.23136e+07	4.13218e+07	1.18249e+07	2.34266e+07	8.80756e+06	7.60846e+06	2.22151e+07	1.42377e+07	1.58171e+07	1.79608e+07	1.07579e+07	1.43135e+07	2.05149e+07	1.26602e+07	1.32626e+07
TG(15:0/16:0/18:2)	[M+NH4]+	834.753	834.755	2.42186e+07	3.05654e+07	2.17337e+07	1.45959e+07	2.23512e+07	6.64682e+07	2.73883e+07	2.21886e+07	1.95236e+07	1.81018e+07	2.09058e+07	2.57586e+07	2.14269e+07	2.30468e+07	3.10328e+07	3.12667e+07	1.39122e+07	2.0961e+07	1.75989e+07	5.44659e+07	3.24383e+07	1.97459e+07	3.07871e+07	1.05366e+07	1.96494e+07	2.72812e+07	2.3204e+07	2.4384e+07	2.07693e+07	1.89655e+07	4.33553e+07	1.439e+07	4.44259e+07	1.54445e+07	2.95899e+07	1.29169e+07	1.20125e+07	3.50015e+07	2.11194e+07	3.33848e+07	2.76868e+07	1.88406e+07	2.45895e+07	3.09005e+07	1.84135e+07	1.85501e+07
TG(15:0/16:1/18:2)	[M+NH4]+	832.738	832.739	6.1648e+06	1.2474e+07	4.29748e+06	2.495e+06	6.72378e+06	2.70468e+07	1.02887e+07	7.00834e+06	4.18475e+06	4.24196e+06	4.68806e+06	7.4699e+06	9.02681e+06	9.80989e+06	1.1328e+07	1.36172e+07	3.05685e+06	8.35003e+06	3.83397e+06	2.29236e+07	1.0611e+07	6.3039e+06	1.29629e+07	2.97765e+06	7.26497e+06	1.19168e+07	8.09007e+06	6.25944e+06	1.03832e+07	1.25215e+07	2.10508e+07	4.01561e+06	1.61901e+07	7.68976e+06	1.25362e+07	4.08525e+06	4.49005e+06	1.15461e+07	9.42206e+06	1.41426e+07	8.61652e+06	1.00783e+07	9.26935e+06	1.25452e+07	7.5441e+06	6.51097e+06
TG(15:0/18:1/18:2)	[M+NH4]+	860.767	860.77	2.9933e+07	1.00043e+08	7.5835e+07	5.74867e+07	6.17099e+07	1.09724e+08	7.17509e+07	4.69635e+07	5.20531e+07	6.30702e+07	8.0474e+07	6.30464e+07	9.04087e+07	9.50311e+07	1.03201e+08	9.80564e+07	6.49674e+07	9.568e+07	9.55357e+07	1.41006e+08	7.14397e+07	7.34852e+07	7.00407e+07	5.87527e+07	7.24452e+07	9.43745e+07	8.79833e+07	7.77723e+07	5.84436e+07	9.79805e+07	1.07314e+08	6.36676e+07	1.06314e+08	7.62584e+07	1.05316e+08	5.05485e+07	3.77362e+07	5.40047e+07	8.27624e+07	1.03282e+08	6.8472e+07	6.6865e+07	7.30712e+07	7.15334e+07	5.62763e+07	5.45005e+07
TG(15:0/18:2/18:3)	[M+Na]+	861.689	861.694	1.39246e+07	2.69696e+07	2.43211e+07	1.01861e+07	2.26862e+07	3.00088e+07	2.8383e+07	1.71788e+07	1.9056e+07	1.64682e+07	2.94533e+07	2.09023e+07	2.74671e+07	1.81106e+07	2.52754e+07	3.5579e+07	1.24384e+07	2.58108e+07	2.14735e+07	2.93284e+07	1.67147e+07	2.73269e+07	1.89818e+07	2.76337e+07	1.67936e+07	2.43461e+07	2.54609e+07	2.70432e+07	2.11852e+07	3.55425e+07	3.9964e+07	1.98184e+07	2.29165e+07	2.90929e+07	4.24779e+07	2.4022e+07	3.72603e+07	1.99399e+07	4.14922e+07	5.67877e+07	3.02884e+07	3.44103e+07	3.20758e+07	3.56244e+07	2.43224e+07	2.35907e+07
TG(15:1/16:1/16:1)	[M+Na]+	809.661	809.663	1.34507e+07	7.21189e+06	4.01697e+06	3.55835e+06	9.31605e+06	3.1851e+07	4.47748e+06	1.31514e+07	5.40543e+06	3.24969e+06	3.30894e+06	9.17858e+06	2.79987e+06	4.4405e+06	7.90527e+06	1.05044e+07	2.36312e+06	2.58711e+06	1.83515e+06	1.37485e+07	1.16531e+07	3.55627e+06	3.47452e+07	1.16885e+06	1.01008e+07	4.96379e+06	3.65246e+06	8.19431e+06	6.15819e+06	2.46967e+06	9.8016e+06	2.50327e+06	9.94005e+06	1.51672e+06	5.87472e+06	2.78392e+06	1.7094e+06	1.88984e+07	6.05271e+06	6.93289e+06	9.24694e+06	7.11608e+06	9.29937e+06	1.11583e+07	3.46821e+06	3.75796e+06
TG(15:2/18:2/18:2)	[M+Na]+	859.677	859.679	1.63491e+06	7.1826e+06	4.30267e+06	404891	2.90594e+06	3.62376e+06	3.47455e+06	4.1585e+06	2.93244e+06	2.25835e+06	8.56651e+06	1.26128e+06	4.88906e+06	2.89625e+06	4.67951e+06	8.91703e+06	1.06217e+06	1.06854e+06	2.60468e+06	1.85343e+06	2.92687e+06	6.67955e+06	7.98494e+06	6.52186e+06	1.04037e+06	2.70946e+06	4.1387e+06	6.01119e+06	3.60368e+06	5.39343e+06	8.28529e+06	3.11873e+06	3.03997e+06	5.70776e+06	7.83732e+06	5.71163e+06	8.80163e+06	3.65262e+06	1.45971e+07	1.44873e+07	6.30533e+06	1.11502e+07	8.99759e+06	6.90546e+06	2.28868e+06	2.89911e+06
TG(16:0/14:1/18:2)	[M+NH4]+	818.72	818.723	2.59191e+07	7.94163e+07	3.03247e+07	2.11684e+07	4.17692e+07	9.94333e+07	5.53517e+07	3.7268e+07	2.26993e+07	3.48504e+07	2.51882e+07	3.9282e+07	5.03165e+07	5.51496e+07	1.0701e+08	1.73031e+08	3.50506e+07	5.87828e+07	3.69361e+07	1.58333e+08	1.1137e+08	4.6289e+07	1.1766e+08	3.33404e+07	6.19248e+07	8.1046e+07	6.67544e+07	3.63103e+07	1.10777e+08	9.26696e+07	1.93755e+08	3.38038e+07	1.0927e+08	4.55018e+07	8.20418e+07	3.5964e+07	2.42961e+07	6.41158e+07	8.37033e+07	1.05916e+08	1.43215e+08	7.19459e+07	7.17434e+07	7.62776e+07	5.26114e+07	3.98176e+07
TG(16:0/16:0/18:0)	[M+NH4]+	852.796	852.802	7.01388e+06	2.60668e+07	6.07552e+06	7.62088e+06	5.75413e+06	2.04712e+07	1.41118e+07	1.37556e+07	1.12395e+07	1.01892e+07	8.79225e+06	1.19918e+07	1.16331e+07	1.66706e+07	3.40641e+07	3.57289e+07	1.99064e+07	1.28177e+07	1.7324e+07	2.58294e+07	4.25734e+07	1.02379e+07	1.95419e+07	6.72935e+06	1.48646e+07	8.61779e+06	1.03675e+07	1.54668e+07	1.95773e+07	1.22889e+07	3.52977e+07	1.25169e+07	3.17292e+07	7.37692e+06	1.34319e+07	4.63203e+06	6.8685e+06	1.11702e+07	1.18344e+07	1.31065e+07	3.17597e+07	6.92371e+06	7.88922e+06	6.79185e+06	5.78686e+06	9.23341e+06
TG(16:0/16:0/18:1)	[M+NH4]+	850.785	850.786	2.27511e+08	9.2052e+08	4.67821e+08	5.14069e+08	3.06775e+08	6.34342e+08	4.92454e+08	5.32905e+08	5.17678e+08	4.03235e+08	4.70673e+08	3.73415e+08	5.4884e+08	7.61064e+08	1.10209e+09	8.25325e+08	9.23903e+08	6.03847e+08	8.043e+08	8.93319e+08	1.36865e+09	4.81052e+08	9.53645e+08	3.05569e+08	7.4839e+08	5.6685e+08	3.9339e+08	5.43527e+08	4.82926e+08	5.13877e+08	8.44001e+08	8.02709e+08	7.08289e+08	3.65318e+08	3.85148e+08	2.24569e+08	2.32394e+08	4.31466e+08	4.32795e+08	3.90923e+08	7.82819e+08	2.46625e+08	2.67398e+08	3.17093e+08	3.70425e+08	4.07554e+08
TG(16:0/16:1/18:1)	[M+NH4]+	848.77	848.77	3.55745e+08	1.52061e+09	6.98867e+08	7.55925e+08	5.1493e+08	1.08039e+09	7.88046e+08	6.94777e+08	7.13192e+08	7.12959e+08	7.04803e+08	6.01367e+08	8.95093e+08	1.23751e+09	1.94502e+09	1.175e+09	1.10956e+09	1.00944e+09	1.11352e+09	1.7718e+09	1.92247e+09	8.3578e+08	1.58605e+09	5.63906e+08	1.25858e+09	1.21821e+09	8.26965e+08	6.79809e+08	9.08779e+08	1.10843e+09	1.69129e+09	9.54371e+08	1.00774e+09	7.18304e+08	6.38605e+08	4.40817e+08	3.75983e+08	6.60571e+08	7.83604e+08	7.3137e+08	1.20851e+09	4.93759e+08	5.6917e+08	6.73478e+08	6.28849e+08	5.85505e+08
TG(16:0/17:0/18:0)	[M+Na]+	871.77	871.773	2.88879e+06	1.76519e+06	1.19332e+06	609407	3.56977e+06	8.15245e+06	1.82395e+06	1.33613e+06	1.10316e+06	622617	654554	2.56372e+06	2.06038e+06	1.90028e+06	1.03231e+06	3.22016e+06	964712	1.30939e+06	768832	2.17093e+06	1.31339e+06	1.11841e+06	1.70456e+06	0	1.33646e+06	805822	653295	2.32366e+06	1.17512e+06	615892	3.64056e+06	240810	3.37945e+06	466999	6.95034e+06	1.27287e+06	392974	2.19031e+06	1.32746e+06	1.64265e+06	1.01996e+06	1.36538e+06	714904	1.58021e+06	352674	2.37108e+06
TG(16:0/17:0/18:1)	[M+NH4]+	864.799	864.802	6.8171e+06	2.04293e+07	1.09878e+07	6.98308e+06	6.16626e+06	2.15219e+07	8.91331e+06	9.99853e+06	1.04402e+07	9.25634e+06	1.00713e+07	1.07636e+07	1.0558e+07	1.08918e+07	1.92686e+07	1.76025e+07	1.48317e+07	1.18183e+07	1.26399e+07	1.94425e+07	1.7818e+07	1.48063e+07	1.574e+07	4.01395e+06	1.03748e+07	9.15227e+06	9.86628e+06	1.44268e+07	1.13081e+07	7.61189e+06	1.83171e+07	1.07456e+07	2.46094e+07	6.96172e+06	1.3042e+07	3.44298e+06	3.1499e+06	1.15015e+07	7.51739e+06	1.08037e+07	1.29052e+07	6.29017e+06	8.46864e+06	8.37964e+06	6.25532e+06	7.44065e+06
TG(16:0/17:0/18:2)	[M+NH4]+	862.783	862.786	2.04554e+07	6.83308e+07	5.10328e+07	3.63845e+07	3.54437e+07	7.55647e+07	4.35181e+07	3.65998e+07	3.42624e+07	3.49172e+07	4.80659e+07	3.96959e+07	4.42807e+07	5.47154e+07	8.97273e+07	7.37013e+07	5.87031e+07	5.90254e+07	5.75798e+07	9.69497e+07	5.92109e+07	4.74237e+07	6.66022e+07	2.7297e+07	5.29203e+07	7.21409e+07	5.08243e+07	5.05924e+07	3.80682e+07	4.80833e+07	6.57518e+07	4.85526e+07	8.79854e+07	4.35244e+07	5.83689e+07	2.39248e+07	1.97168e+07	4.27217e+07	3.49356e+07	4.42434e+07	5.14017e+07	3.42993e+07	4.50025e+07	5.03499e+07	3.91333e+07	3.1976e+07
TG(16:0/17:1/18:3)	[M+NH4]+	858.751	858.755	1.40562e+07	3.59206e+07	2.82999e+07	2.15911e+07	2.69171e+07	4.76072e+07	2.96501e+07	1.77466e+07	2.06149e+07	2.40615e+07	2.8991e+07	2.81664e+07	4.89558e+07	3.26471e+07	3.10876e+07	3.87229e+07	2.15149e+07	3.36663e+07	3.21442e+07	4.79258e+07	2.07607e+07	3.5068e+07	2.61896e+07	2.85476e+07	2.44618e+07	3.21862e+07	3.53029e+07	2.81652e+07	2.78975e+07	4.93367e+07	5.78165e+07	2.22409e+07	3.81289e+07	3.16548e+07	5.38158e+07	2.55708e+07	2.64634e+07	2.35913e+07	5.08732e+07	5.99435e+07	3.27047e+07	3.70887e+07	3.26885e+07	3.87326e+07	2.41103e+07	2.43679e+07
TG(16:0/18:0/18:0)	[M+NH4]+	880.828	880.833	868062	5.23912e+06	941643	1.10425e+06	2.51981e+06	5.55042e+06	3.60133e+06	2.26372e+06	1.56535e+06	1.49378e+06	1.82557e+06	2.86809e+06	3.19148e+06	3.06637e+06	6.51085e+06	1.20009e+07	4.00145e+06	3.83104e+06	3.1947e+06	3.53002e+06	6.68149e+06	820354	3.98626e+06	496461	2.71533e+06	1.56941e+06	2.42678e+06	3.63624e+06	5.10957e+06	3.00299e+06	8.47751e+06	2.08857e+06	8.05054e+06	2.55761e+06	3.75545e+06	1.01877e+06	622054	2.72032e+06	1.95909e+06	1.63132e+06	5.61484e+06	1.67535e+06	1.21407e+06	3.27895e+06	902329	2.22125e+06
TG(16:0/18:0/18:1)	[M+NH4]+	878.816	878.817	3.32566e+07	1.8507e+08	6.66172e+07	8.04347e+07	5.13428e+07	1.33394e+08	7.14108e+07	9.48747e+07	9.18026e+07	6.59549e+07	7.04595e+07	9.05267e+07	8.55318e+07	1.22285e+08	2.69724e+08	2.42887e+08	1.9472e+08	9.49393e+07	1.27547e+08	1.51707e+08	2.15864e+08	8.46529e+07	1.8722e+08	3.94489e+07	1.19506e+08	7.66732e+07	8.62262e+07	8.50884e+07	1.47033e+08	8.92434e+07	1.79696e+08	1.30869e+08	2.20704e+08	6.33807e+07	8.52897e+07	3.82628e+07	4.75191e+07	9.55881e+07	8.48842e+07	7.46444e+07	1.80185e+08	4.53064e+07	5.42233e+07	6.86683e+07	5.2155e+07	7.45754e+07
TG(16:0/18:1/18:1)	[M+NH4]+	876.8	876.802	6.65243e+08	3.47292e+09	2.53209e+09	2.77179e+09	2.04424e+09	3.3173e+09	2.05589e+09	2.47212e+09	2.26238e+09	1.77925e+09	2.42493e+09	2.03614e+09	2.53055e+09	3.66631e+09	5.35861e+09	3.83602e+09	4.98209e+09	3.76472e+09	4.66079e+09	3.39701e+09	3.99734e+09	1.85574e+09	4.04183e+09	1.70652e+09	3.56082e+09	3.22103e+09	2.3791e+09	2.19244e+09	1.89628e+09	2.53454e+09	2.62367e+09	4.03542e+09	3.16241e+09	2.43232e+09	2.60813e+09	1.50835e+09	1.07698e+09	2.36325e+09	1.78501e+09	1.69087e+09	2.96393e+09	1.41856e+09	1.65743e+09	2.60634e+09	2.54663e+09	1.90073e+09
TG(16:0/18:1/18:2)	[M+NH4]+	874.783	874.786	2.0545e+09	6.16224e+09	4.38411e+09	5.76142e+09	4.2042e+09	6.45598e+09	4.26823e+09	3.63698e+09	4.76998e+09	4.09895e+09	5.34601e+09	4.2855e+09	6.7945e+09	7.17477e+09	7.01327e+09	6.30005e+09	6.54941e+09	6.45942e+09	8.55529e+09	6.06827e+09	5.87993e+09	5.13792e+09	5.30368e+09	4.94705e+09	5.28846e+09	5.08034e+09	4.1406e+09	4.14161e+09	4.22384e+09	6.63532e+09	6.43738e+09	6.04016e+09	4.70259e+09	4.4994e+09	5.44312e+09	3.67925e+09	2.91392e+09	3.86079e+09	4.71218e+09	4.26357e+09	4.56713e+09	3.54488e+09	3.24391e+09	4.18735e+09	3.62908e+09	3.91001e+09
TG(16:0/18:1/18:3)	[M+NH4]+	872.769	872.77	1.79161e+09	4.21553e+09	2.72016e+09	3.33822e+09	3.03178e+09	4.55139e+09	2.89864e+09	1.96138e+09	3.08229e+09	2.86999e+09	3.19666e+09	2.79172e+09	5.90092e+09	4.77847e+09	3.91635e+09	3.95311e+09	3.13598e+09	3.92184e+09	5.23141e+09	3.87587e+09	2.95784e+09	4.64306e+09	3.02511e+09	4.03846e+09	3.03112e+09	2.98048e+09	2.90917e+09	2.59974e+09	3.10557e+09	5.81317e+09	5.86187e+09	3.26078e+09	2.47803e+09	3.12813e+09	4.53071e+09	2.85025e+09	2.67116e+09	2.22592e+09	4.64313e+09	3.90071e+09	3.04615e+09	2.79741e+09	2.21465e+09	2.81345e+09	1.96465e+09	2.35817e+09
TG(16:0/18:1/20:2)	[M+NH4]+	902.815	902.817	2.56425e+08	1.18941e+09	8.72355e+08	8.1976e+08	9.41626e+08	1.32846e+09	7.53963e+08	8.7344e+08	9.85892e+08	6.67968e+08	9.5228e+08	8.30054e+08	1.3519e+09	9.00626e+08	1.25594e+09	1.24285e+09	1.80253e+09	1.39845e+09	1.60533e+09	8.91896e+08	1.09882e+09	5.86974e+08	1.85748e+09	6.47986e+08	1.37584e+09	1.24886e+09	7.54358e+08	6.86215e+08	8.55928e+08	1.16303e+09	1.22141e+09	1.22084e+09	1.25478e+09	8.73775e+08	1.37775e+09	6.8164e+08	5.68352e+08	9.62558e+08	7.89335e+08	8.13856e+08	9.66703e+08	6.95695e+08	9.43337e+08	2.44565e+09	1.1777e+09	8.03518e+08
TG(16:0/18:1/22:1)	[M+NH4]+	932.862	932.864	490230	4.90261e+06	1.54384e+06	2.2379e+06	4.44816e+06	3.00916e+06	2.10206e+06	4.4626e+06	2.65545e+06	1.84272e+06	5.0015e+06	7.22863e+06	4.97587e+06	2.86236e+06	5.23364e+06	1.26447e+07	7.48458e+06	8.41905e+06	2.06624e+06	2.29133e+06	4.28348e+06	1.46364e+06	5.96687e+06	0	6.27461e+06	6.7247e+06	1.34669e+06	5.22853e+06	7.90943e+06	2.18114e+06	9.80881e+06	2.72262e+06	4.28328e+06	2.00373e+06	2.79409e+07	1.51771e+06	1.03741e+06	3.86965e+06	1.92551e+06	1.41803e+06	2.89953e+06	5.18321e+06	4.22195e+06	1.1969e+07	3.30031e+06	3.75655e+06
TG(16:0/18:1/22:4)	[M+NH4]+	926.816	926.817	4.58274e+07	9.17881e+07	8.42384e+07	6.25377e+07	7.51196e+07	8.5216e+07	3.36079e+07	4.76088e+07	9.41728e+07	5.16422e+07	6.09562e+07	9.08888e+07	1.07702e+08	8.82174e+07	1.1988e+08	1.0967e+08	1.22261e+08	1.05469e+08	9.90751e+07	5.46819e+07	1.3024e+08	6.65559e+07	1.63225e+08	3.71236e+07	1.0973e+08	8.04206e+07	1.07958e+08	6.09539e+07	7.30652e+07	4.76777e+07	8.57551e+07	8.13909e+07	2.31387e+08	3.89441e+07	1.22027e+08	1.35053e+08	5.3756e+07	5.24252e+07	4.82671e+07	5.44045e+07	6.98565e+07	6.66348e+07	8.40156e+07	4.45767e+07	4.45192e+07	3.94932e+07
TG(16:0/18:1/22:5)	[M+NH4]+	924.798	924.802	1.16647e+08	2.04508e+08	1.80272e+08	1.2754e+08	1.694e+08	1.81058e+08	7.89037e+07	1.09341e+08	2.21074e+08	1.1545e+08	1.33206e+08	2.45443e+08	3.02146e+08	1.92556e+08	1.89036e+08	2.05765e+08	2.35308e+08	2.68485e+08	1.87816e+08	1.27042e+08	1.76029e+08	1.6567e+08	3.30174e+08	1.17129e+08	2.31381e+08	1.95494e+08	2.23403e+08	1.19851e+08	2.18845e+08	1.30485e+08	1.91438e+08	1.50343e+08	3.67657e+08	9.00785e+07	3.46835e+08	2.99653e+08	1.58569e+08	1.15216e+08	1.58547e+08	1.65105e+08	2.16555e+08	1.85228e+08	2.33214e+08	1.26169e+08	1.27134e+08	1.01482e+08
TG(16:0/18:1/22:5)	[M+NH4]+	924.8	924.802	1.03583e+08	1.4936e+08	1.21001e+08	9.53945e+07	1.42077e+08	1.79244e+08	1.6068e+08	1.04418e+08	9.65924e+07	1.10204e+08	1.56302e+08	1.62919e+08	3.11474e+08	2.19018e+08	2.02841e+08	2.28336e+08	1.75487e+08	1.64333e+08	1.14441e+08	1.22287e+08	2.83355e+08	2.04831e+08	2.3517e+08	1.08955e+08	1.71647e+08	1.70067e+08	1.55662e+08	1.76428e+08	2.22332e+08	2.09624e+08	2.92786e+08	1.30318e+08	1.83846e+08	1.48321e+08	2.55912e+08	2.22429e+08	9.79313e+07	1.54639e+08	1.86516e+08	1.81524e+08	2.14234e+08	1.44683e+08	1.54524e+08	2.15453e+08	1.32002e+08	1.03093e+08
TG(16:0/18:1/24:5)	[M+Na]+	957.786	957.788	2.91217e+07	4.14297e+07	4.5209e+07	2.46132e+07	4.73542e+07	4.33802e+07	3.05487e+07	2.78524e+07	3.42123e+07	2.91417e+07	4.01371e+07	5.97782e+07	7.00567e+07	4.84256e+07	4.54526e+07	5.78327e+07	6.34925e+07	4.88397e+07	3.0112e+07	3.55102e+07	8.07849e+07	4.62328e+07	9.0416e+07	2.64043e+07	6.05987e+07	5.20936e+07	5.32783e+07	3.61785e+07	6.96453e+07	3.87488e+07	6.30819e+07	3.08338e+07	7.66828e+07	3.17922e+07	8.71796e+07	6.64417e+07	2.94151e+07	3.17219e+07	5.00831e+07	4.08807e+07	5.24087e+07	4.71747e+07	6.63864e+07	4.69027e+07	3.36003e+07	2.46197e+07
TG(16:0/18:2/18:3)	[M+NH4]+	870.753	870.755	4.04407e+08	8.2221e+08	4.73441e+08	4.01922e+08	7.46777e+08	1.08584e+09	6.72911e+08	3.73734e+08	4.63727e+08	5.86154e+08	5.55147e+08	5.59228e+08	1.16828e+09	7.65794e+08	7.99177e+08	8.3555e+08	4.55414e+08	8.78235e+08	8.44745e+08	8.07649e+08	6.79752e+08	8.1499e+08	8.07569e+08	7.28925e+08	6.38468e+08	6.9689e+08	6.99788e+08	5.6059e+08	7.73209e+08	1.48816e+09	1.58879e+09	5.70191e+08	4.58432e+08	9.7875e+08	1.00999e+09	8.375e+08	6.76046e+08	5.81642e+08	9.10696e+08	1.28478e+09	1.0363e+09	7.88207e+08	6.36005e+08	9.49666e+08	6.62682e+08	6.19055e+08
TG(16:0/18:2/21:5)	[M+Na]+	913.72	913.726	9.25712e+06	1.35248e+07	1.11044e+07	2.45905e+06	6.08309e+06	1.02092e+07	6.43059e+06	7.36968e+06	5.41739e+06	6.9976e+06	2.07486e+07	1.012e+07	7.3985e+06	9.9392e+06	1.29384e+07	1.77166e+07	6.10502e+06	7.68655e+06	4.32609e+06	1.09106e+07	1.23996e+07	1.01049e+07	1.51719e+07	5.08727e+06	7.94125e+06	1.13453e+07	1.50171e+07	2.48273e+07	1.41004e+07	6.17663e+06	1.28256e+07	6.58368e+06	1.92012e+07	7.74396e+06	1.51952e+07	1.23827e+07	8.13491e+06	8.11324e+06	1.70138e+07	1.77707e+07	1.19403e+07	1.8601e+07	1.70918e+07	4.57939e+06	6.56889e+06	5.01877e+06
TG(16:0/18:2/22:6)	[M+Na]+	925.722	925.726	6.79264e+08	7.38578e+08	6.34073e+08	3.03886e+08	5.31024e+08	4.81677e+08	3.58035e+08	4.27753e+08	6.15667e+08	4.62343e+08	7.96314e+08	7.00834e+08	8.16525e+08	4.85923e+08	4.56526e+08	6.5456e+08	6.11613e+08	5.92654e+08	3.62996e+08	3.86111e+08	5.95676e+08	6.19692e+08	7.00208e+08	5.17244e+08	5.54894e+08	4.66731e+08	6.5218e+08	8.01093e+08	8.34805e+08	4.02192e+08	7.35735e+08	4.0804e+08	7.02163e+08	4.44144e+08	8.52333e+08	8.63068e+08	6.2859e+08	5.02733e+08	7.31176e+08	7.42088e+08	6.43991e+08	8.06069e+08	6.60021e+08	4.40813e+08	4.04656e+08	3.47973e+08
TG(16:0/22:0/18:1)	[M+Na]+	939.834	939.835	7.18342e+06	1.21416e+06	229020	1.12644e+06	6.18332e+06	1.4169e+07	1.21421e+06	2.02074e+06	1.85933e+06	242856	1.18739e+06	3.24533e+06	3.14286e+06	962329	1.70732e+06	6.13489e+06	626086	4.70256e+06	178838	786191	1.39976e+06	240651	1.5826e+06	0	1.11112e+06	772341	154847	966810	1.90839e+06	246563	1.04408e+07	0	1.04173e+06	0	4.5389e+06	465646	336499	7.94389e+06	1.18974e+06	1.455e+06	1.31837e+06	2.18045e+06	1.70248e+06	7.93647e+06	1.02413e+06	3.83428e+06
TG(16:0/22:1/18:2)	[M+NH4]+	930.844	930.848	3.79703e+06	2.08431e+07	1.25641e+07	1.44197e+07	1.75407e+07	2.02295e+07	1.39717e+07	2.29419e+07	1.54039e+07	9.83681e+06	1.84267e+07	2.5593e+07	2.79371e+07	1.75185e+07	2.12007e+07	3.54849e+07	4.05585e+07	2.94088e+07	2.28242e+07	1.4505e+07	2.33459e+07	9.53155e+06	3.27911e+07	7.77753e+06	2.8805e+07	3.16725e+07	1.03886e+07	1.59457e+07	2.98778e+07	1.71217e+07	2.76916e+07	1.68255e+07	2.23413e+07	1.54273e+07	7.44035e+07	1.29519e+07	9.60595e+06	1.81928e+07	1.62733e+07	1.33701e+07	1.5336e+07	1.7271e+07	2.32553e+07	5.43752e+07	2.04441e+07	1.68963e+07
TG(16:1/18:2/18:3)	[M+NH4]+	868.733	868.739	6.83048e+07	1.09113e+08	6.2849e+07	3.24859e+07	1.26043e+08	1.59097e+08	1.06429e+08	5.48072e+07	5.29784e+07	7.20508e+07	6.02717e+07	7.93296e+07	1.59671e+08	8.16493e+07	1.13334e+08	1.27967e+08	4.84859e+07	1.29395e+08	8.34326e+07	1.16376e+08	1.02261e+08	9.30162e+07	1.47727e+08	8.48023e+07	9.11759e+07	1.06796e+08	1.07429e+08	8.6666e+07	1.45267e+08	2.24644e+08	2.69028e+08	6.0171e+07	6.20247e+07	1.6094e+08	1.51313e+08	1.69601e+08	1.09977e+08	9.57829e+07	1.6131e+08	2.4719e+08	2.5612e+08	1.62577e+08	1.25101e+08	1.99895e+08	1.35823e+08	9.76055e+07
TG(16:1/18:3/20:4)	[M+NH4]+	892.735	892.739	1.66423e+07	1.48391e+07	8.43105e+06	1.33798e+06	9.66184e+06	9.20213e+06	5.22429e+06	6.20694e+06	4.57928e+06	6.65016e+06	1.00259e+07	1.10712e+07	1.38839e+07	1.03334e+07	1.22977e+07	1.9039e+07	5.34753e+06	1.21081e+07	3.93518e+06	6.75008e+06	1.7053e+07	9.39911e+06	2.73154e+07	5.29578e+06	1.12233e+07	1.14207e+07	1.73442e+07	2.19062e+07	2.65234e+07	7.32714e+06	3.2613e+07	6.87786e+06	1.05838e+07	1.49355e+07	1.50128e+07	2.23401e+07	8.20135e+06	1.32442e+07	2.18237e+07	2.47507e+07	2.99108e+07	2.82862e+07	2.1571e+07	1.19973e+07	5.01274e+06	5.01839e+06
TG(16:2/18:2/18:3)	[M+Na]+	871.673	871.679	6.04352e+07	5.91189e+07	3.46081e+07	1.24255e+07	7.18589e+07	7.99967e+07	5.41133e+07	3.41941e+07	3.12405e+07	3.31846e+07	3.25986e+07	5.02143e+07	1.04955e+08	3.99057e+07	6.1662e+07	8.32292e+07	2.76771e+07	6.93516e+07	3.29077e+07	5.82434e+07	6.46575e+07	5.21425e+07	1.0691e+08	4.62694e+07	4.93514e+07	5.24985e+07	6.58014e+07	6.69192e+07	1.11133e+08	1.15773e+08	1.64597e+08	2.92479e+07	4.18334e+07	8.78067e+07	9.1987e+07	1.17181e+08	8.32509e+07	6.46146e+07	1.03411e+08	1.68598e+08	2.06388e+08	1.35967e+08	9.5735e+07	1.41412e+08	9.39035e+07	6.11014e+07
TG(17:0/18:0/18:1)	[M+Na]+	897.785	897.788	5.38201e+06	7.27738e+06	3.79775e+06	2.79503e+06	4.65198e+06	1.57668e+07	2.74778e+06	5.60161e+06	4.40921e+06	2.6687e+06	3.44287e+06	5.5322e+06	5.09652e+06	3.37747e+06	7.28045e+06	1.09002e+07	5.85856e+06	4.91086e+06	4.48866e+06	7.11139e+06	6.06207e+06	4.29169e+06	7.40582e+06	551651	3.46058e+06	1.68164e+06	3.0793e+06	5.2268e+06	6.18118e+06	2.44214e+06	1.07023e+07	3.78592e+06	1.19299e+07	1.93292e+06	6.97427e+06	1.27916e+06	1.89264e+06	6.77593e+06	3.50026e+06	4.01258e+06	6.24141e+06	1.64484e+06	3.41657e+06	6.19737e+06	1.20146e+06	2.81199e+06
TG(17:0/18:1/18:1)	[M+NH4]+	890.813	890.817	8.20849e+06	3.41992e+07	2.6917e+07	1.69505e+07	1.76209e+07	3.51456e+07	1.88211e+07	1.99885e+07	1.92561e+07	1.59898e+07	2.29901e+07	2.12557e+07	2.38422e+07	2.56858e+07	4.11591e+07	3.85519e+07	3.90401e+07	3.20938e+07	3.48489e+07	3.12699e+07	2.74327e+07	2.27061e+07	3.35887e+07	1.31871e+07	2.76506e+07	2.81137e+07	2.45915e+07	2.95965e+07	1.90022e+07	2.59205e+07	2.53923e+07	3.17263e+07	4.5095e+07	2.21939e+07	3.52849e+07	1.38218e+07	1.09411e+07	1.98415e+07	1.6997e+07	2.43e+07	2.39682e+07	1.85196e+07	2.8447e+07	2.78875e+07	1.8939e+07	1.57383e+07
TG(17:0/18:1/18:2)	[M+NH4]+	888.8	888.802	2.10769e+07	7.43471e+07	6.35014e+07	4.26225e+07	4.68447e+07	8.29412e+07	4.52787e+07	3.98946e+07	4.21888e+07	4.18528e+07	6.17987e+07	5.76706e+07	7.30045e+07	6.48247e+07	8.26703e+07	8.44784e+07	7.32056e+07	7.36923e+07	8.80902e+07	8.11614e+07	5.03219e+07	6.85761e+07	6.51709e+07	4.42078e+07	6.21439e+07	6.87877e+07	6.25631e+07	6.24202e+07	4.82918e+07	7.81781e+07	7.09669e+07	6.1692e+07	9.31395e+07	5.92509e+07	9.18062e+07	4.33372e+07	3.34682e+07	4.59674e+07	5.36888e+07	7.65176e+07	5.37795e+07	5.22991e+07	6.57682e+07	7.22508e+07	4.49212e+07	4.21897e+07
TG(17:0/18:1/20:4)	[M+Na]+	917.756	917.757	3.73383e+06	4.12779e+06	5.63266e+06	2.57189e+06	3.28812e+06	4.1692e+06	1.38493e+06	2.94955e+06	3.45047e+06	3.42018e+06	2.87195e+06	5.77576e+06	4.69698e+06	4.64934e+06	5.4256e+06	6.32554e+06	6.27765e+06	6.11981e+06	3.36357e+06	4.15914e+06	6.40895e+06	5.69532e+06	9.17191e+06	2.09386e+06	6.73863e+06	5.9199e+06	7.58389e+06	6.67247e+06	6.9496e+06	2.31956e+06	3.9296e+06	3.34074e+06	1.47905e+07	2.96376e+06	1.01439e+07	8.192e+06	3.34997e+06	3.67879e+06	2.74623e+06	4.33313e+06	7.09028e+06	6.27926e+06	7.35117e+06	2.16205e+06	2.23058e+06	2.85769e+06
TG(17:0/18:2/20:4)	[M+Na]+	915.735	915.741	9.14397e+06	1.14437e+07	1.14326e+07	4.9123e+06	6.63186e+06	6.47806e+06	4.42453e+06	8.47306e+06	8.23231e+06	8.70772e+06	1.5272e+07	1.20697e+07	8.95665e+06	9.10827e+06	1.17334e+07	1.82119e+07	1.06386e+07	9.98888e+06	7.19518e+06	1.07234e+07	1.55165e+07	1.40523e+07	1.34587e+07	5.97407e+06	1.0464e+07	1.40135e+07	1.90644e+07	2.09049e+07	1.44833e+07	5.35666e+06	8.8717e+06	6.57254e+06	2.42904e+07	7.45591e+06	1.80688e+07	1.50152e+07	6.95018e+06	9.4586e+06	1.08433e+07	1.29806e+07	1.45602e+07	1.32276e+07	1.41827e+07	3.78657e+06	3.99198e+06	4.69316e+06
TG(17:1/18:1/18:2)	[M+NH4]+	886.786	886.786	2.81784e+07	6.79564e+07	5.5557e+07	4.04673e+07	5.15854e+07	8.87383e+07	4.843e+07	3.27087e+07	4.38974e+07	5.05764e+07	6.3099e+07	5.69925e+07	9.6166e+07	7.05651e+07	7.10333e+07	8.0087e+07	5.25341e+07	7.10538e+07	7.71639e+07	7.02052e+07	4.37753e+07	7.3745e+07	6.05701e+07	5.55042e+07	4.79145e+07	6.57328e+07	6.81383e+07	6.30423e+07	5.93516e+07	1.01215e+08	9.62715e+07	4.90081e+07	7.20446e+07	6.38592e+07	1.01815e+08	5.4189e+07	5.15564e+07	4.99233e+07	7.88271e+07	1.00206e+08	4.90318e+07	6.68081e+07	6.76712e+07	7.46946e+07	4.28643e+07	4.68831e+07
TG(17:1/18:1/18:3)	[M+NH4]+	884.765	884.77	1.04956e+07	2.51552e+07	1.73839e+07	1.07862e+07	2.11523e+07	3.56503e+07	1.81658e+07	1.17333e+07	1.36098e+07	1.63171e+07	1.95968e+07	2.06322e+07	3.25082e+07	2.00832e+07	2.54586e+07	2.86165e+07	1.25499e+07	2.86911e+07	2.2248e+07	2.41803e+07	1.4963e+07	2.72227e+07	2.30056e+07	2.05961e+07	1.84934e+07	2.30339e+07	2.17856e+07	2.27698e+07	2.92966e+07	4.14521e+07	4.8591e+07	1.46158e+07	2.40466e+07	2.69247e+07	4.33869e+07	2.46278e+07	2.76007e+07	1.83523e+07	3.82447e+07	4.9406e+07	2.8144e+07	3.11314e+07	2.86455e+07	2.97614e+07	1.88121e+07	1.79703e+07
TG(17:1/18:2/18:3)	[M+Na]+	887.705	887.71	8.8208e+06	1.80272e+07	1.49856e+07	4.66134e+06	1.80237e+07	2.43312e+07	1.39559e+07	9.20726e+06	8.92584e+06	8.7092e+06	1.1853e+07	1.59349e+07	2.25251e+07	1.40717e+07	1.86596e+07	2.43281e+07	8.94212e+06	1.64313e+07	1.17262e+07	1.97454e+07	1.12019e+07	1.91564e+07	1.85834e+07	1.45486e+07	1.21709e+07	2.06455e+07	2.09664e+07	2.29034e+07	2.0688e+07	2.85523e+07	3.57922e+07	7.77403e+06	1.89922e+07	1.66278e+07	3.25587e+07	2.25287e+07	2.31998e+07	1.3394e+07	3.08044e+07	4.503e+07	2.47e+07	3.30898e+07	2.55348e+07	2.32848e+07	1.56643e+07	1.45989e+07
TG(18:0/18:0/18:1)	[M+NH4]+	906.848	906.848	1.98441e+06	1.35306e+07	1.94337e+06	3.68988e+06	3.26717e+06	1.37218e+07	2.21045e+06	5.56684e+06	7.02195e+06	3.93321e+06	3.7129e+06	6.777e+06	6.30737e+06	7.0161e+06	1.43837e+07	2.11856e+07	1.2658e+07	9.21767e+06	4.07675e+06	6.8487e+06	1.22828e+07	3.40472e+06	1.2854e+07	742739	8.13977e+06	4.89325e+06	6.80413e+06	6.47932e+06	8.78193e+06	3.39193e+06	1.57154e+07	5.4141e+06	1.6112e+07	2.93904e+06	1.09055e+07	3.31747e+06	4.28025e+06	8.78429e+06	4.57628e+06	4.66825e+06	1.00296e+07	4.61936e+06	5.11262e+06	8.39746e+06	3.96356e+06	5.73864e+06
TG(18:0/18:1/18:1)	[M+NH4]+	904.831	904.833	3.60915e+07	2.0147e+08	1.12668e+08	1.15599e+08	1.00643e+08	1.80885e+08	8.49353e+07	1.30753e+08	1.53956e+08	8.57754e+07	1.13391e+08	1.36109e+08	1.63866e+08	1.32726e+08	2.53185e+08	2.5289e+08	3.2672e+08	1.76596e+08	2.19132e+08	1.45996e+08	2.01666e+08	9.09048e+07	2.84258e+08	6.87257e+07	1.8105e+08	1.27147e+08	1.1733e+08	1.07625e+08	1.38442e+08	1.30812e+08	1.94237e+08	1.75016e+08	2.57394e+08	1.12287e+08	1.85829e+08	7.60637e+07	8.34932e+07	1.37671e+08	1.09562e+08	9.76009e+07	1.543e+08	8.99347e+07	1.18484e+08	1.87014e+08	1.17105e+08	9.70537e+07
TG(18:0/18:1/20:4)	[M+Na]+	931.768	931.773	1.32711e+08	1.80368e+08	1.48611e+08	1.39937e+08	1.84907e+08	2.06408e+08	1.79128e+08	1.35209e+08	1.37781e+08	1.29319e+08	1.5382e+08	2.50018e+08	3.27527e+08	2.25685e+08	2.00768e+08	2.43603e+08	2.77419e+08	2.18632e+08	1.59689e+08	1.85432e+08	3.00394e+08	2.24506e+08	2.35651e+08	1.32262e+08	2.34186e+08	2.62199e+08	2.20474e+08	1.3917e+08	3.10122e+08	2.42079e+08	2.93028e+08	1.29973e+08	2.08245e+08	1.36025e+08	3.04087e+08	1.66848e+08	1.34079e+08	1.67726e+08	2.04583e+08	1.92262e+08	2.547e+08	1.85825e+08	2.25655e+08	2.71687e+08	1.74418e+08	1.41828e+08
TG(18:0/18:1/22:1)	[M+Na]+	965.844	965.851	2.08913e+06	3.24181e+06	193665	920484	5.57732e+06	1.00055e+07	2.97112e+06	2.7187e+06	3.45704e+06	249450	3.86074e+06	6.83337e+06	2.63145e+06	1.28591e+06	1.59794e+06	6.89382e+06	5.43786e+06	8.78288e+06	547554	485678	2.43249e+06	758204	4.4426e+06	127397	5.80602e+06	4.78702e+06	447422	1.65302e+06	7.12059e+06	773485	1.31039e+07	0	900406	571194	1.75113e+07	260957	1.41829e+06	4.0786e+06	965884	1.34507e+06	2.1368e+06	3.87176e+06	3.07086e+06	1.32973e+07	2.1273e+06	3.27702e+06
TG(18:0/18:1/22:4)	[M+Na]+	959.8	959.804	4.95171e+06	1.18081e+07	1.00421e+07	6.01548e+06	1.38932e+07	8.23795e+06	1.14856e+07	1.10842e+07	1.23348e+07	6.18484e+06	8.50091e+06	2.59622e+07	3.20647e+07	1.41419e+07	1.51325e+07	2.38747e+07	2.18875e+07	1.78495e+07	9.99879e+06	1.1791e+07	2.41556e+07	1.3037e+07	2.65954e+07	5.39144e+06	2.10737e+07	1.98314e+07	1.3913e+07	1.13869e+07	2.93716e+07	1.03206e+07	1.89425e+07	7.45514e+06	2.44662e+07	6.7276e+06	7.73279e+07	1.5256e+07	8.6329e+06	9.20706e+06	1.61267e+07	6.62672e+06	1.48466e+07	1.63656e+07	2.07506e+07	2.56696e+07	7.40519e+06	7.14908e+06
TG(18:0/18:1/22:6)	[M+NH4]+	950.815	950.817	3.13433e+06	1.31788e+07	1.51081e+07	4.83369e+06	1.23941e+07	9.89869e+06	5.82794e+06	7.78376e+06	1.31936e+07	7.10499e+06	1.33216e+07	1.67295e+07	1.08789e+07	1.15981e+07	9.19915e+06	1.69204e+07	1.84461e+07	1.15559e+07	8.23414e+06	8.91521e+06	1.63694e+07	7.83586e+06	2.50408e+07	6.74007e+06	1.37492e+07	1.29464e+07	1.49087e+07	1.29646e+07	1.04933e+07	6.00333e+06	1.36827e+07	8.16776e+06	2.49068e+07	3.28022e+06	1.71249e+07	1.46817e+07	8.5583e+06	5.92463e+06	1.00798e+07	1.34618e+07	1.30463e+07	1.54935e+07	2.24702e+07	5.31921e+06	9.22441e+06	4.11543e+06
TG(18:0/20:4/22:4)	[M+Na]+	981.787	981.788	1.97674e+06	3.84816e+06	2.20198e+06	967095	2.01814e+06	1.32133e+06	559768	1.50993e+06	2.65657e+06	848711	2.9628e+06	5.33695e+06	4.22371e+06	3.70412e+06	3.09185e+06	3.88537e+06	4.66321e+06	2.44682e+06	1.87289e+06	1.92064e+06	4.71365e+06	2.07218e+06	5.94241e+06	548917	3.38201e+06	2.70091e+06	5.15274e+06	2.17028e+06	6.59361e+06	233338	3.22975e+06	291685	8.93855e+06	332773	8.56476e+06	6.60659e+06	2.44427e+06	874244	2.48741e+06	1.98668e+06	3.93989e+06	4.10827e+06	5.74252e+06	0	1.95135e+06	541870
TG(18:0/20:4/22:6)	[M+Na]+	977.749	977.757	1.67548e+06	6.31634e+06	7.02581e+06	0	4.87652e+06	344629	0	3.93273e+06	5.53517e+06	1.58896e+06	6.0405e+06	8.30468e+06	0	1.13203e+06	784479	3.93723e+06	4.87197e+06	4.24858e+06	1.04749e+06	805391	3.47169e+06	1.00157e+06	5.63311e+06	501039	3.80967e+06	1.64337e+06	1.03701e+07	5.51561e+06	2.88667e+06	0	1.22272e+06	1.58658e+06	1.83952e+07	0	6.51088e+06	7.20307e+06	3.07035e+06	1.13931e+06	4.54775e+06	4.94724e+06	4.02945e+06	7.77401e+06	1.40391e+07	0	217204	0
TG(18:1/18:1/18:2)	[M+NH4]+	900.798	900.802	7.06775e+08	1.8616e+09	1.55042e+09	1.59064e+09	1.83821e+09	2.62175e+09	1.5892e+09	1.29538e+09	1.58558e+09	1.33636e+09	1.81985e+09	1.55329e+09	3.13874e+09	1.6561e+09	1.76853e+09	1.95705e+09	2.46435e+09	2.44465e+09	2.76288e+09	1.54805e+09	1.60214e+09	1.55801e+09	2.29472e+09	1.61262e+09	2.01502e+09	2.07823e+09	1.39379e+09	1.18557e+09	1.77382e+09	2.76251e+09	2.55698e+09	1.83254e+09	1.78508e+09	1.69403e+09	2.76957e+09	1.44164e+09	1.55068e+09	1.59418e+09	2.04943e+09	2.07024e+09	1.54655e+09	1.6059e+09	1.70052e+09	3.80711e+09	1.8365e+09	1.46543e+09
TG(18:1/18:1/19:1)	[M+Na]+	921.785	921.788	2.75451e+06	1.24734e+07	9.59965e+06	6.42285e+06	8.19902e+06	1.41124e+07	5.9334e+06	9.9601e+06	7.0123e+06	6.61206e+06	1.04014e+07	9.26517e+06	1.01638e+07	7.17831e+06	1.16369e+07	1.50286e+07	1.51811e+07	1.14803e+07	1.4278e+07	1.03879e+07	1.09389e+07	8.23861e+06	1.56013e+07	5.88042e+06	1.01291e+07	1.30861e+07	8.01175e+06	8.47044e+06	8.98401e+06	1.01141e+07	1.32252e+07	9.66397e+06	1.54428e+07	7.20048e+06	1.98027e+07	5.74311e+06	5.29815e+06	8.91298e+06	7.94936e+06	1.18593e+07	8.13487e+06	8.13389e+06	1.31531e+07	1.99387e+07	1.15031e+07	6.94911e+06
TG(18:1/18:1/22:1)	[M+Na]+	963.832	963.835	708253	1.69211e+07	1.8268e+06	5.25439e+06	2.08995e+07	5.64451e+06	1.24598e+07	1.13487e+07	1.65833e+07	6.124e+06	2.10539e+07	3.36416e+07	8.88121e+06	3.77489e+06	4.15252e+06	2.80482e+07	2.67365e+07	2.88763e+07	4.94723e+06	2.33195e+06	8.35103e+06	6.2874e+06	1.52751e+07	525071	3.60961e+07	3.35788e+07	2.56007e+06	9.55196e+06	4.4031e+07	4.60999e+06	2.38633e+07	4.8665e+06	8.18778e+06	6.2923e+06	1.25749e+08	4.45027e+06	1.50617e+06	5.96963e+06	8.30254e+06	1.83835e+06	3.16469e+06	1.18113e+07	7.72423e+06	6.62808e+07	9.05178e+06	1.62291e+07
TG(18:1/18:2/18:2)	[M+NH4]+	898.788	898.786	7.88805e+08	1.39797e+09	1.16334e+09	1.23837e+09	1.80416e+09	2.31576e+09	1.6551e+09	9.39155e+08	1.29201e+09	1.2279e+09	1.42139e+09	1.35829e+09	3.32798e+09	1.32111e+09	1.11062e+09	1.37233e+09	1.38772e+09	1.9187e+09	2.01842e+09	1.1413e+09	9.43573e+08	1.58894e+09	1.32075e+09	1.63383e+09	1.277e+09	1.46559e+09	1.0586e+09	9.57435e+08	1.70069e+09	3.12819e+09	3.14786e+09	1.22866e+09	1.04258e+09	1.50078e+09	2.65505e+09	1.45791e+09	1.80865e+09	1.33071e+09	2.77776e+09	2.41961e+09	1.31067e+09	1.81547e+09	1.4892e+09	3.12202e+09	1.66721e+09	1.46564e+09
TG(18:1/18:2/18:3)	[M+NH4]+	896.764	896.77	3.81892e+08	5.56959e+08	4.8708e+08	3.69439e+08	8.36711e+08	1.03813e+09	7.59104e+08	3.37258e+08	4.80949e+08	5.0251e+08	4.71711e+08	6.1747e+08	1.8951e+09	5.28206e+08	4.27134e+08	6.1271e+08	4.23343e+08	7.34718e+08	7.76439e+08	5.17315e+08	3.16825e+08	9.13247e+08	4.37489e+08	8.57103e+08	4.16181e+08	5.23819e+08	3.86185e+08	4.02837e+08	6.98729e+08	1.48297e+09	1.68906e+09	4.32569e+08	3.12487e+08	7.6023e+08	1.23997e+09	7.13472e+08	1.00047e+09	5.78277e+08	1.60811e+09	1.73785e+09	7.32026e+08	8.14888e+08	6.3027e+08	1.5811e+09	7.56553e+08	6.72392e+08
TG(18:1/18:2/18:3)	[M+NH4]+	896.772	896.77	2.05213e+08	2.89368e+08	2.36922e+08	1.62359e+08	1.88632e+08	2.1831e+08	1.09161e+08	1.75621e+08	2.22892e+08	1.58962e+08	2.0415e+08	2.89543e+08	4.68503e+08	2.94779e+08	2.73944e+08	2.78052e+08	3.21058e+08	3.57131e+08	2.01402e+08	2.20152e+08	3.24191e+08	3.59179e+08	3.59082e+08	1.58161e+08	3.4726e+08	2.64252e+08	3.20361e+08	2.29121e+08	4.0096e+08	2.09377e+08	3.88165e+08	1.8024e+08	3.75867e+08	1.65588e+08	4.33079e+08	3.82259e+08	1.69477e+08	1.69884e+08	2.20192e+08	1.99899e+08	4.13643e+08	2.85229e+08	1.89904e+08	1.44922e+08	1.22128e+08	9.08339e+07
TG(18:1/18:2/18:4)	[M+NH4]+	894.749	894.755	7.24986e+07	8.15828e+07	5.40954e+07	1.77083e+07	5.60944e+07	6.13652e+07	3.1178e+07	4.37277e+07	4.48361e+07	4.04021e+07	5.91649e+07	6.35362e+07	8.32175e+07	6.41456e+07	7.26455e+07	9.77408e+07	4.17771e+07	8.34456e+07	2.96206e+07	5.24569e+07	9.15651e+07	6.86858e+07	1.24806e+08	3.28225e+07	7.32531e+07	7.12356e+07	8.7872e+07	1.04345e+08	1.19313e+08	4.3489e+07	1.30836e+08	3.52996e+07	7.50469e+07	6.41438e+07	9.85968e+07	1.09934e+08	4.77191e+07	6.33806e+07	7.51923e+07	8.51082e+07	1.45441e+08	9.04872e+07	7.04747e+07	5.32179e+07	4.90069e+07	2.93891e+07
TG(18:1/18:2/20:4)	[M+Na]+	927.742	927.741	7.29618e+08	8.1283e+08	7.8486e+08	4.44102e+08	6.78883e+08	7.17668e+08	5.74735e+08	5.08663e+08	6.37906e+08	6.28754e+08	9.2538e+08	7.83969e+08	8.59374e+08	6.79968e+08	6.57855e+08	9.07637e+08	7.3158e+08	7.20682e+08	5.40406e+08	4.19589e+08	9.09848e+08	7.74678e+08	1.03652e+09	6.34145e+08	7.17921e+08	6.76338e+08	8.12947e+08	9.8613e+08	9.6861e+08	6.57387e+08	1.00735e+09	5.63438e+08	8.68119e+08	5.88132e+08	1.06358e+09	1.1281e+09	6.72254e+08	6.47908e+08	8.6938e+08	8.50673e+08	8.06575e+08	8.64846e+08	7.88866e+08	6.56769e+08	5.68507e+08	5.00492e+08
TG(18:1/18:2/22:4)	[M+NH4]+	950.816	950.817	2.432e+07	3.33554e+07	3.33059e+07	1.54913e+07	3.15125e+07	3.18317e+07	2.13279e+07	2.1821e+07	2.50871e+07	2.00257e+07	3.56356e+07	4.29239e+07	6.13379e+07	3.60292e+07	3.00029e+07	4.40517e+07	4.40027e+07	3.41741e+07	2.18089e+07	2.15898e+07	5.04641e+07	3.30005e+07	6.38415e+07	2.06206e+07	3.7474e+07	3.4102e+07	3.80849e+07	2.92711e+07	5.20643e+07	2.99682e+07	5.38769e+07	2.25036e+07	5.78515e+07	2.44422e+07	6.28413e+07	4.71356e+07	2.6404e+07	2.6986e+07	4.13735e+07	3.80639e+07	3.84979e+07	3.73754e+07	4.63076e+07	3.38609e+07	2.61305e+07	1.74061e+07
TG(18:1/18:2/22:5)	[M+NH4]+	948.795	948.802	2.0341e+07	6.31318e+07	6.24195e+07	1.8869e+07	4.33345e+07	3.51215e+07	2.09336e+07	3.08659e+07	4.65804e+07	2.93182e+07	7.9983e+07	5.86313e+07	4.25065e+07	3.63549e+07	3.18791e+07	5.83307e+07	5.76285e+07	4.55297e+07	2.49945e+07	2.62609e+07	4.74053e+07	3.44751e+07	6.67868e+07	3.29594e+07	4.41259e+07	4.11058e+07	5.46475e+07	4.86289e+07	4.91996e+07	1.95533e+07	5.41309e+07	3.46282e+07	7.97713e+07	1.95191e+07	6.78282e+07	5.4886e+07	3.73486e+07	2.91866e+07	4.77363e+07	6.74668e+07	4.58473e+07	6.06031e+07	8.43327e+07	2.46749e+07	3.0596e+07	1.83872e+07
TG(18:1/18:2/22:5)	[M+NH4]+	948.795	948.802	1.98339e+07	1.48017e+07	1.3181e+07	8.368e+06	2.00119e+07	2.07513e+07	1.42888e+07	1.28335e+07	1.41197e+07	1.52103e+07	2.32422e+07	2.74355e+07	4.99515e+07	2.08318e+07	1.68625e+07	2.6472e+07	2.39787e+07	2.13795e+07	1.11344e+07	1.04061e+07	2.92801e+07	2.58953e+07	3.63014e+07	1.33225e+07	1.90954e+07	1.97482e+07	2.28393e+07	2.40651e+07	3.73163e+07	1.89043e+07	3.66099e+07	1.23712e+07	2.79108e+07	1.78346e+07	4.58398e+07	3.83461e+07	1.99474e+07	1.8601e+07	3.07657e+07	2.80255e+07	2.86198e+07	3.23647e+07	2.93257e+07	2.1849e+07	1.87892e+07	1.11461e+07
TG(18:1/18:2/22:6)	[M+NH4]+	946.781	946.786	3.74242e+07	6.38093e+07	6.2143e+07	1.87964e+07	4.65466e+07	3.87781e+07	2.31518e+07	3.1373e+07	4.44564e+07	3.3056e+07	9.65051e+07	6.80167e+07	6.24889e+07	4.1904e+07	2.97231e+07	5.78932e+07	5.20036e+07	5.07649e+07	2.4531e+07	2.53032e+07	4.70313e+07	4.08366e+07	6.87436e+07	3.80153e+07	4.11833e+07	3.77192e+07	6.19478e+07	6.16802e+07	7.62566e+07	2.24267e+07	6.95635e+07	3.02231e+07	8.24937e+07	2.77991e+07	9.00036e+07	6.68516e+07	5.24895e+07	2.97028e+07	7.2196e+07	9.18541e+07	5.93124e+07	8.97367e+07	8.70129e+07	2.2209e+07	3.25102e+07	2.18578e+07
TG(18:1/18:2/24:4)	[M+Na]+	983.804	983.804	1.08364e+06	1.66681e+06	1.11291e+06	408396	3.44368e+06	2.00671e+06	1.13443e+06	563268	1.33656e+06	1.57992e+06	524944	1.76678e+06	6.54565e+06	2.24916e+06	1.8451e+06	3.58834e+06	1.73641e+06	1.07323e+06	259525	310821	6.0876e+06	2.17696e+06	8.09914e+06	0	4.0003e+06	1.03943e+06	2.34887e+06	1.54275e+06	3.99414e+06	2.93882e+06	4.28039e+06	0	4.33344e+06	2.22434e+06	3.43735e+06	2.7187e+06	1.41602e+06	658598	4.15489e+06	1.75841e+06	1.75367e+06	4.0653e+06	3.75085e+06	4.37196e+06	1.24076e+06	0
TG(18:1/18:2/24:5)	[M+Na]+	981.787	981.788	1.27177e+06	1.30221e+06	1.00243e+06	0	4.80149e+06	3.38033e+06	1.61001e+06	247529	1.51288e+06	1.4477e+06	923944	2.72617e+06	6.6438e+06	1.99877e+06	361562	1.73776e+06	1.36062e+06	150867	1.02979e+06	621179	5.30678e+06	2.21092e+06	5.85106e+06	0	2.04537e+06	554412	3.30585e+06	1.81725e+06	8.60311e+06	966989	3.01275e+06	0	3.75663e+06	2.22476e+06	5.07285e+06	4.51141e+06	2.61089e+06	522935	7.74807e+06	3.30957e+06	2.45703e+06	3.17276e+06	4.85842e+06	3.7084e+06	950036	0
TG(18:1/19:1/18:2)	[M+Na]+	919.771	919.773	8.42446e+06	1.26013e+07	1.31992e+07	9.52038e+06	1.19096e+07	1.68213e+07	9.40088e+06	9.26596e+06	9.36933e+06	1.0612e+07	1.48301e+07	1.27904e+07	1.79083e+07	9.29378e+06	1.09279e+07	1.39801e+07	1.51336e+07	1.46509e+07	1.68691e+07	1.15567e+07	6.80586e+06	1.57634e+07	1.48553e+07	1.15196e+07	1.10389e+07	1.6866e+07	1.14926e+07	1.0053e+07	1.628e+07	1.92118e+07	1.77008e+07	9.35308e+06	1.67618e+07	1.01891e+07	2.63523e+07	1.10789e+07	1.2722e+07	9.23654e+06	1.2696e+07	1.87087e+07	1.05323e+07	1.29885e+07	1.74663e+07	2.09627e+07	1.13058e+07	1.0187e+07
TG(18:1/20:1/18:2)	[M+NH4]+	928.827	928.833	2.17439e+07	6.14636e+07	5.32628e+07	4.80398e+07	5.48698e+07	6.6846e+07	4.72026e+07	4.62328e+07	3.478e+07	3.99929e+07	5.69767e+07	6.76096e+07	1.2006e+08	4.67931e+07	7.16729e+07	8.33747e+07	9.72888e+07	7.68735e+07	7.62166e+07	4.54726e+07	7.79728e+07	4.88311e+07	9.54719e+07	3.40581e+07	6.92438e+07	8.22843e+07	5.69117e+07	4.44e+07	7.20778e+07	6.95019e+07	7.91662e+07	5.4983e+07	1.05268e+08	3.87565e+07	1.3161e+08	5.96845e+07	3.96699e+07	4.78262e+07	5.2423e+07	5.55476e+07	5.5248e+07	5.63909e+07	7.3166e+07	1.14098e+08	5.35602e+07	4.59881e+07
TG(18:1/20:4/22:4)	[M+Na]+	979.768	979.773	9.35193e+06	6.28355e+06	8.20607e+06	1.70713e+06	5.04841e+06	2.49072e+06	1.65549e+06	4.53244e+06	5.38886e+06	3.77702e+06	9.63378e+06	1.52742e+07	8.56658e+06	5.81835e+06	4.88436e+06	9.97643e+06	7.56471e+06	7.81455e+06	1.37271e+06	1.72169e+06	1.50323e+07	7.05134e+06	1.98603e+07	2.5905e+06	1.0401e+07	7.10512e+06	1.53309e+07	9.52933e+06	1.84115e+07	1.77615e+06	9.52794e+06	4.26735e+06	2.54622e+07	3.18312e+06	1.60451e+07	1.84258e+07	6.01251e+06	4.5404e+06	9.05384e+06	7.74651e+06	1.11994e+07	1.37807e+07	2.25626e+07	2.23199e+06	4.6608e+06	3.01649e+06
TG(18:1/20:4/22:5)	[M+Na]+	977.75	977.757	1.98736e+07	8.05368e+06	1.00016e+07	2.69353e+06	8.76713e+06	5.84447e+06	4.30946e+06	6.24971e+06	7.61209e+06	6.88558e+06	1.23509e+07	2.21104e+07	1.74656e+07	1.41243e+07	1.00092e+07	1.56817e+07	1.30741e+07	7.64386e+06	2.57331e+06	2.56472e+06	2.08096e+07	1.62506e+07	3.55995e+07	5.30055e+06	1.12069e+07	9.19646e+06	1.78184e+07	1.93025e+07	2.48079e+07	3.21052e+06	1.57243e+07	4.80465e+06	2.96146e+07	8.76049e+06	1.95961e+07	2.62166e+07	1.06276e+07	6.60068e+06	1.39559e+07	1.26347e+07	1.79041e+07	1.82012e+07	1.97424e+07	5.62783e+06	8.14083e+06	4.22391e+06
TG(18:1/20:4/22:6)	[M+Na]+	975.737	975.741	4.16459e+07	3.07384e+07	3.17719e+07	4.4582e+06	1.84579e+07	1.1432e+07	7.67659e+06	1.63672e+07	2.59099e+07	1.75426e+07	3.96615e+07	4.80107e+07	2.84737e+07	2.48089e+07	2.05001e+07	3.99693e+07	3.1611e+07	2.38873e+07	5.1204e+06	7.68011e+06	3.66505e+07	2.65121e+07	6.04611e+07	1.8079e+07	2.46644e+07	1.90438e+07	4.21682e+07	5.97241e+07	5.60701e+07	2.16029e+06	3.13497e+07	1.44477e+07	6.53343e+07	1.98833e+07	4.42324e+07	5.61798e+07	3.38784e+07	2.01772e+07	3.26738e+07	3.44742e+07	3.8775e+07	6.00473e+07	6.05165e+07	6.78059e+06	1.19592e+07	9.58052e+06
TG(18:1/22:1/18:2)	[M+Na]+	961.813	961.82	549000	7.96294e+06	3.57034e+06	3.8292e+06	1.31554e+07	5.47204e+06	1.10353e+07	8.98222e+06	1.03182e+07	3.13897e+06	1.12003e+07	2.42005e+07	1.89969e+07	5.28277e+06	5.71359e+06	1.69468e+07	1.68664e+07	1.70196e+07	6.52738e+06	4.59246e+06	7.67373e+06	4.97746e+06	9.63765e+06	2.07289e+06	1.80949e+07	2.24124e+07	2.3661e+06	8.73425e+06	2.36944e+07	5.58999e+06	1.86042e+07	4.24723e+06	7.68242e+06	3.82986e+06	1.16439e+08	5.8983e+06	4.21018e+06	5.41343e+06	1.2256e+07	3.53391e+06	4.0761e+06	1.22185e+07	1.03714e+07	4.10662e+07	7.77035e+06	1.03903e+07
TG(18:2/16:3/18:3)	[M+Na]+	869.656	869.663	1.12899e+07	4.86703e+06	2.735e+06	0	8.39301e+06	7.60959e+06	4.47375e+06	3.00368e+06	2.077e+06	1.72889e+06	3.14998e+06	5.72128e+06	2.11655e+07	3.58196e+06	5.71982e+06	1.42565e+07	5.96704e+06	6.13441e+06	1.72246e+06	3.65373e+06	5.83687e+06	7.22687e+06	1.89978e+07	4.51472e+06	4.52154e+06	3.66932e+06	6.69207e+06	1.4761e+07	2.12355e+07	9.64572e+06	2.22809e+07	1.8353e+06	5.96776e+06	8.49835e+06	1.43594e+07	1.84987e+07	1.45364e+07	5.85246e+06	1.25467e+07	3.16203e+07	3.62491e+07	2.27073e+07	1.80855e+07	1.64732e+07	1.22631e+07	4.77051e+06
TG(18:2/18:2/18:3)	[M+NH4]+	894.749	894.755	9.99095e+07	1.40251e+08	1.1125e+08	5.03158e+07	2.43664e+08	2.69729e+08	1.89187e+08	7.31345e+07	9.44754e+07	1.21052e+08	9.989e+07	1.65556e+08	4.46597e+08	1.13963e+08	9.43278e+07	1.59575e+08	7.18943e+07	1.80396e+08	1.78277e+08	1.28673e+08	6.73852e+07	2.49142e+08	1.09922e+08	2.14857e+08	8.26421e+07	1.21251e+08	1.08479e+08	9.98308e+07	1.47096e+08	4.08523e+08	4.71484e+08	1.02415e+08	5.5295e+07	2.33963e+08	4.0412e+08	2.78346e+08	3.31957e+08	1.59433e+08	3.79882e+08	6.84408e+08	2.54424e+08	2.59831e+08	1.77344e+08	3.99703e+08	2.45053e+08	1.93132e+08
TG(18:2/18:2/22:5)	[M+NH4]+	946.781	946.786	1.16386e+07	7.1709e+06	5.94776e+06	1.86538e+06	9.64883e+06	7.50002e+06	5.72598e+06	4.30443e+06	6.20424e+06	4.3407e+06	4.65406e+06	1.18771e+07	1.78821e+07	5.47517e+06	4.37084e+06	9.52708e+06	9.6238e+06	6.2658e+06	3.60224e+06	2.54841e+06	8.64426e+06	1.24694e+07	1.15329e+07	7.93153e+06	6.21188e+06	5.30001e+06	8.55148e+06	1.02409e+07	1.56902e+07	6.63176e+06	1.87191e+07	1.6215e+06	6.70147e+06	7.03461e+06	2.18268e+07	1.42342e+07	9.01597e+06	6.21125e+06	1.56609e+07	1.55411e+07	1.55328e+07	1.55533e+07	1.13465e+07	9.67488e+06	6.72274e+06	1.89082e+06
TG(18:2/18:2/22:6)	[M+NH4]+	944.767	944.77	3.69627e+07	3.64034e+07	3.20587e+07	5.48793e+06	2.74715e+07	2.07e+07	1.18167e+07	1.63957e+07	2.88824e+07	1.96945e+07	5.22471e+07	4.41851e+07	4.88211e+07	2.42029e+07	1.60101e+07	2.98818e+07	3.06818e+07	2.47183e+07	1.08647e+07	1.20566e+07	2.2493e+07	2.44279e+07	3.6033e+07	2.77868e+07	2.58228e+07	1.56104e+07	3.53862e+07	3.99345e+07	5.78256e+07	1.07909e+07	4.61552e+07	1.2856e+07	3.92987e+07	1.96261e+07	5.84683e+07	4.91306e+07	3.82837e+07	1.79074e+07	5.5221e+07	7.00272e+07	3.9081e+07	6.20063e+07	4.71078e+07	1.00645e+07	1.71156e+07	1.23879e+07
TG(18:2/18:3/18:3)	[M+NH4]+	892.733	892.739	1.2553e+07	1.45366e+07	1.54802e+07	2.39774e+06	3.76129e+07	3.31751e+07	2.30618e+07	9.10237e+06	8.94833e+06	1.08295e+07	8.22466e+06	1.97161e+07	5.29917e+07	8.96872e+06	1.01723e+07	1.99459e+07	3.92138e+06	2.17677e+07	1.78715e+07	1.55062e+07	6.28284e+06	2.6405e+07	1.23179e+07	2.03078e+07	8.12346e+06	1.02082e+07	1.35381e+07	9.75456e+06	1.55523e+07	4.52937e+07	6.34086e+07	1.08087e+07	4.87193e+06	3.47035e+07	6.11437e+07	4.80474e+07	4.21804e+07	2.39713e+07	3.05956e+07	1.22234e+08	6.13254e+07	3.75774e+07	2.24185e+07	7.62757e+07	4.48364e+07	2.48468e+07
TG(18:2/18:3/20:4)	[M+NH4]+	918.753	918.755	4.82551e+07	3.18776e+07	2.23529e+07	4.92049e+06	2.86785e+07	2.59797e+07	1.66187e+07	2.17434e+07	2.07723e+07	1.78453e+07	3.02108e+07	3.4841e+07	7.78922e+07	2.00201e+07	2.04706e+07	3.57564e+07	1.70418e+07	3.1359e+07	1.11626e+07	1.47363e+07	2.58124e+07	3.00591e+07	4.45857e+07	2.09308e+07	2.18526e+07	2.06501e+07	3.20568e+07	5.41925e+07	5.84082e+07	2.31149e+07	7.30244e+07	1.549e+07	2.69083e+07	3.56128e+07	6.43211e+07	6.33698e+07	3.779e+07	2.94453e+07	4.85348e+07	7.7269e+07	7.04262e+07	7.40332e+07	4.69911e+07	3.69442e+07	2.83154e+07	1.60557e+07
TG(18:2/18:3/20:5)	[M+Na]+	921.692	921.694	5.09885e+07	2.32399e+07	1.62145e+07	1.19524e+06	2.57446e+07	1.88707e+07	1.33212e+07	1.6445e+07	1.045e+07	1.00373e+07	1.74469e+07	2.60146e+07	5.15418e+07	1.40478e+07	1.65273e+07	3.18175e+07	7.22602e+06	2.04427e+07	4.18297e+06	8.20222e+06	2.29038e+07	1.47674e+07	5.03587e+07	1.14887e+07	1.23723e+07	1.36226e+07	2.79101e+07	5.32038e+07	5.08408e+07	1.29045e+07	5.65109e+07	7.34798e+06	1.55616e+07	3.44017e+07	4.21372e+07	7.21437e+07	2.9466e+07	3.30524e+07	4.7246e+07	6.92626e+07	8.4017e+07	7.24352e+07	4.64033e+07	3.32696e+07	3.25218e+07	1.45682e+07
TG(18:2/18:3/22:6)	[M+NH4]+	942.752	942.755	1.0856e+07	5.453e+06	2.84645e+06	195082	5.61816e+06	3.78795e+06	1.38962e+06	2.91083e+06	3.5701e+06	2.9283e+06	5.90214e+06	8.7264e+06	9.90851e+06	2.90024e+06	2.942e+06	7.77347e+06	1.60548e+06	4.21334e+06	553896	1.45896e+06	2.28976e+06	2.82344e+06	9.34799e+06	2.71663e+06	2.14082e+06	1.70366e+06	7.45237e+06	1.51067e+07	1.16371e+07	644072	1.0251e+07	1.62685e+06	5.71387e+06	6.46095e+06	1.19871e+07	1.2047e+07	9.40756e+06	5.31858e+06	1.32651e+07	2.71635e+07	1.33113e+07	1.97212e+07	1.17595e+07	1.55589e+06	3.96826e+06	1.67904e+06
TG(18:2/20:4/22:6)	[M+Na]+	973.723	973.726	3.23718e+07	2.88367e+07	2.54535e+07	2.25561e+06	1.61815e+07	1.01522e+07	4.93389e+06	9.9385e+06	2.64208e+07	1.56544e+07	3.34509e+07	3.42736e+07	1.97089e+07	1.90188e+07	1.30007e+07	2.98855e+07	2.93246e+07	1.58574e+07	4.48206e+06	7.9674e+06	2.17068e+07	1.62245e+07	3.6614e+07	1.45587e+07	2.04686e+07	1.00318e+07	3.03876e+07	6.06361e+07	4.36127e+07	1.69256e+06	2.43719e+07	7.82207e+06	4.54178e+07	1.2356e+07	3.30257e+07	3.81032e+07	2.86781e+07	1.34114e+07	3.31816e+07	3.27218e+07	2.2363e+07	5.82466e+07	4.31514e+07	2.55719e+06	6.56284e+06	5.15621e+06
TG(18:2/20:5/22:6)	[M+Na]+	971.708	971.71	6.97936e+06	4.05896e+06	2.48381e+06	0	1.54841e+06	356167	383402	2.11089e+06	3.1027e+06	2.21865e+06	6.14733e+06	6.50157e+06	3.13096e+06	2.04777e+06	1.49761e+06	4.89729e+06	1.83553e+06	1.49097e+06	0	0	2.63127e+06	1.84007e+06	1.08874e+07	770109	1.0936e+06	380577	3.78959e+06	2.13864e+07	1.04345e+07	0	6.20967e+06	202333	7.11326e+06	3.77735e+06	4.51054e+06	1.23759e+07	6.73592e+06	3.2847e+06	7.32305e+06	8.14373e+06	6.55544e+06	1.76736e+07	1.21357e+07	0	1.139e+06	425983
TG(19:1/18:2/18:2)	[M+Na]+	917.756	917.757	5.21743e+06	6.78499e+06	5.87579e+06	4.45752e+06	6.61212e+06	9.89872e+06	7.14383e+06	3.74316e+06	2.97564e+06	5.43801e+06	7.41722e+06	7.54446e+06	1.04162e+07	3.85354e+06	3.75906e+06	7.56838e+06	7.76665e+06	6.86075e+06	7.12759e+06	5.38225e+06	3.45016e+06	8.67664e+06	6.30616e+06	7.08485e+06	3.8942e+06	8.59816e+06	7.87367e+06	7.14805e+06	1.06129e+07	1.16242e+07	1.1355e+07	4.61613e+06	7.27976e+06	4.9759e+06	1.38592e+07	6.6518e+06	9.06107e+06	5.1451e+06	9.23016e+06	1.31817e+07	5.51411e+06	7.37197e+06	9.70206e+06	9.18965e+06	4.97131e+06	6.07036e+06
TG(8:0/12:0/12:0)	[M+Na]+	605.473	605.475	3.84882e+06	2.47056e+06	1.02572e+06	835892	1.35681e+06	1.33102e+06	2.55239e+06	2.88747e+06	4.87604e+06	1.27774e+06	972940	801332	4.9146e+07	1.37066e+07	2.3202e+07	4.64144e+06	1.98441e+06	2.10837e+06	1.07068e+06	1.49133e+06	1.20342e+06	1.18847e+06	568116	1.06022e+06	1.60239e+06	239307	1.54102e+06	1.5887e+06	1.55408e+06	481344	789867	1.02563e+06	3.20361e+06	1.40704e+06	1.48492e+06	2.55927e+06	5.25267e+06	3.28117e+06	1.90226e+06	805722	1.40047e+06	1.12361e+06	1.34708e+06	833820	911490	1.78764e+06
TG(8:0/12:0/14:0)	[M+NH4]+	628.55	628.551	1.52113e+06	2.19602e+06	1.37504e+06	924403	1.2866e+06	1.02163e+06	853153	1.96754e+06	3.219e+06	838932	1.10799e+06	974701	3.26174e+07	8.40723e+06	1.34595e+07	3.52778e+06	1.3824e+06	337297	977007	1.97298e+06	957462	472651	477033	1.55183e+06	1.41054e+06	632260	1.26154e+06	783921	1.07528e+06	771292	1.19405e+06	753038	3.61748e+06	348230	1.80804e+06	1.24042e+06	1.73806e+06	0	419967	1.3081e+06	395524	1.26752e+06	713395	896259	655792	312146
TG(8:0/18:1/18:2)	[M+Na]+	767.613	767.616	9.46493e+06	1.07548e+07	2.80764e+06	1.49899e+06	4.65467e+06	2.23778e+07	6.95293e+07	3.20995e+07	4.61678e+07	6.37827e+06	2.25705e+06	1.12065e+07	4.79853e+08	4.89881e+06	1.12963e+07	4.43278e+07	2.56573e+07	9.17503e+06	1.57622e+06	2.0304e+07	2.99287e+07	1.96871e+07	2.76718e+07	1.21214e+07	7.95823e+06	6.55795e+06	3.73568e+06	7.61875e+06	4.30656e+07	1.6461e+07	3.07453e+07	6.34347e+06	1.82185e+07	2.45887e+06	1.13041e+07	3.9286e+06	7.19674e+06	1.22363e+07	3.52188e+07	1.77136e+07	4.51607e+07	1.81866e+07	9.87911e+06	7.07711e+06	7.62626e+06	7.33084e+06
[truncated: 38 more columns]

## Sheet: UV scaling data for Fig. 1A
Samples	A1	A2	A3	A4	A5	A6	A7	A8	A9	A10	A11	A12	A13	A14	A15	A16	A17	A18	A19	A20	A21	A22	A23	A24	A25	A26	A27	A28	A29	A30	A31	A32	A33	A34	A35	N1	N2	N3	N4	N5	N6	N7	N8	N9	N10	N11	N12	N13	N14
Lable	NonQC	NonQC	NonQC	NonQC	NonQC	NonQC	NonQC	NonQC	NonQC	NonQC	NonQC	NonQC	NonQC	NonQC	NonQC	NonQC	NonQC	NonQC	NonQC	NonQC	NonQC	NonQC	NonQC	NonQC	NonQC	NonQC	NonQC	NonQC	NonQC	NonQC	NonQC	NonQC	NonQC	NonQC	NonQC	NonQC	NonQC	NonQC	NonQC	NonQC	NonQC	NonQC	NonQC	NonQC	NonQC	NonQC	NonQC	NonQC	NonQC
AC(10:0)	-0.238971	-0.611162	-1.04578	0.148009	-0.741588	0.154721	-0.904928	0.0788109	-0.949079	0.455261	-0.869813	-0.834524	-0.0355973	-0.929641	-0.903992	-0.905827	-0.0399227	-1.18119	-1.10771	-1.02702	-1.12103	-0.512636	-0.422367	-0.177778	-0.937848	-0.961487	-0.58713	-0.638544	-1.08826	0.129243	-0.372744	0.0282909	-0.862467	-0.436117	-0.645593	1.00777	3.34436	1.8935	-0.252548	-0.731305	-0.0546273	0.271367	0.598795	0.0777862	1.63882	1.14854	0.453873	2.5504	1.03431
AC(12:0)	-0.197177	-0.699581	-1.11914	-0.066247	-0.8371	0.205482	-0.694056	-0.18103	-0.860537	-0.361674	-0.88717	-0.60389	0.0559353	-0.930489	-1.05685	-1.07242	-0.572159	-1.11844	-0.870133	1.03247	-0.836147	-0.744395	-0.399583	-0.418891	-1.05006	-0.862334	-0.917108	-0.719193	-1.11159	1.5806	-0.51525	1.47366	-0.971469	-0.830516	-0.941613	0.871575	1.20138	1.37894	-0.42648	-0.541597	-0.0412166	0.104434	0.386715	-0.740754	1.61375	0.749422	1.35628	1.89842	1.74887
AC(13:0)	-0.635814	4.30547	0.870244	-0.710117	-0.902367	-0.761735	-0.465825	0.741674	-0.763276	-0.596714	0.390489	-0.771043	0.948612	-0.248712	-0.117369	-0.441041	-0.859553	-0.902367	-0.786807	-0.742589	-0.0645058	-0.68831	-0.139772	-0.281079	-0.611581	-0.902367	-0.902367	2.41363	-0.902367	-0.434851	-0.673035	-0.0828263	0.257732	-0.577863	0.120748	-0.524197	-0.655008	-0.169292	1.53618	1.07168	-0.799081	2.10618	1.73573	-0.821406	-0.570598	-0.33232	1.37421	0.981868	-0.540427
AC(14:0)	0.623959	0.26356	-0.89648	-0.310888	-0.797264	0.26904	-0.285209	0.36465	-0.783364	-0.168178	-0.502385	-0.501129	0.70274	-0.668627	-0.636496	-1.0814	-1.00189	-1.63961	-0.598718	-1.73293	-0.0182423	-0.685261	0.791612	-0.0724218	-0.989352	-1.04568	-1.21563	-0.317593	-0.922462	4.26867	-0.572548	0.81398	-1.03058	-1.02403	-1.05873	0.338317	0.204279	1.49772	-0.252042	-0.507002	0.459052	-0.413172	0.571227	-0.557882	0.88849	0.338182	2.17471	2.22993	1.13703
AC(14:1)	-0.43396	-0.307724	-0.951412	-0.0869695	-0.387868	0.613869	-0.382182	-0.190215	-0.705877	-0.54024	-0.480177	-0.876315	1.05221	-0.540689	-0.790842	-1.07829	-0.571658	-1.35946	0.664893	-1.51475	0.0811501	-0.961985	0.250136	0.955902	-0.961422	-1.02955	-0.820786	-0.3501	-1.34702	4.74771	-0.726205	2.6416	-1.20759	-0.356077	-0.960532	0.66979	0.464578	1.42445	-0.654642	-0.875553	-0.348133	-0.706476	-0.0260355	0.0543259	1.61418	0.642007	0.818882	0.701332	1.93814
AC(16:0)	0.815108	0.244854	-0.763129	0.158289	-1.09325	0.377647	-0.601527	0.183137	-0.562276	1.44638	-0.895276	0.546667	-0.535251	-0.525596	-0.159497	-1.15756	-0.967997	-0.128445	-0.706124	-1.43518	-0.231677	-0.14565	0.393221	-0.230649	-1.33713	-1.54285	-1.19861	-0.0782461	-0.956708	1.8663	-0.187614	0.326443	-1.24099	-1.34429	-0.927004	0.858982	-0.0664314	2.78062	-0.000805543	-0.0951592	0.319013	-0.00119787	0.993019	-0.235357	1.05787	1.04257	1.71087	0.713996	2.13779
AC(16:1)	-0.0630465	0.0453259	-0.715056	-0.170703	-0.215278	-0.121768	-0.113504	-0.0618408	-0.516487	0.18685	-0.0632681	-0.189342	0.746481	-0.426378	-0.123529	-1.18171	-0.674771	-0.885077	0.615499	-1.3342	0.000362141	-0.587645	0.747899	0.637712	-0.357374	-1.23935	-0.748468	-0.0281028	-1.23261	6.53138	-0.907507	1.15546	-1.2653	-0.371533	-1.14881	1.00233	-0.17717	1.05039	-0.510003	-0.594786	-0.276103	-0.802878	0.415793	0.461056	0.720957	0.19453	0.521771	0.382924	1.19221
AC(18:1)	0.311396	-0.245291	0.0879251	0.0476494	0.0727235	-0.250124	0.412434	0.307605	-0.190296	0.0523275	0.677021	-0.100246	0.102256	0.338865	-0.0141957	-1.05879	-0.469775	-0.736851	0.511616	-1.45793	0.119845	-0.240593	1.04056	0.213036	-0.312855	-1.60096	-1.32038	-0.019098	-1.22343	2.41766	-1.02688	0.457273	-1.37531	-0.637711	-1.0492	1.61922	-0.432074	2.39165	-0.581241	-0.812442	0.379905	-0.952238	-0.146728	1.44709	1.29344	0.220345	0.265566	0.212951	3.38477
AC(18:2)	0.0345889	-0.477167	-0.959069	0.0282187	-1.33813	-0.773048	-0.611872	-0.36493	-1.21282	-0.215933	-0.600553	-0.300086	-0.155071	-0.756836	-0.531878	-1.41715	-1.58974	-1.13384	-0.495742	-1.28316	-0.831567	-0.0961581	-0.466387	0.0918726	-1.24804	-1.58845	-1.27687	-0.561856	0.112745	2.44498	-0.486859	-0.84062	-1.46918	-1.03419	-0.73638	1.89257	1.40302	1.85705	1.49475	0.759785	1.10405	0.691709	-0.00574972	1.09765	0.943791	0.437077	0.860805	1.96415	2.42634
AC(20:1)	-0.415137	-0.314982	-0.595539	0.359752	-0.664599	-0.64704	-0.338173	1.07459	-0.95114	0.0826494	-0.0479991	0.396224	-0.311143	-0.167835	-0.179554	-0.445885	-0.598846	-0.611312	0.770938	-0.994746	-0.497032	-0.681735	0.452395	0.146046	-0.416008	-0.976106	-0.993879	0.491278	-0.87162	0.844547	-0.900944	1.44	-1.00678	-0.920994	-0.129887	1.04469	0.0361168	1.5188	-0.907463	-0.888401	-0.46356	-0.645719	-0.445491	1.4595	0.820072	0.311497	-0.0970985	-0.480427	1.81573
AC(20:4)	-0.832174	-0.653546	-0.973865	0.384205	-0.254988	0.000161971	0.253716	0.0768603	-0.306183	1.25522	-0.406034	-0.360366	0.738867	-0.0562977	-0.0426685	-0.385627	-0.791595	-0.284001	-0.219556	1.68748	0.954627	-0.64609	0.151669	-0.454837	-0.268876	-0.0353512	-0.670517	0.641868	-0.195102	0.282917	-0.355848	0.0561017	-0.248067	0.336915	-0.773595	0.427965	-1.20726	-0.630341	-0.263415	-0.4484	-0.951251	-0.895309	-0.178382	0.303853	1.89712	2.09581	1.40698	0.426123	0.982826
AC(20:5)	-0.00891364	-0.358828	-0.724837	-0.0536108	-1.4621	-0.830322	-0.621804	-0.406465	-1.24241	-0.359686	-0.557155	-0.314137	-0.305432	-0.871008	-0.33784	-1.80462	-1.72326	-1.03584	-0.450052	-1.65561	-1.11256	-0.0585923	-0.491091	0.136495	-1.44368	-1.59789	-1.20597	-0.387413	-0.0771157	2.38913	-0.43206	-0.914864	-1.55706	-1.25854	-0.765512	1.69482	1.11581	1.846	1.63166	0.897572	0.566882	0.591939	0.236787	0.871796	0.884732	-0.0383518	0.841876	1.95907	2.28532
AC(24:0)	0.490587	-0.248858	-0.376693	0.879469	-0.869525	-0.806484	-0.630723	1.20506	-0.970836	-0.469222	-1.05536	0.000251207	0.459891	0.00362144	-0.969634	-0.356722	-1.10718	-0.78964	-0.476826	-1.00462	-0.456099	-0.647294	0.247619	-0.528734	-1.13016	-0.959417	-1.05749	-0.0738718	-0.374089	-0.184455	-0.632918	-0.564544	-0.824524	-0.58755	-0.913289	0.413085	-0.200967	1.47595	0.766298	-0.309937	-0.768444	1.60342	0.403545	-0.411638	-0.567087	1.25742	-0.215945	1.95478	0.360498
AC(26:0)	0.513737	0.714807	0.250551	0.811083	-1.30889	-0.286996	-0.361789	1.44859	-1.3297	0.0728704	-1.55325	1.34268	0.631991	0.684541	-1.22123	0.20428	-1.90547	-1.30007	-0.717941	-0.037637	-0.264538	-0.645655	0.304491	-0.256987	-1.24194	-0.649944	-1.50302	0.0677959	0.0406893	-0.219803	-0.741812	-0.360641	-0.682756	0.906039	-1.79598	0.379538	-0.0155044	2.65463	0.185869	-0.579561	-0.522239	0.62246	-0.519995	-0.507371	-0.0241829	1.19414	0.00621049	2.47822	1.73927
AC(26:1)	-0.909668	-0.162976	-0.0605669	-0.44335	-0.938117	-1.11729	0.0861844	3.66952	-0.932274	0.558534	-0.442269	0.635123	-1.06007	-0.669414	-0.336462	0.822343	-1.66611	-0.962872	0.644354	-1.49209	0.171815	-0.786672	1.32328	0.319969	-0.505658	-0.0934241	-1.2904	0.779907	-1.02603	-0.3234	-1.53617	-0.35247	-1.11625	-0.0218943	-0.0506397	0.697993	-0.805764	0.825188	0.59209	-0.452441	-0.15716	-0.187517	-0.520387	0.285295	0.576879	0.726672	-0.507548	-0.180885	1.76647
CE(18:2)	0.138342	-1.10903	-0.656574	-0.244032	-0.408519	-1.20025	-1.03626	-0.982982	-0.886127	-1.35299	-1.103	-0.831056	-0.133135	1.92389	-0.76724	-0.52241	-0.885466	-0.148812	-0.0683041	0.483223	-1.66849	-0.706724	-1.6823	-0.629141	-1.92986	-1.17338	-0.46106	-0.45082	-0.00381439	-0.364058	-0.959989	-0.22134	-0.193191	0.266233	-0.452652	-0.824448	0.285858	-0.487368	-0.24389	0.137932	-0.595547	-0.897097	-0.811455	-0.978489	-0.770822	0.484366	-0.178805	-0.878357	-1.26509
CE(20:4)	-0.571815	-0.554696	0.225577	-0.464514	-0.15687	-1.63019	-1.52457	-0.289303	-0.760128	-1.76406	-1.30663	-0.13219	0.30074	3.12029	0.203677	-0.528186	1.00691	0.825307	-0.305169	-0.832801	0.321145	0.0376677	0.187035	-1.2095	0.698178	-0.953643	0.520254	-0.293567	-0.38689	-1.48874	-0.992477	0.0468729	0.319444	0.958516	0.708434	0.185332	-0.268241	-0.551726	-1.13376	-0.795961	-0.462393	-0.671051	-0.766108	-1.28745	-1.17467	-1.48507	-0.434469	-1.02976	-0.684592
CE(20:5)	-0.762158	-0.808046	1.06269	-1.074	-0.0728547	-1.074	-1.074	0.535945	-0.559001	-0.812243	0.127625	-1.074	-0.80122	1.96163	0.33851	0.147398	-0.216464	-0.319984	-0.893027	-1.074	0.598158	-0.349854	0.874075	-0.909877	0.466472	-1.074	-0.584351	3.76469	-0.316679	-0.810225	-0.138959	1.53327	0.200933	1.85448	-0.721145	-0.410068	-0.890367	0.796622	0.756332	-0.801999	0.305711	0.448251	0.156634	-0.84953	-0.790521	-1.074	-1.074	-0.784138	-0.164766
CE(22:6)	-1.35329	-0.027337	2.19497	-0.997333	0.0458736	-1.0616	-0.87711	-0.759994	-0.268105	-1.3864	0.828958	-0.565182	0.194502	3.76484	0.323702	0.317975	1.49543	0.983834	-0.200379	0.120723	-0.829144	-0.846805	-0.722496	-0.11791	1.64784	-0.31543	0.559502	0.132945	-1.14492	-1.42707	-1.03529	0.452007	0.294662	-0.270977	-0.649314	-1.16966	-0.375006	-0.781904	-0.741012	-0.245514	-1.28325	0.497204	0.142887	-1.29281	-1.10156	-0.871141	-0.291225	-0.859932	-1.35162
Cer(18:1;2O/16:0)	0.0779434	1.50451	0.40462	0.197451	0.050284	-0.097625	-0.34481	0.321867	1.04461	0.729106	-0.636031	2.2582	-1.83833	-3.27288	-0.254155	-0.812327	2.55731	-0.13701	1.41595	0.909433	0.0243286	0.577027	-0.696829	0.17763	-1.19418	-0.104917	0.121061	-0.194997	-1.24093	0.920777	-1.04634	2.07827	0.349807	-1.63591	0.0450539	-0.293469	0.269775	-0.643366	0.0741284	0.642047	-1.20891	-0.37185	-1.07577	-0.442533	-0.781752	-0.360531	-0.765493	1.04474	0.556058
Cer(18:1;2O/18:0)	-0.904833	2.8734	1.50415	-0.280936	-0.26304	1.51754	0.276856	0.102917	1.87853	2.06697	-0.366741	1.04441	-1.41195	-0.817411	1.42354	-0.492575	0.634579	-0.134021	1.9643	-0.0489329	2.63571	0.792355	0.187556	-0.336507	1.14807	-0.649109	0.0362332	0.54078	-0.637875	0.975687	-0.158565	0.729365	2.06659	0.116469	0.185009	-0.921073	-0.196719	-0.765446	0.0424681	0.0436979	-0.280465	-1.42242	-0.65748	-1.00078	-1.35676	-1.16139	-0.713712	-1.20402	-0.0456174
Cer(18:1;2O/20:0)	-1.17282	1.58219	0.795709	-1.36927	-1.03117	0.858192	-0.182715	0.72121	0.367221	1.82216	-1.4085	1.29328	-1.18351	-1.60357	1.10659	-0.497645	0.117056	-0.447683	1.3378	1.0931	1.29462	-1.58471	1.36532	-0.015801	0.355933	-0.703577	-0.585876	1.4029	-1.07367	3.38071	-1.06111	0.530169	0.841549	-1.15667	-0.441191	-0.49183	-0.285736	-1.22615	0.735931	0.195051	0.250307	-0.709683	-0.338058	-0.64298	-1.28552	-1.4806	-0.162001	-0.460003	1.11573
Cer(18:1;2O/22:0)	-0.45887	2.00551	0.315347	1.18678	-1.40267	-0.422408	-0.982714	0.119761	0.589511	0.66731	-2.28433	0.450814	0.0454238	-0.317575	-0.894727	-0.712304	-0.496589	-0.673785	-0.866679	-0.480553	0.812378	-0.908362	0.265333	0.425775	-2.11291	-1.73553	-1.17468	0.107193	0.117843	1.83391	-1.22011	0.838976	-0.391863	-0.272786	-1.37092	-0.942326	0.20142	0.355802	0.412596	0.685594	0.224516	1.11037	-0.19319	-0.825599	-0.905351	0.923549	-0.324623	1.36231	-0.072427
Cer(18:1;2O/23:0)	0.288652	2.43286	-0.476187	-0.310694	-1.29087	-0.00359328	-0.151968	-1.05399	0.276465	1.21673	-0.943272	1.22881	-1.2159	-0.638663	-1.03389	-0.680909	-0.984915	-0.95059	-1.07075	-0.172504	1.44	-0.288282	0.855614	-0.187444	-2.06877	-1.75354	-0.77399	0.587308	0.187968	1.03358	-0.360698	0.00950715	-0.724929	-0.538213	-0.84828	-0.480143	0.747783	-0.073419	0.00515263	2.98768	0.631547	1.19733	0.349287	-1.31512	-0.12557	0.128561	0.94246	1.43896	-0.172839
Cer(18:1;2O/24:0)	0.43559	1.91982	-0.101843	1.94121	-1.37312	0.00597827	-0.710985	-0.0517532	0.00223387	0.140994	-2.10647	0.104229	-0.228816	0.602291	-0.900307	-0.586145	-1.23363	-1.44245	-1.16794	-0.590213	0.720947	-0.530928	2.00165	0.660225	-1.96383	-1.89	-1.09576	0.292562	0.850725	0.70105	-0.63413	1.02132	-1.29293	-0.278461	-1.42655	-0.586669	0.575915	0.573633	0.00801645	1.43838	0.0600294	1.04523	-0.228551	-0.619751	-0.714819	0.962084	0.200083	1.68991	0.0754569
Cer(18:1;2O/24:1)	-1.05847	2.94052	-0.963652	-0.624607	-0.851001	-0.870497	-0.921157	0.082997	-0.91822	-0.50765	-1.93123	-0.14939	-0.821629	-0.61161	-0.175544	-0.134704	-1.46758	-1.03233	-1.43015	-0.607106	0.843997	-1.17667	2.05659	-0.838942	-1.2658	-1.71802	-1.0604	-0.255811	-0.144283	0.848421	-0.44275	-1.11171	-1.1743	-0.985863	-1.1753	0.839801	0.3109	0.579958	3.31247	0.378707	1.40707	0.48008	-0.422885	-0.265689	0.53965	1.15355	-0.459713	0.852252	0.840623
Cer(18:1;2O/25:0)	-0.00843221	2.50106	-0.249143	-0.790965	-0.468547	0.0100323	-0.41625	-0.103825	-0.00919927	1.34287	-0.964616	0.0471596	-1.45953	-0.34662	-0.991856	-0.295031	-1.07963	-1.11566	-1.53378	1.85391	0.941619	0.188431	1.18206	1.00967	-1.73236	-1.32299	-0.224944	0.617897	1.18582	-0.657922	-0.652518	-0.774767	-0.693443	0.583053	-1.50697	-0.287321	0.476554	-0.575077	-0.706198	3.0697	0.0371071	1.13213	1.05681	-1.40812	-0.809649	-0.893603	0.923821	1.20307	0.45038
Cer(18:1;2O/26:0)	-0.147275	1.76729	-0.401366	1.9721	-1.18226	0.454721	-0.542639	-0.339722	0.273174	1.02678	-1.18226	-0.293074	-0.932094	0.403286	0.316695	-0.213402	-0.785949	-0.846811	-0.933456	6.21148	1.03961	-0.924833	1.14884	0.260049	-0.971349	-1.01954	0.120752	-0.392935	1.73186	-0.516437	-0.428576	-0.309791	0.593974	0.0610337	-0.911697	-0.876584	0.417627	0.421203	-0.0456078	0.137342	-0.460126	-0.280483	-0.345818	-0.568395	-0.536892	-0.500107	-0.0485187	1.1478	0.288167
Cer(18:2;2O/22:0)	0.338256	0.452149	-0.505202	-0.0840917	-0.913332	-1.04325	-1.33348	-0.483346	-0.923516	-0.643233	-1.31685	-0.120209	-0.872154	-1.04352	-0.674947	-0.935214	-1.38018	-1.63182	-1.72834	-0.969219	-0.478304	-1.26214	-0.169005	-0.908525	-1.28204	-2.11037	-1.39331	-0.623129	-1.00477	-0.367072	-0.816299	-1.59603	-1.11465	-1.27157	-1.10953	0.919718	0.318848	1.56899	2.13911	0.900745	1.59051	-0.314262	-0.112872	1.09838	1.16111	0.727458	0.405286	-0.447201	1.21666
Cer(34:0;3O)	-0.316493	1.5802	-0.589875	1.08371	-1.19074	0.208987	-0.766763	-0.832573	0.395237	0.373296	-1.17649	0.474845	-0.943016	0.0512785	0.383349	-0.401794	-0.937734	-0.917117	-1.04886	6.49056	0.206216	-0.476714	0.844539	-0.128511	-1.21902	-1.21742	-0.624753	-0.0344086	1.33392	-0.550442	-0.393289	0.369335	0.505797	0.298542	-1.33927	0.277503	0.159243	0.574914	0.304187	0.341348	-0.228557	-0.405005	-0.373285	-0.900752	-0.98807	-0.101356	0.381054	0.488595	0.438959
Cer(34:2;2O)	0.0247868	4.46028	-0.646331	0.0205877	-0.976793	-0.338011	-0.459152	-0.0555022	-0.753802	-0.655334	-1.50197	0.535777	-0.357913	0.52126	-0.282487	-0.0831455	-1.53555	-1.03238	-1.48779	-0.593873	1.54309	-0.0643922	2.8278	-0.649598	-1.26732	-1.08797	-0.77462	-0.623801	1.38356	0.63396	-0.441224	-0.300097	-1.0598	-0.63643	-1.1348	-0.78241	-0.321848	0.13232	1.48808	0.880246	0.841649	0.181834	0.399231	-0.94441	-0.23185	1.14887	-0.0977669	1.47398	1.11969
DG(16:0/18:1)	-1.45989	1.77025	-0.191919	0.629366	-1.30798	0.18508	-0.892097	0.120789	-0.592174	-0.465193	-1.30742	-1.38457	-0.884414	-1.04929	0.544306	-0.0473141	-0.772188	-0.750778	-0.543699	-0.595664	4.64923	-0.177192	1.31359	-1.03026	0.195574	-1.14795	-1.12818	-0.301049	-0.673378	0.264029	0.0860948	0.187965	-0.934511	-0.950636	-1.16544	-0.0067537	-0.547451	1.53807	0.223025	0.742304	2.15794	0.728721	0.0381809	0.827103	-0.0103129	0.205906	0.492968	-0.300287	0.533053
DG(16:0/18:2)	-1.57529	1.22868	-0.622294	0.435377	-1.30544	0.407122	-0.832424	-0.232267	-0.989427	-0.54409	-1.37832	-1.35862	-0.715057	-1.01167	0.166993	-0.342867	-1.28068	-0.633075	-0.37276	-0.390083	3.27585	1.25877	0.633761	-0.752577	-0.0603793	-1.1656	-1.02764	-0.305869	-0.610411	1.4152	0.43382	-0.33495	-1.34437	-1.04254	-1.06936	0.0436252	-0.10176	0.308143	1.44837	1.42778	0.906781	0.885868	-0.35261	0.201058	-0.749242	-0.325342	1.09639	0.50645	-0.0506328
DG(18:1/18:1)	-2.11183	2.19292	-0.208161	0.335726	-0.968099	1.11456	-0.854424	0.0630212	-0.800087	-0.14521	-0.982532	-1.00454	-0.972062	-1.18091	1.15052	0.338535	-0.590395	-0.505294	0.0275135	-0.770963	3.2992	-0.543036	2.87829	-0.899105	0.999262	-0.533428	-0.857601	-0.400504	-0.319455	0.707328	-0.0549544	0.646614	-0.910489	-0.528354	-0.535474	-0.414706	-1.23489	0.759954	-0.22832	0.438076	1.36759	0.101846	0.251089	2.78004	0.378261	-0.592412	0.206758	-0.873368	1.28098
DG(18:1/18:2)	-2.20666	2.88853	-0.302203	1.00672	-0.837141	2.2657	-0.617554	-0.363068	-0.806166	0.352012	-1.20359	-1.24137	-0.885673	-1.2957	0.265634	0.166081	-1.21449	-0.532556	0.359711	-0.884743	2.57448	0.479045	1.15179	-0.658231	0.159555	-1.28445	-0.871118	-0.627443	-0.600857	2.18403	0.36727	0.0579686	-1.37115	-0.647876	-0.348865	-0.297548	-0.849532	0.160141	1.29274	1.97436	0.504462	0.613261	-0.572471	1.2716	-0.721999	-0.580045	1.20053	0.0210969	0.0728805
DG(18:1/18:3)	-0.814643	0.1082	-0.623338	-0.665739	-1.01147	-0.761037	-0.98649	-0.323323	-0.763025	-0.72144	-0.874311	-0.964607	-0.296341	-0.417176	-0.373764	0.143867	-0.626763	0.862222	-0.713597	-0.90345	1.6203	0.537898	0.803994	-0.838718	0.450462	-0.987745	1.58964	-0.389774	0.243203	0.266728	0.227313	-0.495541	-0.291153	-0.93447	-0.445164	2.25575	-0.610566	1.29485	1.38198	0.231681	1.30359	4.55834	-0.43995	2.40417	1.96999	-0.92384	-0.45782	-0.583987	-0.281714
DG(18:1/20:4)	-0.970488	0.883835	-0.308333	-0.531521	-0.887378	-0.368155	-1.46809	-0.168483	-0.998998	-0.741679	-1.19503	-0.445994	0.00737854	-0.753849	0.217026	0.478664	-0.987513	-0.541491	-1.07404	-1.24696	4.50336	1.35925	2.73931	-1.20076	0.950954	-0.713881	-0.0252485	0.0702359	0.821195	0.218465	-0.0283238	-0.692468	-0.141142	-0.782194	0.933024	0.673259	-0.63996	-0.485996	-0.610635	0.0383136	2.99424	0.948216	-0.0406208	-0.258157	-1.01789	-1.30034	-0.141097	-0.279824	0.817228
DG(18:1/22:5)	-1.23908	0.835892	-0.577005	-0.254006	-0.983971	0.596017	-1.06588	-0.54556	-1.13259	-0.564921	-0.878693	-0.511712	-0.735955	-0.757093	-0.414765	0.339982	-1.12149	-1.09556	-0.693411	-0.789991	4.81516	1.733	2.20171	-1.13094	0.0824157	-0.760678	-0.559666	0.319212	-0.17051	0.225472	0.824657	-0.235528	-0.835038	-0.568485	-0.20891	1.05387	-1.05474	-0.182043	-0.206222	0.767076	0.968769	1.31441	0.0339793	-0.272441	-0.891363	-0.988144	0.855338	0.038637	0.871058
DG(18:1/22:6)	-1.5361	2.26245	0.815886	-0.609396	-0.756353	0.0269027	-1.1443	-0.174013	-0.364614	0.0508423	0.135771	-0.453744	-1.25569	-0.907728	-0.189365	0.448989	-0.913668	-0.659454	-1.04007	-0.817707	2.53928	-0.0846277	1.36254	-0.587594	0.224778	-1.05775	0.440232	0.869078	-0.696274	-0.604854	0.175431	-0.420498	-0.360642	-1.33699	-0.787547	0.0233215	-0.290106	-0.567305	0.906715	2.44031	0.292639	2.08371	1.0851	-1.13468	-0.915012	-1.05824	0.444337	-0.243992	-0.590398
DG(18:2/18:2)	-1.48068	1.07966	-0.603487	0.232243	-0.731783	1.03966	-0.741984	-0.817607	-0.817501	0.00437555	-1.12756	-0.962501	-0.133175	-1.07896	-0.702687	-0.430673	-1.35925	-0.846091	-0.145627	-0.789439	0.199638	1.18064	-0.55901	-0.321208	-0.78439	-1.37669	-1.03383	-0.825195	-0.73691	2.10571	0.962932	-0.458037	-1.43255	-0.574422	0.118525	-0.0804302	-0.124678	-0.430013	2.13073	2.35068	-0.125327	0.713776	-0.69362	0.215823	-0.822504	-0.437991	1.3966	1.21786	-0.483911
DG(18:2/18:3)	-0.800577	-0.58749	-1.05494	-0.997167	-0.489222	-0.22737	-1.02465	-0.972054	-0.892098	-0.803118	-1.05736	-0.869027	0.2818	-1.04264	-0.616502	-0.768923	-1.09996	-0.249704	-0.93562	-0.992038	0.522212	-0.399112	-0.875294	-0.984497	-0.72848	-0.756603	0.791437	-0.833606	-0.0392978	0.318875	0.97233	-0.9543	-1.1305	-0.672892	0.116411	2.0948	-0.585219	-0.220089	0.520124	1.06921	2.66688	3.08804	0.665557	0.48513	-0.313163	-0.489029	1.13551	1.14943	0.628236
DG(18:2/20:3)	-1.12761	0.980918	-0.461106	-0.750255	-0.914358	0.637821	-0.67191	-0.8536	-1.17281	-0.418815	-1.13281	-0.497321	-0.949651	-0.856577	-0.649322	-0.241923	-1.34323	-0.780876	-1.16483	-0.938438	1.07423	0.496504	-0.285169	-1.2254	-0.193954	-0.936231	0.319541	-0.655025	0.202205	0.684852	1.53376	-1.22852	-1.13822	-1.15775	-0.556187	-0.0711806	-0.55462	-0.420731	2.12349	1.83962	2.07987	1.66375	0.34464	0.152183	-0.294214	-0.914787	-0.193281	0.271053	-0.169792
DG(18:2/22:5)	-0.658145	0.140886	-0.763199	-0.883956	-0.721051	0.523121	-0.675162	-0.8301	-0.77096	0.495742	-0.482622	-0.835266	-0.220833	-0.468337	-0.101901	0.871122	-1.05232	-0.814832	-0.880993	-0.828078	4.31442	1.3903	1.32034	-0.837407	-0.518116	-1.05232	-0.600389	0.388512	-0.909063	-0.469539	1.01344	-0.495889	-1.05232	-0.724623	-0.0733921	1.25161	-0.698754	0.513451	0.526347	1.31026	1.82259	0.465229	-0.59915	-0.36337	-0.463011	-1.05232	1.63772	0.179596	0.828029
DG(18:2/22:6)	-0.876492	2.35071	0.144013	-0.556312	-0.582785	-0.269197	-0.83415	-0.710059	-0.400068	-0.356525	0.499973	-0.486299	-0.782937	-0.876492	-0.752353	0.159393	-0.726671	-0.651099	-0.759483	-0.750411	0.973272	-0.447843	-0.0988475	-0.764584	-0.331582	-0.795326	0.475695	0.477362	-0.815609	-0.536253	0.516845	-0.542827	-0.471697	-0.751428	-0.516432	0.671884	-0.249169	-0.39725	2.1449	3.63843	-0.687812	2.43242	0.803443	-0.876492	-0.833936	-0.672096	0.759696	0.171645	-0.876492
DG(18:3/18:2)	-1.2987	-0.0087336	-0.744099	-0.937952	-0.362611	0.438438	-0.607706	-0.758814	-0.973416	-0.374119	-1.01992	-0.893523	-0.750647	-1.1326	-0.624579	-0.476646	-1.13263	-0.712366	-0.32199	-0.44265	-0.149764	0.179287	-0.349917	-0.391795	-0.728629	-1.15081	-0.962676	-0.616295	-1.01924	0.925029	0.307951	-0.447573	-1.28005	0.0681416	-0.0772884	0.129936	0.405311	-0.237519	0.548272	4.12339	0.440902	-0.0582719	-0.61409	1.15667	-0.24833	0.193649	0.85352	0.301511	0.183749
DG(22:1/18:2)	0.357472	0.040008	-0.290181	-0.159567	-0.266001	0.00163834	-0.304863	-0.338337	-0.0272008	-0.303997	-0.268586	-0.274163	-0.350418	-0.279263	-0.489486	-0.15124	-0.341181	-0.406337	-0.388557	8.28938	-0.21591	-0.411539	-0.437717	-0.335475	-0.382914	-0.352444	-0.168485	0.0942442	0.0182617	-0.0983867	0.0294049	-0.195337	0.350583	-0.103146	0.474123	-0.204807	-0.242607	-0.26046	-0.2924	0.389621	-0.257546	-0.14999	-0.206691	-0.0791329	-0.270071	-0.176046	0.116801	-0.159046	-0.0955349
DG(30:0)	-0.44417	0.879718	-0.522763	-0.544436	0.0697381	0.846163	0.46642	-0.485784	-0.200006	-0.575975	-0.441396	-0.392579	0.0292832	-0.396307	-0.262707	-0.0655394	-0.877457	-0.481474	-0.554645	5.92091	2.03988	-0.540264	-0.149095	-0.943075	-0.236489	-0.842039	-0.745093	-0.261784	-0.505639	-0.272731	-0.0875595	-0.146397	-0.0306401	-0.615646	-0.205476	-0.844973	-0.738473	0.263029	0.30649	-0.0197201	1.70668	-0.289161	-0.638977	-0.298894	-0.621053	0.0728096	-0.717419	-0.535762	-0.473424
DG(32:0)	-0.38161	-0.00778118	-0.813812	-0.307455	-0.946687	-0.439515	-0.374946	-0.369176	-0.0879749	0.396187	0.165518	-0.452486	0.995615	-0.543373	-0.213373	-0.371218	-0.592388	-0.700385	-0.508594	1.66086	2.62205	-0.387086	-0.0558316	-0.529874	0.240184	-1.01413	-0.875328	-0.488148	-0.486655	-0.322657	0.0709228	0.148374	-0.637442	-0.702102	-0.83655	-0.969441	-0.987651	-0.400171	-0.462733	-0.787343	0.0469501	-1.07405	-0.719278	-0.285706	-0.527467	0.163164	-0.356469	-0.990702	0.152371
DG(32:1)	-0.93214	0.521519	-0.588485	-0.161159	-0.480607	0.291605	-0.23584	-0.359739	-0.518386	-0.804077	-0.696012	-0.95925	-0.531209	-0.59846	0.894857	-0.110848	-0.694828	-0.387673	-0.87676	2.59112	3.30559	-0.298315	0.799545	-1.06129	0.758703	-0.489206	-0.508609	-0.725034	-0.362713	0.214787	0.195409	-0.740865	-0.571357	-0.663912	-0.681089	-0.391478	-0.94063	0.280441	0.563333	0.5563	2.20003	0.244725	0.0499235	0.295729	0.239383	-0.44954	0.0122203	-0.425091	-0.155092
DG(34:0)	0.121631	-0.443612	-0.763458	-0.789037	-0.931349	-0.856466	-0.623257	-0.906873	-0.304416	0.293401	0.812893	0.0644203	2.26093	-0.165731	-0.393804	-0.496219	-0.335893	-0.885046	-0.419784	1.35312	0.890182	-0.741259	-0.316139	0.0621651	0.254616	-0.556815	-0.653149	-0.722617	-0.510309	-0.693655	-0.0437288	-0.253627	-0.520312	-0.421467	-0.750097	-0.673618	-0.97384	-0.121366	-0.621565	-0.978694	-0.0961476	-1.24628	-0.0146499	0.256019	-0.510776	0.185632	-0.5215	-1.21941	0.656285
DG(34:3)	-0.303071	0.32584	-0.633759	-0.453932	-0.560019	0.256963	-0.47904	-0.984048	-0.827995	-0.835295	-1.17399	-1.07473	-0.369699	-0.961084	-0.0907765	-0.301765	-1.4295	-0.429844	-0.95754	-0.121274	1.94368	0.297893	0.277882	-1.33675	0.389155	-1.26861	-1.15418	-0.559098	-0.867724	0.640507	0.501537	-1.21673	-1.58983	-0.70372	-0.753683	1.38545	-0.349263	0.251409	0.494576	1.48278	1.90177	0.368441	0.232403	0.434135	0.836644	-0.129843	2.6685	0.659204	0.784314
DG(35:2)	-1.29726	3.02972	-0.315401	-0.119344	-0.502718	0.976101	-0.839147	-0.153951	-0.990214	0.158933	-1.36229	-0.707539	-0.754746	-1.24307	0.338826	-0.0816491	-0.964301	-0.860293	-0.731986	1.29867	2.05037	2.48276	1.26041	-1.55086	-0.218803	-0.890503	-0.790536	-0.0369447	-0.574658	0.418908	0.475008	-0.689502	-0.813979	-0.999657	-1.0227	0.0550144	-0.617658	0.525538	0.397013	1.93585	0.441744	0.665798	0.318324	0.511802	-0.686884	-0.707616	0.573513	-0.358403	-0.177649
DG(36:1)	-1.36487	3.78003	-0.485315	0.127993	-0.800609	0.911293	-0.667623	0.412515	-0.17964	-0.347581	-0.926812	-0.707915	-0.98887	-1.05313	1.37274	0.422935	0.0118944	-0.548289	-0.423819	-0.462801	4.45581	-0.117735	2.39596	-1.14457	0.203646	-0.850164	-0.651629	-0.0892579	0.11367	0.0114833	0.0259561	0.00766735	-0.126427	-0.748667	-0.785783	-0.328684	-0.35367	1.09249	0.137882	0.600292	2.61739	0.00419294	-0.217513	0.331781	-0.661495	-0.470775	-0.328705	-0.87054	-0.42132
DG(38:2)	-1.58437	1.93939	-0.478773	0.0929413	0.336634	-0.0206796	-0.195598	0.475993	1.37287	-0.16596	0.39485	0.715612	-1.25207	-1.09787	0.0507986	0.75397	1.78956	0.193401	-0.637469	-0.911474	2.43236	-0.645231	1.16161	-1.31021	1.61727	0.751543	-0.811834	-0.239489	0.721327	-0.287541	-0.356494	0.429089	-0.416322	-0.56329	2.09554	-0.432063	-1.15392	-0.209888	-0.465328	-0.379416	0.462992	0.0660874	-0.148451	3.35308	0.331333	-0.345748	-0.110347	-0.798181	0.097033
DG(38:3)	-1.86664	1.44207	-0.0699787	0.360444	-0.61547	0.560171	-0.397367	-0.327879	-0.511771	-0.0404659	-0.690047	0.0379996	-0.942507	-1.12537	0.543978	0.719036	-0.1613	-0.809498	-0.591159	-1.02379	3.73332	0.478319	0.940643	-1.37599	0.582677	-0.0430497	-0.782251	-0.311669	0.821503	1.04377	0.228944	-0.408182	-0.737212	-1.2678	1.63289	-0.204746	-0.886663	-0.178676	0.701678	0.973718	1.01112	0.127621	0.295954	1.58369	-0.631609	-0.672037	-0.198081	-0.692283	-0.146519
DG(38:4)_isomer1	-1.49214	1.12795	-0.558732	-0.117142	-1.03069	0.457227	-0.642703	-0.864298	-1.24503	-0.393435	-1.37699	-0.447872	-0.375525	-0.965846	-0.0735026	-0.0285873	-1.13522	-1.02643	-1.13351	-0.929053	3.1145	0.766201	0.767788	-1.27656	-0.000810145	-0.820615	-0.322341	-0.779274	1.35097	1.01878	1.08928	-1.0781	-0.772957	-1.06045	0.296232	0.245066	-0.381257	0.101132	1.25213	1.43038	2.03742	1.18687	0.256978	0.795569	-0.51238	-0.537047	-0.168252	0.0612379	0.137066
DG(38:4)_isomer2	-0.96272	-0.00962023	-0.51224	-0.963926	-1.00118	-0.548733	-1.10429	-0.111049	-0.765039	-0.755342	-1.25689	-0.308874	-0.690289	-0.810274	0.571626	0.141747	-1.08428	-0.455005	-0.815966	-0.967811	4.85742	-0.0170323	3.27917	-1.06199	-0.0175889	-0.00438008	-0.0856331	-0.256756	0.871109	-0.529442	-0.545591	-0.610348	-0.0781697	-0.53498	-0.324631	0.284504	-0.352304	0.170844	-0.891251	-0.0339438	2.35738	0.502955	2.01605	0.490121	-0.150579	-0.337059	-0.0838937	-0.519094	2.38514
DG(38:6)	-0.738759	1.42111	-0.475038	-0.790192	-1.33222	-0.132302	-1.7099	-0.374795	-0.829746	-0.326243	-1.33965	-0.244355	0.617356	-1.28212	-0.458653	0.174221	-1.17639	-0.602521	-1.18504	-1.3996	1.60896	2.89524	1.0913	-1.22375	0.736616	-1.08108	0.00193609	0.0400355	1.1594	0.00310331	0.748584	-0.839824	-0.293886	-1.1127	0.94597	1.2004	-0.412685	-0.64497	0.20234	0.90834	2.33753	1.70162	-0.153988	-0.708851	-1.27794	-1.60892	0.291738	0.877451	0.120098
DG(38:7)	0.277273	-0.179061	-0.880684	-1.19695	-0.63659	0.472197	-1.41035	-0.617313	-0.586418	0.0650045	-0.419371	-0.116279	0.794041	-1.61355	-0.339169	0.596145	-1.25655	-0.551581	-1.14666	-1.70996	0.859009	0.478032	0.150146	-1.50908	0.0127943	-0.98429	-0.793228	1.9081	-0.503606	-0.799776	0.485355	-0.789044	-1.16506	-0.865297	1.05452	1.90945	-0.1608	0.74956	0.886597	0.699597	1.71585	0.192711	-0.176447	0.000852379	-0.223569	-1.12554	0.446664	1.42193	1.03923
DG(40:5)	-1.29954	0.993763	0.017061	0.0868286	-0.750767	0.291205	-1.02234	-0.171019	-0.763214	-0.0806267	-1.2125	-0.352733	-0.755021	-0.731945	0.486424	0.42724	-0.183069	-0.21426	-0.787636	-0.828429	5.77942	1.03006	2.5113	-0.844647	1.6139	-0.230868	-0.0765996	-0.479132	0.723538	0.436933	0.0509469	-0.3104	0.212247	-0.79869	0.0338495	0.505737	-0.758578	-0.268626	-0.177791	0.104023	1.60743	0.560158	0.123625	-0.0401803	-0.679062	-0.952239	0.0879477	-0.498671	0.111311
FA(12:0)	-0.413868	1.48492	-0.577403	0.430565	-0.399562	-0.457626	0.302332	-0.113467	0.369679	-0.77601	-0.652882	-0.0889222	-1.7823	-1.27332	-0.999167	1.73131	-1.43163	-0.952576	-1.00705	0.146305	-0.204593	-0.730848	-0.781202	-0.136362	-0.175063	-0.918277	-0.467734	-1.21179	-0.24876	-0.87669	-0.640148	-1.18776	-1.12764	2.66409	-0.958228	2.2818	2.30152	-0.901045	0.377479	-0.483192	0.705216	0.851541	0.88927	0.861461	2.28173	2.33335	1.36248	0.888977	0.326286
FA(13:0)	-0.473609	0.229282	-0.830048	-0.19565	-0.867027	-0.34112	-0.482056	-0.651958	-0.316893	-0.55349	-0.617646	-0.735804	-1.03557	-0.989666	-0.757655	-0.301569	-1.23231	-1.04035	-1.22921	1.15402	-0.68644	-0.928724	-0.845613	-0.465678	-0.268869	-0.5224	-0.84223	-0.625769	-0.591005	-0.864893	-0.864609	-0.781724	-1.00294	0.787027	-0.832204	0.95355	1.73117	-0.378867	0.319373	0.0939386	-0.232009	0.876627	0.770023	0.172805	0.56898	0.200723	0.475869	6.14808	0.238284
FA(13:1)	-1.01177	-0.422571	-1.10163	-0.0292662	-1.41429	-0.493737	-0.522743	-0.583499	-0.495043	-0.78326	-0.880437	-1.10246	-1.40811	-0.984178	-0.631401	-0.306439	-1.396	-1.29523	-1.22358	-1.61958	0.0611475	-0.891576	0.951476	-0.430403	0.456754	-0.583362	-0.934443	-0.357905	-0.114204	0.124483	-0.934216	-0.702303	-0.844629	0.49988	-0.264366	0.503951	1.51331	0.0502048	0.30045	-0.0638131	1.06253	1.38798	0.0945013	0.859838	0.262402	0.350879	1.18847	3.541	1.22482
FA(14:0)	0.799638	0.915953	-1.25493	-0.139001	-0.740032	-1.00945	-0.624349	-0.466049	-0.329951	-0.589198	-0.743829	-0.125879	-1.26479	-0.633877	-0.778225	-0.0588826	-1.13449	-1.18012	-1.34421	2.01592	0.469606	-0.129201	-0.268648	-0.137402	-0.30344	-1.64022	-0.198793	-0.216744	-0.326048	0.972207	-0.529869	-1.06093	-0.945815	0.590267	-0.968814	0.78784	-0.071728	-0.93773	-0.319748	-0.627335	0.69952	-0.337603	0.803881	0.553421	0.120846	-0.305797	0.178592	5.83689	0.160934
FA(14:1)	0.26886	-0.21045	-1.61628	-0.475367	-0.621868	-0.76675	-1.07395	-0.379795	-0.176314	-0.880972	-1.05325	-0.925696	-1.29068	-1.01027	-1.08654	-1.17368	-0.653594	-1.29672	-1.11452	1.58745	-0.485231	0.449467	0.278322	-0.257767	-0.825256	-1.63529	0.536014	-0.153093	-0.72104	2.95037	-0.851563	-0.769709	-1.33061	0.462459	-1.08007	1.3003	1.17312	-0.117621	-0.676002	-0.79851	0.642156	-0.457526	0.703221	1.76314	1.16677	0.299518	-0.0913127	3.29071	1.65687
FA(15:0)	0.44713	0.423841	-0.237519	0.0671432	-0.0435103	-0.369421	0.00127276	-0.233029	-0.17485	-0.290219	-0.339566	-0.251106	-0.476145	-0.440591	-0.344729	-0.273131	-0.547941	-0.524821	-0.589331	3.87821	-0.366197	-0.47657	-0.44817	-0.267947	-0.225064	-0.561604	-0.248562	-0.332004	-0.337721	-0.313252	-0.401362	-0.504111	-0.394584	0.210277	-0.475358	-0.090514	0.269457	-0.424855	-0.253978	-0.245655	-0.201823	-0.0364447	0.789734	-0.160506	-0.0927851	-0.16567	-0.0846993	7.32736	-0.27615
FA(15:1)	0.725831	0.379695	-0.346804	-0.18572	-0.288403	-0.478172	-0.171855	-0.339235	-0.258854	-0.471046	-0.476645	-0.450195	-0.521383	-0.420793	-0.367479	-0.241862	-0.522633	-0.516225	-0.455271	4.72148	-0.227193	-0.332629	-0.255779	-0.266146	-0.135826	-0.478854	-0.0289804	-0.180738	-0.187456	-0.0884234	-0.379428	-0.48827	-0.368917	0.726888	-0.480343	-0.170471	0.639832	-0.579452	-0.431525	-0.356665	-0.200129	-0.119016	0.52675	-0.115183	-0.196857	-0.147639	-0.29377	6.71399	-0.335308
FA(16:0)	0.516577	0.601254	-1.6988	-0.0673292	-0.9658	-1.27706	-0.858382	-0.649825	-0.0722376	-0.454524	-0.749243	0.0453855	-1.43337	-0.699659	-1.18494	-0.660115	-1.56997	-1.60466	-1.836	-0.546433	-0.291492	-0.506094	-0.878663	-0.703289	-0.856423	-2.52558	-0.919113	-0.736627	-1.01261	0.788006	-0.840985	-1.65436	-1.83754	-0.00942045	-1.50568	1.31734	0.507193	0.165372	0.441387	0.0852799	1.22534	0.442709	0.865548	1.30611	1.44755	1.27378	1.78507	2.17069	1.37879
FA(16:1)	1.04075	1.60816	-1.71541	-0.360359	-0.883675	-1.2722	-0.893717	-0.573403	0.887942	0.0835462	-0.638683	-0.096262	-1.35577	-0.0771617	-0.316229	-1.0931	-0.654574	-0.627241	-0.779961	2.27605	1.48083	0.637583	1.18848	-0.03866	0.670555	-1.87444	0.684769	0.529557	-0.748185	3.3223	-0.400601	-0.905646	-1.08822	0.972712	-1.14912	1.11843	-0.162326	-1.08988	-1.19589	-1.15152	-0.272303	-0.701523	0.84345	1.03412	-0.20817	-0.488929	0.042148	2.13007	0.402416
FA(16:2)	0.896101	-0.116218	-1.46317	-0.784451	-0.979459	-1.34093	-1.17302	-0.695551	-0.478393	-0.988598	-1.05784	-0.439224	-1.09509	-0.809355	-1.08776	-0.930649	-1.40385	-1.38219	-1.17318	-0.248082	-0.271466	0.595649	-0.259158	-0.474714	-0.784589	-1.84742	-0.406471	0.716473	0.38953	4.00768	-0.386099	-1.20449	-1.47011	0.737569	-0.776518	0.846202	0.830506	-0.496225	0.13972	-0.254152	1.64513	0.297896	0.189935	1.56599	0.671665	0.629011	0.958538	2.47408	0.874122
FA(16:3)	1.12143	-0.374407	-1.69773	-1.07665	-0.75915	-1.19634	-1.28336	-0.31454	-0.378059	-0.93991	-1.09509	-0.714547	-0.993045	-0.801423	-0.907063	-1.0018	-1.09199	-1.11071	-1.17982	-1.3111	-0.18526	0.795187	0.189233	-0.414489	-0.672863	-1.82437	-0.113036	0.647552	0.207897	3.96478	-0.583015	-0.991978	-1.25911	0.169408	-0.581938	1.79413	0.347398	-0.121139	-0.255454	-0.232227	2.23474	0.0106308	0.0595887	1.42994	1.16238	0.103209	0.359871	1.10418	1.60528
FA(17:0)	1.40291	0.627223	-0.992697	-0.283881	-0.526033	-0.97234	-0.608659	-0.656117	-0.495771	-0.73275	-0.670417	-0.359813	-1.11988	-0.662797	-0.888601	-0.138788	-1.1062	-1.22466	-1.20679	3.55689	-0.486769	-0.0620802	-0.686876	-0.37722	-0.890747	-1.54003	-0.643831	0.0789826	-0.70606	0.181611	-0.595731	-1.0767	-1.17923	0.192292	-0.88285	0.524458	0.14275	-0.373125	-0.310018	-0.0112757	0.121983	0.082661	0.804608	0.129581	-0.0100589	0.00602364	0.543042	5.64815	-0.0709513
FA(17:1)	1.56361	0.954379	-0.920927	-0.269118	-0.366854	-0.723929	-0.511646	-0.52521	-0.210872	-0.356245	-0.44676	-0.193379	-1.02177	-0.374388	-0.346703	-0.541887	-0.581287	-0.635597	-0.724752	3.99031	0.126217	0.101929	0.164594	-0.202019	-0.153916	-1.17075	0.0263915	0.28357	-0.512305	1.30242	-0.323391	-0.645627	-0.716912	0.706359	-0.77783	0.176417	0.228534	-0.65705	-0.728406	-0.507268	-0.0823133	-0.287614	0.777188	0.293637	-0.306002	-0.11697	0.214984	6.34355	0.0415288
FA(17:2)	2.29099	0.353288	-1.52252	-0.768733	-1.1182	-1.23227	-1.06715	-0.968153	-0.533668	-0.49755	-0.897108	-0.0906011	-1.33628	-0.83613	-0.745069	-0.732161	-1.2519	-1.41793	-1.18368	0.665004	-0.505274	1.05675	-0.403441	-0.453132	-0.690635	-1.87012	-0.447603	0.297316	-0.124689	3.15494	0.62138	-1.29622	-1.29686	0.303234	0.453761	0.607924	0.368445	-0.519922	-0.868183	-0.00364138	0.516248	0.0082691	0.500943	0.0341825	0.0410703	-0.0281284	0.239405	3.79003	0.0598656
FA(18:0)	0.240224	0.683089	-1.65052	-0.434944	-0.745489	-1.46819	-0.27381	-0.547993	-0.388992	-0.794311	-0.615475	0.0563813	-1.70826	-1.05105	-1.41583	0.34791	-1.43356	-1.73862	-1.76726	-0.4554	-0.301352	-0.82635	-0.615163	-0.462671	-0.85779	-2.20178	-1.15202	-1.24416	-0.537412	-0.149181	-0.895133	-1.32146	-1.70103	1.16557	-1.31722	1.92702	0.829002	0.270149	0.583701	0.15076	1.25782	0.337654	0.938048	1.3531	2.05131	2.00442	1.67419	1.35896	0.931635
FA(18:1)	0.627736	0.646601	-2.03576	-0.0336286	-0.314438	-1.25556	-0.901404	-0.668753	-0.0990794	-0.578143	-0.48341	0.280845	-1.08986	0.377354	-0.65421	-0.81863	-0.412778	-0.804155	-0.487882	-1.24231	1.04641	0.646427	0.877477	0.411541	0.0187961	-2.32709	-0.346024	0.687946	-0.945227	2.6527	-0.210516	-0.205155	-1.47423	0.989312	-0.751763	0.767621	-0.510766	-0.42267	-1.10932	-0.931603	0.525802	-0.739279	-0.0881753	3.08453	0.244806	0.332057	0.834385	0.292791	1.75621
FA(18:2)	1.65258	0.419971	-1.79875	-0.255417	-0.886566	-1.27351	-1.09201	-1.02803	-0.241028	-0.525736	-0.636454	0.339923	-0.733742	-0.0665757	-1.10562	-0.982486	-1.19548	-1.05244	-0.801872	-1.27145	-0.185314	1.41709	-0.443637	0.327319	-0.820719	-2.1579	-0.359818	0.149622	-0.425879	3.36951	0.343072	-1.06766	-1.40614	0.359098	-0.475112	0.898849	0.231906	-0.686213	-0.441461	-0.374457	0.418083	-0.168353	0.107437	1.7134	0.1603	0.457224	1.13845	1.59803	1.03882
FA(18:3)	1.22301	-0.140224	-1.60171	-1.07154	-0.566423	-1.15714	-0.915894	-0.758846	-0.853086	-0.676965	-0.600296	0.125906	-1.16618	-0.759456	-1.06775	-0.905371	-0.93781	-0.922034	-0.732209	-1.34613	-0.174868	1.25049	-0.291669	0.189402	-0.714841	-1.74528	-0.690105	0.355749	-0.818464	2.79842	-0.182704	-0.866114	-1.39112	1.06323	-0.547403	1.01117	0.33222	-0.43609	-0.894283	-0.0732334	1.39432	-0.474943	-0.256209	2.66705	0.841735	0.415609	0.292903	0.744391	1.89524
FA(18:4)	0.504889	-0.440046	-0.970311	-0.829515	-0.488453	-0.822669	-0.795717	-0.328681	-0.555235	-0.684194	-0.56955	-0.47449	-0.605602	-0.763649	-0.647699	-0.403624	-0.791196	-0.64387	-0.827827	-0.822105	-0.0970427	-0.306209	-0.100509	-0.340765	-0.509147	-1.0382	-0.332096	0.0857385	-0.250241	0.756387	-0.333305	-0.686035	-0.866805	-0.0128972	-0.542009	1.09107	-0.121896	-0.0215284	-0.211053	-0.34488	3.14417	0.398603	0.0767957	1.36165	0.714757	-0.20959	0.105091	0.167528	1.36285
FA(19:0)	1.09748	0.0771907	-0.984381	-0.668904	-0.868318	-1.31871	-0.610438	-0.778501	-0.927751	-1.0108	-0.929323	-0.859535	-1.24197	-0.713542	-0.768996	0.580842	-1.29087	-1.45978	-1.03413	3.38527	-0.348016	-0.0612186	0.0297551	-0.429273	-0.782647	-1.80569	-0.989262	-0.158293	-0.59522	-0.286005	-0.972274	-0.983078	-1.41316	0.381378	-0.959286	0.862844	-0.218853	-0.506259	-0.548795	-0.297183	-0.0081488	-0.217915	0.676576	0.154808	0.0212921	0.1741	0.27006	3.89943	0.316338
FA(19:1)	1.49004	0.891133	-1.85116	-0.590124	-0.452383	-1.328	-0.959808	-0.719701	-0.706975	-0.89986	-0.348313	-0.370932	-1.61127	-0.185483	-0.761752	-0.250236	-0.882997	-1.36346	-0.686414	0.0533748	0.691705	0.619299	0.988967	-0.137857	-0.337829	-2.24193	-0.421261	0.978386	-0.878429	1.97843	-0.602571	-0.276645	-1.41554	0.987525	-0.604442	0.569586	-0.393742	-0.396848	-1.15554	-0.835183	0.614788	-0.672566	0.230961	2.31622	0.181768	-0.0857217	0.651816	4.04086	1.14371
FA(20:0)	0.585305	-0.0709926	-1.3113	-0.440012	-1.01881	-1.46445	-0.417989	-0.701908	-0.995557	-0.911679	-0.916131	-0.757093	-1.14335	-1.1162	-1.29432	-0.067433	-1.65314	-1.61731	-1.39309	1.58562	-0.511702	-1.24747	-0.636971	-0.257065	-0.737633	-1.92963	-1.42457	-1.30404	-0.827562	-0.746058	-1.19214	-1.21215	-1.4756	0.764604	-1.04351	1.85682	0.603861	0.14732	0.202825	-0.0234014	0.523571	0.601287	0.694757	0.742731	1.34006	1.21125	1.03674	1.56472	0.65664
FA(20:1)	0.323157	0.133448	-1.84479	-0.122095	-0.696881	-1.28464	-0.521123	0.0915832	-0.868604	-0.982024	0.181844	-0.140837	-1.09083	0.00633719	0.0016673	0.0943612	-0.564202	-1.17324	-0.0937411	-1.25186	1.21183	-0.0349584	1.39246	0.122687	0.249323	-2.21752	-0.906106	1.45836	-1.1522	1.54299	-0.798512	0.28641	-1.59525	1.12451	-0.0392316	1.02084	-0.65873	-0.217074	-1.1152	-1.10116	0.250371	-0.631493	-0.405549	3.17025	-0.219272	0.705486	0.474413	0.0734799	1.22994
FA(20:2)	1.79258	0.814314	-2.28081	-0.280143	-1.11646	-1.3603	-1.41007	-0.859137	-0.541077	-0.641481	-0.0483367	0.452711	-1.07785	0.044138	-1.09169	-0.255152	-1.13613	-1.59052	-1.03984	-0.998565	0.593776	2.0722	0.975895	-0.201792	-0.662651	-2.6324	-0.155652	0.4434	0.569955	2.54717	0.797042	-0.689657	-1.53275	-0.0160705	-0.723875	0.671204	-0.389506	-0.243503	-0.464854	0.0501466	0.656304	-0.415168	-0.0418677	1.51194	-0.494653	-0.0789959	0.797736	1.43082	1.34209
FA(20:3)	0.394964	0.302289	-1.79144	-1.02912	-0.845969	-1.01104	-1.39161	-0.900691	-0.596446	-0.672821	-0.810646	0.106522	-1.44657	-0.459317	-1.02558	-0.961775	-1.27415	-1.24419	-1.49614	-1.03902	0.974745	0.93531	0.964629	-0.911889	-0.469508	-2.17415	0.100648	-0.018167	0.235166	1.68918	0.0823273	-1.14136	-1.39801	-0.261703	-1.01206	0.785181	-0.15977	0.367768	0.631985	0.0587291	2.44809	0.895047	0.728638	1.33028	0.201144	-0.155955	0.492957	0.674093	2.33491
FA(20:4)	-0.176027	-0.374413	-1.54302	-0.827524	-0.85875	-0.146542	-1.44712	-0.882255	-0.369215	-0.727095	-1.21042	-0.717377	-1.3396	-0.91158	-0.916112	-1.20798	-1.26483	-1.11839	-1.37262	-1.20762	-0.0541851	0.347444	0.479855	-1.28445	-0.855272	-1.72368	-0.303019	-0.276725	-0.134335	-0.124852	-0.750482	-1.0511	-1.19667	-0.390283	-0.836068	1.6403	0.526413	1.47736	0.578412	0.476542	2.00677	1.23934	0.711924	0.643741	0.356047	-0.00773997	1.47151	1.22512	2.32437
FA(20:5)	-0.100649	0.112643	-1.16171	-1.25201	-0.756644	-0.890389	-1.17908	-0.224376	-0.644914	-0.830598	-0.650561	-0.696037	-1.31185	-0.875195	-0.700515	-0.581527	-1.18259	-0.825537	-1.21948	-1.23434	0.262276	0.187387	0.685648	-0.869076	-0.594508	-1.34725	-0.690627	2.15749	-0.349567	-0.446942	-0.421571	-0.552954	-1.11708	0.36423	-0.855721	1.36647	-0.3316	1.72257	1.40521	0.641173	1.62868	1.43416	0.93103	0.401161	0.55184	-0.54889	-0.0559264	0.687219	1.74342
FA(22:0)	0.674334	-0.374863	-0.684899	-0.414458	-0.606779	-0.890017	-0.429439	-0.527953	-0.71895	-0.723609	-0.827973	-0.66586	-0.444684	-0.647836	-0.828277	-0.376434	-0.935232	-0.675852	-0.802814	4.17765	-0.415996	-0.659147	-0.539485	-0.360821	-0.611508	-1.03186	-0.889744	-0.773736	-0.535407	-0.498917	-0.643385	-0.638038	-0.805045	-0.144795	-0.530821	0.181415	-0.16006	-0.361123	-0.215612	-0.499339	-0.364561	0.440498	-0.127398	-0.282116	-0.268588	-0.207933	-0.253478	0.978266	-0.356328
FA(22:1)	-0.223552	-0.298168	-0.346517	-0.17477	-0.389435	-0.350169	0.0145428	0.191852	-0.368269	-0.446913	-0.232655	-0.34675	-0.397979	-0.374265	0.463832	0.173103	-0.334716	-0.446658	-0.00746492	-0.318009	-0.0781522	-0.304884	-0.0635848	-0.232961	-0.218238	-0.42847	-0.413376	0.552753	-0.395404	-0.164179	-0.436087	-0.219774	-0.45796	-0.0669227	0.986715	0.263327	-0.270226	0.0722966	-0.172731	-0.387051	-0.240682	-0.128915	-0.331874	0.324317	-0.305393	0.0936014	-0.207316	-0.217101	-0.20975
FA(22:2)	2.10409	0.137849	-1.28729	-0.648219	-1.13214	-1.16723	-0.689718	-0.314829	-0.42882	-0.731164	-0.533395	-0.072583	-0.650972	-0.571425	-0.171412	-0.271338	-1.02292	-1.58375	-0.616518	0.654788	0.816449	1.04529	1.62879	-0.394046	-0.289678	-2.17317	-0.633236	0.289153	0.0867679	0.646236	-0.473964	-0.829736	-1.37713	0.262048	-0.460276	0.689614	-0.528105	-0.431138	-0.707211	-0.575495	-0.236319	-0.375232	-0.287503	0.662642	-0.599333	0.363223	0.387946	4.13921	0.182035
FA(22:3)	1.65194	0.243001	-1.38086	-0.773357	-0.968672	-1.27701	-0.885193	-0.461068	-0.709297	-0.915888	-1.00379	0.572561	-1.20087	-0.299765	-0.274808	-0.275665	-1.08353	-1.40029	-1.1536	0.591273	2.54116	1.17847	2.62632	-0.864028	-0.186477	-2.23558	0.0769159	0.163151	0.778199	1.2515	0.114807	-1.13387	-1.13373	0.049886	-1.02161	0.427907	-0.599753	-0.538418	-0.414024	-0.53161	0.24218	-0.212396	0.629035	0.717149	-0.806233	-0.0979462	0.320662	3.49348	1.0776
FA(22:4)	0.777989	0.541096	-1.7658	-0.845949	-0.913788	-1.05755	-1.56024	-0.508793	-0.0440589	-0.521191	-1.06349	1.15255	-0.775653	0.00743771	-0.540116	-0.33705	-0.754531	-1.20641	-1.06685	-1.21065	1.91783	2.37506	2.83468	-1.12344	0.483584	-2.23168	0.171665	0.123197	0.762962	1.5831	0.0453938	-0.967657	-0.891159	0.0978257	-0.612789	1.3461	-0.707997	-0.0841238	-0.480495	-0.873649	1.00916	-0.0525562	-0.297608	0.639019	-0.480489	-0.565741	0.720052	0.479068	1.51389
FA(22:5)	0.525577	0.142743	-1.69053	-1.16053	-0.669727	-1.00751	-1.35928	-0.437454	-0.364093	-0.793906	-0.527995	0.132587	-1.47095	-0.452353	-0.969183	-0.531242	-0.964138	-1.24105	-1.26564	-1.03594	1.29791	1.48852	1.72431	-1.0129	-0.520328	-2.01086	-0.277745	1.3369	-0.0820456	0.823557	-0.184469	-0.943482	-1.45065	-0.124645	-0.877305	0.865102	-0.398966	-0.183771	-0.053884	0.0150384	1.91304	0.325728	0.200393	0.592466	0.00318638	-0.425049	0.873392	0.723019	1.39365
FA(22:6)	0.166797	0.513502	-1.40956	-1.28799	-0.907996	-1.14561	-1.27832	-0.622872	-0.307463	-1.16061	-0.0784618	-0.629739	-1.50099	-0.644866	-1.00616	-0.384185	-1.2877	-1.17786	-1.30962	-0.491269	-0.0973052	0.189353	0.230439	-0.982879	-1.18652	-1.90614	-0.184079	2.25303	-0.123651	0.513315	-0.144539	-0.653877	-1.34404	-0.1556	-1.31658	0.89331	0.128085	-0.114999	0.530752	0.923665	1.28325	1.77009	1.33067	0.481143	0.0876794	0.085401	0.95568	0.864884	0.545912
FA(23:0)	1.15858	0.18681	-0.233519	-0.010935	-0.0323535	-0.449661	-0.00042815	-0.217401	-0.314255	-0.382431	-0.412754	-0.183007	-0.349081	-0.221477	-0.345988	-0.216607	-0.471824	-0.444006	-0.388972	8.07156	-0.0333716	-0.259174	-0.199149	0.00468818	-0.20859	-0.474853	-0.489486	-0.383019	-0.0822387	-0.218846	-0.207513	-0.220101	-0.333297	0.155484	-0.15874	0.109806	0.115128	-0.420252	-0.269345	-0.289789	-0.229965	-0.124688	0.346551	-0.204145	-0.229344	-0.24506	0.0224773	2.25844	-0.277024
FA(24:0)	1.17736	0.030563	-0.277226	-0.104477	-0.165473	-0.495947	-0.00387733	-0.15265	-0.397596	-0.496833	-0.549161	-0.282612	-0.248712	-0.224878	-0.454726	-0.289382	-0.500386	-0.38011	-0.484661	8.13735	-0.0956649	-0.315652	-0.116421	0.0327748	-0.321531	-0.534396	-0.569085	-0.36582	-0.0513417	-0.193959	-0.230583	-0.183725	-0.415808	-0.00364853	-0.204199	0.149905	0.116711	-0.254045	-0.147798	-0.206398	-0.259816	0.455797	0.176997	-0.172874	-0.271194	-0.209648	-0.0316744	1.38332	-0.205765
FA(24:1)	-0.267219	-0.496453	-0.00328143	-1.0092	-0.711286	-0.824198	-0.0633119	1.53008	-0.51032	-0.76346	-0.593018	-0.0904196	-1.4689	-1.06979	0.698608	0.563197	-0.334601	-1.18416	0.39091	-0.325715	0.459731	-0.52463	1.77174	-0.776028	-0.137806	-1.98749	-1.13882	1.13373	-1.00258	-0.564558	-1.19833	-0.342091	-0.850903	0.331366	0.695987	1.73947	-0.911477	0.231981	0.280389	-0.932552	-0.341773	-0.475989	-0.697274	1.17382	0.0574998	0.0877901	-0.061835	0.478204	1.27536
FA(24:2)	2.13203	0.00885466	-0.720778	-1.30143	-0.980384	-0.987969	-0.494307	-1.3041	0.10384	-0.486879	-0.812275	0.611344	-1.04811	-0.923358	-0.686227	-0.464102	-0.473151	-1.79615	0.44031	-0.555074	0.298453	1.31431	1.63173	-0.141271	-0.728714	-2.57661	-0.56957	-0.777257	0.607912	-0.347997	0.752394	-0.921377	-0.846141	0.219783	-1.00155	0.984359	-1.02638	-1.21057	-1.00874	-0.325735	-0.29156	-0.365894	-0.700488	0.0169742	-0.0547878	1.63402	0.971961	2.53304	-0.0361775
FA(25:0)_isomer1	1.11824	0.361046	0.0809413	0.238418	0.447434	-0.117369	0.327012	-0.0139391	-0.250067	-0.284999	-0.238753	-0.076761	-0.391272	-0.0702531	-0.18629	-0.286707	-0.325235	-0.302626	-0.201092	7.98856	0.0117669	-0.183844	-0.203571	0.018761	-0.0801896	-0.358301	-0.41402	-0.36444	0.0062534	-0.219469	-0.254379	-0.213097	-0.332126	0.0143062	-0.217007	0.0686657	0.349614	-0.262436	-0.325208	-0.256807	-0.229587	-0.268803	0.568697	-0.140621	-0.183961	-0.288305	0.140671	2.28705	-0.511953
FA(25:0)_isomer2	1.29431	-0.0241063	-0.246335	0.0514914	-0.00676006	-0.373202	0.0945032	-0.267472	-0.23825	-0.368462	-0.307647	-0.162664	-0.262472	-0.109895	-0.266383	-0.240442	-0.4004	-0.264624	-0.320254	8.34679	-0.0173154	-0.12208	-0.0522476	0.109516	0.0580614	-0.220222	-0.34291	-0.279303	0.0969705	-0.0162793	0.0154343	-0.0982032	-0.162028	0.199931	0.00854186	0.00836184	0.0330809	-0.351113	-0.328643	-0.320221	-0.232612	-0.313887	0.179749	-0.234123	-0.251151	-0.377853	-0.216332	1.00529	-0.36263
FA(26:0)	1.1825	0.0146276	-0.149861	0.0993549	0.161327	-0.340699	0.131509	-0.172071	-0.216114	-0.293603	-0.23675	-0.0943886	-0.261613	-0.118984	-0.246768	-0.245451	-0.271429	-0.209717	-0.272694	8.40666	-0.0280806	-0.157643	-0.0994331	0.0443984	0.0599788	-0.234155	-0.365279	-0.238294	0.0101995	-0.128081	-0.155881	-0.0669778	-0.182381	0.0749506	0.0118893	0.0805257	0.114224	-0.345263	-0.288557	-0.280465	-0.323747	-0.128207	0.180461	-0.294328	-0.244673	-0.337373	-0.113584	0.826844	-0.313429
FA(26:1)_isomer1	0.40972	-0.549482	0.325562	-0.914072	-0.119424	-0.649828	-0.321117	0.157294	-1.01384	-0.866308	-0.624276	-1.06226	-1.0501	-0.552464	-0.553487	0.113537	-0.839823	-1.01901	0.182715	-0.963794	-0.336657	-0.828857	0.205678	-0.301269	-0.761988	-0.94764	0.0745471	-0.988073	-0.0133536	-0.220293	-0.0163869	-0.603636	-1.26552	-0.0993203	-1.42567	0.271874	-0.534632	-0.119392	-0.975645	-0.999856	1.65107	0.461395	-0.626178	-0.381934	1.20381	1.35756	0.0711148	-0.333777	-0.209323
FA(26:1)_isomer2	-0.0430749	-0.766783	0.680479	-1.12688	0.318531	-0.679292	0.356211	0.190104	-1.00467	-0.936902	-0.716094	-1.07511	-1.43884	-0.802947	-0.486518	0.336077	-0.588392	-0.910757	0.131287	1.38058	0.0407996	-1.15716	1.55221	-0.577744	-0.254936	-1.04641	-0.238182	-0.721992	-0.567274	-0.836554	-0.515461	-0.238316	-1.53108	0.26995	-1.34192	0.292255	-0.460223	-0.311151	-0.557382	-1.04037	1.48284	0.315313	-0.522453	-0.71778	0.965121	2.76648	-0.515386	0.524467	-0.278904
FA(26:2)_isomer1	0.811802	-0.409496	0.46665	-0.898481	-0.125824	-0.741089	-0.477252	-0.238455	-0.81134	-0.826764	-0.513034	-0.998534	-0.94335	-0.948919	-0.252833	-0.101184	-0.778048	-0.951422	0.170348	-1.16393	-0.475282	-0.794266	-0.0763726	-0.358963	-0.759637	-0.980106	-0.03248	-0.815938	-0.00902328	-0.356696	0.301752	-0.768879	-0.986186	-0.113161	-1.19674	0.28915	-0.156344	-0.0449654	-0.743689	-0.825476	0.836973	0.129221	-0.618884	-0.507208	0.868023	2.10954	0.197146	-0.131826	-0.518267
FA(26:2)_isomer2	0.398292	-0.574524	0.0715864	-0.777092	-0.495218	-0.568131	-0.292387	-0.247227	-0.756806	-0.572732	-0.59134	-0.895171	-0.972458	-0.455998	-0.298096	-0.0880616	-0.619146	-0.878559	-0.0741066	-0.892817	0.178474	-0.736115	0.296239	-0.606735	-0.575293	-0.885124	-0.300713	-0.791518	-0.106696	-0.499271	-0.0498741	-0.684906	-1.07005	0.0747806	-1.1832	0.480789	-0.342308	-0.20528	-0.566863	-0.814999	0.857892	-0.0374613	-0.801958	0.104387	0.836241	2.19736	-0.379241	-0.128752	-0.491132
FA(27:0)	1.29566	0.0523319	-0.0935697	0.166222	0.419337	-0.307353	0.165418	-0.343423	-0.2158	-0.322464	-0.309888	-0.10253	-0.306307	-0.194967	-0.20789	-0.27053	-0.216594	-0.181948	-0.196542	8.21074	-0.0138483	-0.0931209	-0.257452	0.100123	0.146596	-0.170523	-0.341999	-0.290274	-0.0146983	0.116451	-0.136849	-0.0351731	-0.178116	0.162805	0.050088	0.0330931	0.186946	-0.403444	-0.245522	-0.282689	-0.353432	-0.44282	0.419718	-0.282652	-0.200474	-0.37424	-0.138175	1.42712	-0.588381
FA(28:0)	1.51729	-0.025683	-0.0777427	0.0364319	0.185802	-0.334285	0.0601116	-0.235545	-0.379506	-0.320713	-0.298183	-0.157134	-0.403384	0.112613	-0.299479	-0.208483	-0.316866	-0.345196	-0.296982	8.26447	-0.0928471	-0.150852	-0.12365	0.157486	-0.0636581	-0.264426	-0.385847	-0.175446	0.1484	-0.139412	-0.201515	0.0082562	-0.213923	-0.0100214	0.0542501	0.210548	0.297571	-0.290018	-0.28108	-0.282858	-0.313873	-0.380252	0.26116	-0.297633	-0.205109	-0.435046	-0.33003	0.448756	-0.344743
FA(28:1)	1.61035	0.0263462	-0.219296	-0.208296	0.228858	-0.507068	0.360567	-0.279847	-0.30731	-0.231702	-0.427465	-0.423531	-0.566884	-0.49445	-0.380619	0.0617236	-0.340494	-0.423173	-0.229782	7.30643	0.21759	-0.287828	0.273034	-0.0826019	0.126793	-0.475683	-0.46885	-0.481323	-0.240463	-0.476133	-0.241133	-0.159912	-0.651287	0.0640297	-0.291045	-0.221757	-0.293741	-0.279015	-0.687641	-0.632915	0.243872	0.0307959	0.209456	-0.491619	-0.114427	0.227995	0.0284682	3.18601	-0.337733
FA(28:2)	1.42458	-0.772812	-0.33005	-0.711927	0.05812	-0.340125	-0.127322	0.452244	-0.785059	-0.877682	-0.556623	-0.902981	-1.09989	-0.71711	-0.712549	0.627581	-0.982213	-1.11946	-0.465765	1.48198	0.643773	-0.562271	0.907503	-0.449246	-0.9317	-0.999226	-0.349429	-0.687497	0.499264	-0.489754	0.0295256	-0.265332	-1.26955	-0.306604	-1.29081	0.0781846	-0.349745	-0.884713	-1.17982	-1.18759	1.72182	1.29263	-0.51251	-1.24278	0.384267	2.40493	-0.668066	0.186151	-0.530248
FA(28:4)	2.09826	0.0904951	-1.03399	0.647012	-0.999485	-0.855276	-0.365833	0.765607	-0.319613	-2.99056	0.417074	-0.48288	0.59707	-0.352065	-0.806632	-1.38892	-0.982896	-0.989171	-0.606513	-0.148332	-1.6847	-0.360411	-1.16509	0.638808	-0.754189	-0.637689	-1.00207	-0.18627	-1.47564	-0.499193	-1.42073	-0.200831	-0.864705	-0.88474	0.161592	-0.794894	-0.755796	1.4909	-0.70515	-0.781712	-0.807166	0.181219	0.48287	-0.481363	-0.977411	0.282847	0.36674	0.0918682	1.89313
FA(30:0)	1.30402	-0.142734	-0.245221	-0.161207	-0.0816499	-0.613277	-0.0916785	-0.471062	-0.723091	-0.47212	-0.695877	-0.501239	-0.775809	0.183116	-0.649626	-0.157523	-0.392907	-0.446265	-0.483399	7.23963	-0.0312404	-0.356133	-0.456401	0.117195	-0.40233	-0.273919	-0.683837	-0.211268	0.555385	-0.111012	-0.341134	0.00301537	-0.474444	-0.121544	-0.162594	0.332221	0.790516	-0.396663	-0.1417	0.495041	0.189971	-0.136152	0.187709	-0.509644	-0.193201	-0.462529	-0.352104	0.396537	0.40462
FA(30:1)	1.47797	0.106691	-0.132483	0.108828	0.144729	-0.445855	0.318486	-0.288157	-0.364522	-0.412802	-0.382475	0.0181118	-0.397648	-0.343212	-0.185178	-0.233685	-0.379691	-0.314679	-0.21878	7.61841	0.0073509	-0.0684146	-0.190956	0.0193649	-0.137497	-0.321418	-0.398632	-0.361659	0.350814	-0.0994472	-0.225174	-0.224232	-0.19523	0.30189	-0.11659	-0.0731184	0.244918	-0.467007	-0.437684	-0.48207	-0.470871	-0.519363	0.541382	-0.341243	-0.477618	-0.331867	0.31608	3.06453	-0.534464
HexCer(16:0;2O/24:2)	0.578459	-0.833048	-0.979556	-0.478785	-1.05278	-0.826887	-1.15701	-0.817105	-1.34893	-0.408127	-0.78241	0.0655051	-0.818979	-0.526925	-0.313453	-1.09193	-0.868164	-1.11972	-0.35917	-0.56571	-0.778596	-0.386581	-1.03872	-0.13353	-1.34893	-0.416875	-0.372286	-0.707175	1.08248	0.779395	-0.250618	0.0874859	-0.827399	0.428234	-0.518732	0.110504	0.031046	1.31272	0.20638	0.259702	-0.753004	0.954495	-1.09129	1.68201	0.264974	0.681414	-0.934458	2.06615	0.952035
HexCer(18:1;2O/16:0)	-1.04963	-0.206657	0.0851214	-0.992535	-0.335174	0.784576	-0.276282	-0.923493	-0.46203	0.316683	-0.829083	0.0931149	-1.08207	-0.743281	-0.47772	-0.629644	0.811836	-0.23519	0.17166	1.1222	-0.746817	2.50076	-1.49729	0.00590913	-0.886917	-0.985662	2.54744	-1.13361	-1.00091	-0.731793	-0.340683	1.77346	0.0113003	-1.10189	-1.32981	-0.545135	0.654057	0.0855698	0.304954	-0.387423	-0.696697	-0.257218	-0.944397	-0.124428	1.34248	-0.192773	-0.959241	1.25444	-0.340447
HexCer(18:1;2O/22:0)	0.274703	-0.333415	-0.297059	0.504947	-0.793238	-1.06694	-0.561152	-0.200257	-1.69114	-0.222038	-1.65464	-0.661317	-1.16183	-0.534858	-0.321411	-0.732336	-0.909205	-0.914649	-0.813274	-0.0201863	-0.965517	0.392223	-1.3627	0.0108213	-1.85003	-1.34547	-0.155578	-0.687262	0.276822	-0.078151	0.290769	0.159224	-1.05583	1.39552	-0.94887	-0.284047	0.813389	1.29576	0.0594189	-0.100765	-0.466325	-0.165647	-0.519526	1.23983	0.586953	1.20162	-0.564606	1.48867	1.21387
HexCer(18:1;2O/23:0)	1.51758	0.0457703	-1.09325	-0.830967	-0.807977	-0.953605	-0.244795	-1.21076	-1.59884	0.237119	-1.6325	0.128117	-1.58804	-0.697515	-1.0893	-0.47378	-1.24029	-0.300868	-0.976363	0.445931	-0.68965	-0.176256	-1.17423	-0.522212	-1.45449	-0.612644	0.614701	-0.749281	0.822097	0.30846	1.18696	-0.474146	-0.8917	1.46944	-0.411238	-0.409755	0.251631	-1.20236	1.49562	0.565882	-0.456441	0.632447	-1.17009	0.331472	1.46131	0.0554586	0.310989	1.73733	0.744183
HexCer(18:1;2O/24:0)	0.600142	-0.205361	-0.3233	0.2634	-0.842296	-0.142678	-0.678893	-0.414819	-1.82805	-0.256134	-2.08814	-0.51289	-1.60689	-0.441047	-0.886324	-0.476063	-1.62789	-0.460193	-1.17357	0.836242	-1.09075	0.0991356	-1.16302	-0.548374	-1.38044	-1.39391	0.362621	-0.641716	1.15217	-0.120002	0.665397	0.51826	-0.936142	0.889012	-1.22649	0.0945364	0.731134	0.980192	0.972847	-0.643522	-0.450499	0.932108	-0.940138	1.11579	0.785188	1.12906	-0.21141	1.21846	0.79904
HexCer(18:1;2O/24:1)	-1.59684	-0.073955	1.53969	-1.60402	0.745458	0.37672	0.0428367	0.258636	-1.07392	0.486056	-0.953729	0.714271	-2.73102	-1.48933	1.26701	0.767005	-0.397628	1.08325	1.02865	-0.606151	-0.916984	1.05055	-0.312431	-0.743471	-0.796268	-0.541664	0.874711	-0.836773	-0.183319	-0.326447	-1.02295	0.56057	0.238016	0.353457	-0.173292	0.459949	0.245323	-1.52826	2.37899	-0.0223838	0.804244	-0.987066	-1.11592	1.56887	2.27898	-0.700885	-0.919912	-0.10091	0.719807
LPC(14:0/0:0)	-0.874538	-0.359465	-0.829441	-0.925109	-0.805862	-0.584881	-0.973584	-0.793699	-1.10025	-0.708806	-1.12085	-0.820527	-0.93303	-0.744967	-0.235772	-0.634221	-1.2333	-0.749252	-1.09147	-0.384005	-0.604093	-0.865965	-0.0147205	-0.922024	-1.04296	-0.380473	-0.71293	-0.954898	0.80106	-0.422993	0.0424605	-0.99837	-0.430096	-0.828053	-0.277418	0.325505	-0.252344	0.729625	1.87508	1.66474	2.73211	1.93507	0.880777	0.683198	0.448504	0.276024	0.285348	0.792639	0.951258
LPC(15:0/0:0)	-0.873837	-0.527594	-0.442482	-0.875157	-0.826045	-0.570182	-0.931678	-0.796283	-1.0751	-0.430099	-1.04807	-0.684606	-0.904341	-0.861603	-0.868337	-0.754132	-1.35159	-0.656617	-1.08102	-0.691915	-1.04072	-0.836555	-0.794302	-0.946591	-1.201	-0.389386	-0.712151	-0.716753	-0.298367	-0.307665	-0.554779	-1.00705	-0.403739	-0.945598	-0.0465232	0.0141617	-0.123552	0.348186	1.53079	2.68623	0.80352	2.15663	1.05554	0.814817	0.315783	0.501943	0.736409	2.00045	0.988131
LPC(16:0/0:0)	-0.867227	-0.365627	-0.941074	-0.473378	-1.09763	-0.629837	-1.17487	-0.793782	-1.11996	-0.334422	-1.33425	-0.712689	-1.19155	-1.05923	-0.738007	-0.912287	-1.59713	-0.703964	-1.1111	-1.08372	-0.809223	-0.860685	-0.499343	-0.821834	-1.41775	-0.82702	-1.1434	-0.82862	0.165653	-0.21994	-0.534678	-0.979074	-0.845852	-1.00852	-0.290172	0.665976	1.01616	1.38282	1.31502	1.65016	1.71114	1.95382	0.669784	0.983345	0.843812	1.41465	1.20571	1.19478	1.65314
LPC(16:1/0:0)	-0.974203	-0.507144	-0.950526	-1.01147	-1.05466	-0.604868	-1.11911	-0.94285	-1.23471	-0.321957	-1.29213	-0.84062	-1.12862	-1.0234	-0.516736	-0.837204	-1.50157	-0.746244	-1.21324	-0.794898	-0.788869	-0.956267	0.130009	-1.03465	-1.2021	-0.118648	-0.963857	-0.894004	0.768473	0.694703	-0.084323	-1.15233	-0.746161	-0.95705	-0.612568	0.305211	0.104085	1.28008	0.917963	1.50326	1.91628	2.01606	1.22672	2.16303	0.672965	1.20409	0.56066	0.777089	1.93697
LPC(17:0/0:0)	-0.80733	-0.508665	-0.783164	-0.805557	-0.956648	-0.634136	-1.03857	-0.825955	-1.02086	-0.471389	-1.06835	-0.660498	-1.03602	-1.00149	-0.88854	-0.842923	-1.26258	-0.75733	-0.96821	-0.943728	-0.941759	-0.612067	-0.802363	-0.782382	-1.17881	-0.822587	-0.80942	-0.555211	-0.227006	-0.383	-0.70129	-0.916771	-0.641165	-0.840716	-0.0198226	0.690467	0.498191	0.772736	0.8926	2.31801	0.753521	2.4035	1.28978	0.983619	0.137471	0.647708	1.07212	1.59107	0.749667
LPC(18:0/0:0)	-0.874095	-0.522807	-0.961813	-0.783229	-1.02356	-0.550435	-1.11937	-0.917693	-1.01237	-0.599809	-1.20515	-0.769537	-1.12841	-1.06097	-0.842719	-1.02334	-1.35621	-0.702032	-1.02484	-0.999394	-0.699044	-0.956997	-0.501637	-0.913872	-1.20139	-0.910285	-0.900065	-0.865569	0.141159	-0.322562	-0.524027	-0.93049	-0.766255	-0.892298	-0.400687	0.761702	0.90966	1.54857	1.40735	1.59732	1.64475	2.29723	0.848786	1.31946	0.413182	1.37118	0.784726	1.39587	1.12265
LPC(18:1/0:0)	-0.877476	-0.721352	-0.897396	-0.832749	-0.921925	-0.738989	-1.0478	-0.791969	-1.08538	-0.500555	-1.15825	-0.315791	-0.896781	-1.01843	-0.801107	-0.711068	-1.33422	-0.636361	-0.915055	-0.994462	-0.915881	-1.02285	-0.331241	-0.842635	-1.1808	-0.604945	-1.02775	-0.796064	0.10811	-0.229992	-0.688626	-0.896778	-0.645193	-0.982443	0.0766898	0.586994	0.971729	1.05166	0.656259	0.804687	1.81217	1.31046	0.925454	2.95112	1.32379	1.55735	0.494965	0.364292	2.47174
LPC(18:2/0:0)	-0.572007	-0.552643	-1.08078	-0.91208	-0.943693	-0.793088	-1.22157	-1.00756	-1.13976	-0.222714	-1.35664	0.508863	-0.923018	-1.00896	-1.01497	-0.448205	-1.50481	-0.687722	-1.02437	-0.958564	-1.22154	-1.23801	-0.81855	-0.940086	-1.42903	-0.857929	-1.14936	-0.971056	0.573181	0.10626	-0.217702	-1.06056	-0.465818	-1.06349	0.863277	-0.105957	1.83477	0.699934	1.0097	0.867159	1.44666	1.80122	0.957667	0.678125	0.719236	2.1827	1.07664	0.674788	1.58501
LPC(18:3/0:0)	-0.691972	-0.800411	-0.951748	-0.985726	-0.624362	-0.715302	-0.79507	-0.749209	-0.971972	-0.688754	-0.976317	-0.127303	-0.739507	-0.904254	-0.807327	-0.63969	-1.07179	-0.674586	-0.883065	-0.862504	-0.951997	-0.84377	-0.695378	-0.780117	-1.03726	-0.693882	-0.85923	-0.756521	-0.164352	-0.0446077	-0.36533	-0.869241	-0.734451	-0.774271	-0.000195629	0.217305	0.820655	0.573268	-0.110144	1.30001	2.9547	1.18374	0.517578	1.81993	1.62725	1.08822	1.20935	0.140266	2.43224
LPC(20:0/0:0)	-0.54935	-0.831137	-0.939363	-0.564315	-0.868423	-0.690965	-0.996423	-0.712172	-1.05333	-0.699549	-1.06148	-0.845762	-0.913469	-0.882226	-0.893282	-0.759248	-1.18857	-0.679004	-0.876463	-0.912417	-0.921979	-0.998266	-0.646098	-0.840399	-1.07554	-0.802903	-0.778818	-0.683102	-0.0733161	-0.212747	-0.581119	-0.85056	-0.795542	-0.848885	-0.395537	0.652933	0.539769	1.45924	0.571672	0.734823	0.773898	2.47759	0.434482	1.92671	0.885222	1.31379	0.0920737	1.50323	1.09625
LPC(20:1/0:0)	-0.917275	-0.769408	-0.788203	-0.691851	-0.830014	-0.705521	-0.905431	-0.509104	-0.925886	-0.701183	-0.873657	-0.688836	-0.947245	-0.947131	-0.840015	-0.818396	-1.09851	-0.565337	-0.720517	-0.90508	-0.830751	-0.934395	-0.672619	-0.717749	-0.993075	-0.681709	-0.882291	-0.706967	-0.404018	-0.42314	-0.900134	-0.780856	-0.734226	-0.926002	0.0470558	0.770522	0.700222	1.09168	0.960412	0.802273	0.999645	1.63097	0.862068	2.42263	0.829711	1.34223	0.0739602	0.376604	1.85745
LPC(20:2/0:0)	-0.867186	-0.777508	-1.00563	-0.759482	-0.995646	-0.798215	-1.0021	-0.918717	-0.977657	-0.58058	-1.01062	-0.540437	-0.928023	-0.913615	-0.843925	-0.93509	-1.29882	-0.849085	-1.0244	-0.84013	-0.959936	-0.942928	-0.785841	-0.769694	-1.23315	-0.877286	-0.852286	-0.945728	0.128537	-0.357706	-0.54248	-0.991011	-0.620814	-1.03685	-0.02392	0.52403	1.07128	0.979786	1.36262	1.86122	1.15446	1.59618	1.18897	1.65499	0.430485	1.68189	0.719319	1.21753	1.92983
LPC(20:3/0:0)	-0.801426	0.0263458	-0.935019	-1.00454	-0.711554	-0.785842	-1.16763	-1.05757	-1.1889	-0.443245	-1.39082	0.295221	-1.20104	-0.68826	-0.699693	-0.790324	-1.52195	-0.498204	-1.26685	-1.23057	-0.620791	-1.1392	0.0148203	-1.13221	-1.26779	-0.723048	-0.217112	-0.887252	0.244871	-0.127636	0.300799	-1.25309	0.183786	-1.00997	0.320199	0.300434	0.791977	1.2376	1.38517	0.5062	3.27611	2.17651	1.83493	0.653182	0.547191	0.514708	0.937688	0.415114	2.49854
LPC(20:4)	-0.889663	-0.104699	-0.859138	-0.918253	-0.860229	-0.947354	-1.3357	-0.702454	-0.9471	-0.668383	-1.3062	0.452919	-1.00585	-0.84339	-0.687574	-0.67349	-1.3475	-0.399289	-1.06676	-1.23254	-0.316556	-0.806119	0.762302	-1.17265	-1.00361	-0.851729	-0.941795	-0.770956	0.409363	-0.713347	-0.362727	-1.04128	-0.0270378	-0.67623	1.47222	1.55063	0.827699	1.4374	0.14645	0.630005	2.19525	1.81288	1.15386	0.208238	0.254245	-0.25974	1.59917	0.835814	2.79851
LPC(20:5)	-0.858237	-0.167623	-0.678081	-1.12055	-0.696772	-0.607056	-1.04476	-0.115876	-0.988442	-0.489528	-1.03841	-0.0215897	-1.13619	-0.954815	-0.252337	-0.243892	-1.22502	-0.47008	-0.880174	-1.24617	-0.423806	-1.05735	0.678199	-1.13989	-0.990019	-0.421387	-0.725112	0.220572	-0.0447759	-0.863331	0.244986	-0.772532	0.217307	-0.239636	0.226349	0.405254	0.0649941	2.89124	1.24229	0.521307	2.42537	2.01689	1.47991	0.18373	0.924902	-0.243693	0.215487	0.506474	2.53296
LPC(22:0/0:0)	-0.163902	-0.738508	-0.85558	-0.35667	-0.789853	-0.781327	-1.02917	-0.490318	-0.912097	-0.640378	-1.16228	-0.843166	-0.640892	-0.429615	-0.882819	-0.682138	-1.19081	-0.832791	-0.978947	-0.667887	-0.958312	-1.07056	-0.301027	-0.71798	-1.07536	-0.843641	-0.776073	-0.542721	-0.111249	0.058906	-0.290349	-0.886269	-0.884427	-0.737898	-0.608087	0.245636	0.446296	1.70778	1.12613	0.49395	0.172267	2.09076	0.290021	1.18501	0.163849	1.80392	-0.196938	1.71667	0.607067
LPC(22:1)	-0.514339	-0.410768	-0.455753	-0.43452	-0.447398	-0.451805	-0.519732	-0.0863041	-0.483086	-0.296632	-0.493201	-0.362991	-0.446543	-0.436743	-0.379779	-0.259195	-0.518947	-0.283417	-0.388829	-0.460539	-0.467819	-0.521693	-0.346414	-0.49653	-0.467846	-0.417242	-0.445	-0.0455887	-0.361021	-0.223757	-0.457143	-0.415694	-0.441283	-0.506433	0.708159	0.473176	-0.217744	0.322353	0.322443	-0.208318	0.222556	0.894111	0.0174557	0.335916	-0.0630547	0.363634	-0.118319	-0.11389	0.0150928
LPC(22:4/0:0)	-0.795961	-0.351032	-1.10137	-0.942426	-1.09631	-1.00053	-0.995245	-0.461165	-1.09653	-0.56617	-1.04466	1.30984	-0.403916	-0.650288	-0.773276	-0.848704	-1.21527	-0.509202	-1.0647	-1.13779	-0.125248	-0.822091	1.02069	-1.00204	-0.866596	-0.617078	-0.810713	-1.05833	1.18586	-0.354045	-0.281927	-1.20554	-0.412111	-1.04972	1.20516	0.764475	0.85711	0.157139	0.706327	-0.525823	2.2498	1.25986	0.786476	0.964442	0.529213	0.366334	2.14599	0.644279	2.26749
LPC(22:5/0:0)	-0.7996	-0.476434	-1.08943	-1.16659	-1.05785	-0.967264	-1.0972	-0.677174	-1.11941	-0.587562	-1.3801	0.661518	-0.983892	-0.791509	-0.728656	-0.557234	-1.35856	-0.570408	-1.14292	-1.21743	-0.0126173	-0.756705	0.783718	-1.01223	-1.10446	-0.909902	-1.22534	-0.403439	0.129372	-0.479901	-0.27353	-1.02005	-0.597117	-0.642078	1.14062	0.762304	0.325446	0.595783	0.989536	0.438514	2.85891	1.19252	1.13614	1.11824	0.2043	0.0776715	1.86224	0.727976	2.7282
LPC(22:6)	-0.988541	0.265038	-0.393743	-1.09134	-0.922971	-0.900415	-1.15726	-0.884127	-0.748496	-0.542525	-1.11227	0.39614	-1.15874	-0.963509	-0.636341	-0.308345	-1.4438	-0.361225	-1.13159	-1.17487	-0.709966	-0.703984	-0.0388104	-0.745561	-1.09001	-1.03523	-0.785878	-0.0397147	-0.447793	-0.356059	-0.287515	-0.891947	-0.190466	-0.888012	0.809864	0.033415	0.827321	0.368789	0.883481	1.33682	1.11216	2.65131	2.05275	-0.0402916	-0.247584	0.289858	2.30871	0.886127	0.94449
LPC(24:0/0:0)	0.0612261	-0.641942	-0.869793	0.221624	-1.06328	-0.811302	-1.03451	-0.23103	-0.950143	-0.803949	-1.57046	-1.05321	-0.765296	0.13412	-0.852439	-0.794137	-1.69225	-0.994191	-1.28777	-0.189359	-0.735351	-1.15279	0.192195	-0.647762	-1.21858	-0.984	-0.501544	-0.0671124	-0.118358	-0.25012	-0.0141003	-0.72918	-1.07841	-0.288223	-0.858542	0.332018	0.476669	1.50766	0.0909919	0.670074	0.0446746	2.31476	0.414633	1.41187	-0.0278705	2.40479	-0.024053	1.98964	0.618105
LPC(24:1/0:0)	-0.935373	-0.826804	-0.602624	-1.11475	-0.543691	-0.500459	-1.19895	-0.369173	-1.07701	-0.373734	-1.18524	-0.780583	-1.25906	-0.950909	-0.313511	-0.548997	-1.35606	-0.607097	-0.888975	-0.691311	-0.988647	-1.33711	0.166515	-0.821825	-0.928463	-0.683718	-0.628418	-0.0885295	-0.129362	-0.348141	-0.667344	-1.04297	-0.741098	-0.945633	0.447224	1.20519	0.456254	0.0759984	1.41959	0.381514	1.45973	1.90622	0.254975	2.05364	0.910405	0.803207	-0.390245	0.155741	0.951013
LPC(24:3/0:0)	-0.714751	-0.824374	-0.89248	0.140569	-0.118321	0.0253564	0.24164	-0.118328	0.239551	0.977914	-0.715042	-0.109443	0.440206	-0.0800751	-0.493144	-0.329669	-0.694952	-0.156343	-0.637518	0.152453	0.865727	-0.519067	-0.283631	-0.449392	-0.568712	0.20965	-0.177097	0.804799	-0.04695	-0.165594	-0.137237	-0.282007	-0.066089	0.125522	-0.462989	-0.249966	-1.02511	-1.06609	0.00951795	-0.502846	-0.986015	-0.471463	0.214653	0.303128	1.75864	2.45025	1.44795	0.674656	0.617998
LPC(26:0/0:0)	0.914017	-0.480822	-0.851164	-0.263997	-1.73218	-0.805545	-1.21804	-0.479719	0.743021	-1.03303	-1.87924	-0.865104	-0.74833	0.766711	-0.199691	-1.09016	-0.990765	-1.0624	-1.5436	0.961385	-0.530703	-1.22088	0.776311	-1.41015	-1.2241	-1.10075	0.469382	0.176236	0.18409	-0.752475	0.920072	-0.70465	-1.35761	-0.369297	-1.25811	1.45032	0.0391574	0.323185	-0.105345	1.40593	0.180395	1.87516	0.692207	0.659606	0.118552	0.888631	0.597667	1.54484	2.1998
LPE(16:0)	-1.19721	0.244107	-1.0221	-0.0617927	-1.18053	-0.692603	-0.978598	-0.774143	-1.19265	0.0589435	-1.16737	0.616738	-0.944104	-1.30692	-0.762142	-0.901795	-1.37758	-0.87391	-0.785881	-0.70212	-0.897873	-0.94853	-0.556684	-0.629009	-1.36089	-0.154698	-1.2018	-0.728563	0.328779	-0.36383	-0.17352	-0.384586	-0.63826	-1.19735	0.777033	0.0834963	0.846364	-0.00989322	0.295948	1.98056	3.37129	2.44252	0.948685	1.55529	0.66468	0.792082	1.11349	0.585939	1.04904
LPE(18:0)	-1.13115	-0.278975	-1.07938	-0.563213	-1.12905	-0.514294	-1.04033	-0.754559	-1.0155	-0.216115	-1.25681	0.081744	-0.953972	-1.29681	-0.873761	-1.08092	-1.27082	-0.848346	-0.817934	-0.948199	-0.709956	-0.993994	-0.547955	-0.845439	-1.32067	-0.733757	-1.06443	-0.87944	0.4076	-0.326889	-0.518527	-0.68524	-0.66055	-1.12084	0.386377	0.320424	1.07511	0.528963	0.568377	2.07117	2.07775	2.4451	0.980713	2.18364	0.456344	0.756689	0.70461	0.876073	1.2372
LPE(18:1)	-0.816725	-0.52938	-0.906535	-0.80257	-0.984307	-0.614688	-0.923238	-0.682264	-1.10703	-0.319151	-1.12536	0.239562	-0.714507	-0.919283	-0.860784	-0.161949	-1.22137	-0.366964	-0.930971	-0.727267	-0.840813	-0.926671	-0.255456	-0.894065	-1.12966	-0.519193	-1.10152	-0.766491	0.893449	0.0486671	-0.374607	-0.742589	-0.470857	-1.01901	1.772	-0.217477	0.924108	0.0641077	-0.163191	0.537794	3.0883	1.08514	0.811001	3.39947	1.30893	1.24027	0.0968036	-0.307003	2.13536
LPE(18:2)	-0.44827	-0.333272	-1.16794	-0.758136	-1.00082	-0.350035	-0.966768	-0.951249	-1.20479	0.768803	-1.39899	1.78068	-0.659992	-1.07961	-0.97805	-0.412897	-1.59994	-0.640482	-0.880193	-0.597315	-1.29488	-1.23317	-0.987585	-0.884968	-1.53816	-0.763056	-1.20711	-0.941671	1.18417	1.05419	0.40994	-0.909766	-0.590475	-1.22095	1.3195	-0.576488	1.41267	-0.152406	0.360503	0.793882	1.92068	1.04516	0.375817	1.93194	0.78871	2.80766	1.2658	0.278958	0.905548
LPE(22:5)	-0.502804	0.0858121	-0.84302	-0.882063	-0.70197	-0.431147	-0.523931	0.205206	-1.04806	0.183003	-1.36158	1.76157	-0.248723	-0.207478	-0.671249	-0.0196612	-1.30666	-0.598473	-0.810271	-1.1314	0.303601	-0.241968	1.38836	-0.920519	-1.17505	-0.865284	-0.973454	-0.00239908	1.59396	0.49448	1.03363	-0.61378	-0.330832	-0.776748	1.61515	-0.255096	-0.650058	-0.473488	-0.256108	0.177005	5.52039	-0.0902232	-0.235694	1.5782	0.312786	0.290287	1.80951	0.0359235	1.06858
LPE(22:6)	-1.02583	1.7545	-0.408026	-1.1802	-0.848262	-0.637913	-1.18825	-0.745449	-0.321757	0.369912	-1.29344	1.75961	-0.763648	-0.834643	-0.693369	-0.0995657	-1.75189	-0.236725	-0.848131	-1.14324	-0.469446	-1.10048	0.259113	-0.86622	-1.35832	-1.54758	-0.833789	0.868481	0.445489	-0.108776	0.294423	-0.786901	0.296623	-1.36398	1.16513	-0.00239872	0.207925	-0.593574	0.341162	1.2335	2.44309	2.70103	1.57589	0.805273	0.119404	0.573538	2.81732	0.52814	0.27152
PC(15:0/18:1)	-0.677575	1.02655	2.13017	-1.38768	-0.930991	0.477407	0.874093	2.31271	-1.70843	0.404748	-0.478994	-0.499062	-0.548716	-0.229001	0.556352	0.731367	-1.10671	-1.25345	-1.22621	1.23601	-0.115547	0.0583762	0.70338	-1.54946	-1.36212	1.18037	0.906181	1.19973	-0.293544	0.11294	-0.452717	-0.465043	0.219801	-0.597217	-0.498766	-0.853677	-1.66317	-1.03518	-0.0465061	1.1488	1.28095	0.601117	-0.0852945	0.870031	-0.278974	-0.390821	-0.934932	-0.17693	0.77636
PC(15:0/18:2)	-0.0932626	0.165894	1.82448	-0.889503	-0.412726	0.597396	0.683156	0.403242	-1.40335	0.318614	-0.506491	-0.374154	0.091927	-0.324011	-0.859221	0.558013	-1.76666	-1.20701	-1.13311	0.614591	-1.5291	0.175956	-1.39474	-0.886228	-1.87893	0.106889	-0.241566	0.0542073	-0.103895	0.840824	-0.606487	-0.899626	0.0525954	-0.421926	0.223305	-1.12006	-1.00387	-1.32126	0.83258	3.24699	-0.300981	1.00205	-0.0795329	-0.381665	-0.574244	0.214772	-0.14051	1.43314	-0.607337
PC(15:0/22:6)	-1.04526	0.648437	2.82692	-1.30766	-0.424602	-0.505423	-0.157163	-0.214092	-0.851965	-0.519205	-0.00709797	-0.820653	-0.761729	-0.188515	-0.692487	0.465618	-1.24527	-0.617021	-0.939978	0.120794	-0.820815	-0.0723946	-0.580099	-0.759662	-0.703024	-0.491814	0.0246262	0.750286	-0.713722	-0.386111	-0.377896	-0.544901	-0.239421	-0.282673	-0.412404	-0.635181	-0.676535	-0.855658	0.782747	3.48233	-0.235763	2.70626	1.30128	-0.254578	-0.856795	-0.737538	0.341146	1.2136	-0.354782
PC(16:0/16:0)	0.114074	1.59721	1.06271	-1.01651	-0.216509	0.609802	0.428403	3.61767	-0.69412	0.0287445	0.342281	0.304655	-1.13399	-0.417487	0.0229426	-0.123238	1.20625	-1.44869	0.324749	-0.045312	1.16775	-0.385307	1.48219	-0.251357	-0.299867	0.833573	-0.454181	-0.281193	-0.435063	-1.29138	-0.818715	0.785504	0.305239	-1.17855	-1.13532	-0.460875	-0.592013	-1.09985	-0.507081	0.298081	0.422729	-0.213199	-1.58243	0.354835	0.881244	-0.306649	-0.448159	-0.342449	1.98982
PC(16:0/16:1)	-0.290471	1.52653	-0.0128469	-0.876399	-0.663704	0.474728	0.375341	0.941682	-0.983803	0.429275	-0.443833	-0.679443	-0.446116	0.280635	2.22845	0.368626	-0.245122	-0.78088	-0.718254	2.20163	2.06266	-0.21565	2.73527	-1.04733	-0.166107	1.81413	0.415664	-0.262459	1.14063	0.250165	1.22937	-0.435861	-0.115146	-0.37954	-0.923135	-0.650594	-1.22081	-0.657418	-0.401784	-0.326621	1.26267	-0.298314	-0.724472	0.0881957	-0.358656	-0.536365	-0.952435	-0.867889	0.15009
PC(16:0/18:0)	-0.66236	1.40751	-0.629943	-1.34406	-1.29411	1.57421	-1.50789	0.107615	-1.42535	-0.556778	-1.60348	-1.06885	-1.85137	-0.65242	-0.0960117	-0.473298	-1.45331	-1.07453	-0.579858	-0.966366	0.387002	-0.935446	0.681238	-0.479063	-1.02315	0.0465063	-0.463561	-0.0761405	0.980127	-0.191609	-0.744755	-0.0912864	0.857584	-0.709484	-1.08344	0.353319	0.505487	1.08604	0.806392	1.58105	1.4728	1.13317	-0.448287	0.303216	-0.536562	1.37428	0.165748	0.327542	1.16977
PC(16:0/18:1)	-0.527853	1.12472	0.957194	0.00688981	-1.29111	0.458406	0.971366	3.41188	-1.16549	0.505509	-0.740541	-0.782703	0.0590234	0.282062	1.55733	1.13456	0.163392	-1.18198	-0.185819	-0.460323	1.4114	0.880179	2.72117	-0.688309	-1.04984	0.184124	-0.842709	1.51526	0.439509	0.226452	-0.803658	0.711078	-0.962103	-0.394607	-1.33141	-0.11966	-1.23665	-0.403716	-0.585603	-0.251506	2.14586	-0.172317	-1.27474	1.49019	0.204398	0.126558	-0.930235	-0.977495	1.66155
PC(16:0/18:2)	1.21942	1.88546	0.576353	1.34822	-0.811987	0.921341	0.261334	1.60852	-0.833273	1.24872	-1.22025	-0.393062	-1.03877	-0.290207	-0.142677	0.788044	-2.31483	-1.84243	0.0408851	-0.305311	-0.594133	-0.102335	-1.09071	0.586996	-3.60665	-1.26152	-1.78044	0.303049	0.537866	1.45523	-0.739386	0.398883	-1.08202	-0.210312	-0.821405	-1.24289	0.314235	-0.566984	0.832352	1.49395	0.244495	0.607162	-1.10035	0.0817814	-0.44898	1.63419	0.205228	0.38411	0.2309
PC(16:0/18:3)	2.16811	-0.0107527	-0.278443	-1.32113	-0.262558	1.81303	-0.229233	0.674732	-1.07472	-0.674693	-1.2232	-0.0920332	0.150203	0.489513	1.17602	0.667407	-1.51295	-0.383316	-1.33747	-0.949646	0.698536	-0.939383	1.96638	-1.25802	-0.957412	0.90285	1.6313	-0.463138	2.10583	0.181679	2.3649	-0.975739	-0.56867	1.07981	-0.623854	0.107074	-1.03518	-0.185239	-0.784476	-0.377164	3.38393	1.76971	-0.568472	0.0336735	0.155117	-0.423453	-0.152611	-0.379111	-0.0879101
PC(16:0/20:3)	-0.53044	1.11349	0.00118609	-0.933672	-0.607306	-0.0825003	-0.407636	0.758176	-1.8765	-0.587515	-1.60784	-1.14738	-1.53212	-0.186551	-0.235561	-0.324019	-2.21603	-1.304	-1.13463	-1.38143	-0.00444471	-0.81221	0.748729	-0.814723	-1.80975	-0.469523	-0.182246	-0.441267	0.522151	0.94473	-0.197492	-0.803928	-0.877603	-0.448052	-1.02907	-0.277238	0.537684	0.0727017	0.57812	1.55248	1.95109	1.24667	0.0703561	3.25931	0.195684	1.20908	-0.557373	-0.40644	1.52411
PC(16:0/20:4)	0.139064	1.64913	0.456055	-0.487222	-0.278218	-0.891676	-1.60029	1.59012	-0.52411	-0.724261	-1.44999	-0.529793	-0.980688	0.559519	0.887833	0.76593	-0.726453	-0.529034	-0.507346	-1.38031	2.6318	1.06153	4.10089	-1.46926	0.0934387	-0.789365	-0.539912	0.984381	1.00324	-0.950852	-0.308674	-0.148381	-0.431741	1.59844	0.313269	1.69126	-0.159914	0.181065	-1.04354	0.414551	1.21715	0.449768	-0.370345	-0.813181	-1.0449	-1.55078	0.614675	-0.111924	1.39616
PC(16:0/20:5)	-0.0684627	0.862406	0.0885505	-1.22168	-0.354795	-0.45829	-0.794726	2.97602	-0.705004	-0.681018	-0.238709	-0.781859	-1.12505	-0.249026	0.730735	1.06057	-1.20261	-0.695704	-0.995599	-1.26809	1.15205	-0.366433	2.93034	-1.09235	-0.584234	-0.518166	-0.526211	3.45648	0.0238291	-0.971301	0.29687	0.0361285	-0.598492	1.62529	-0.79471	0.268233	-0.682083	1.43276	0.308894	0.406796	1.35728	0.822411	0.219704	-0.173914	0.0933603	-1.01072	-0.529396	-0.171475	1.07779
PC(16:0/22:5)	0.331414	0.396846	-0.407659	-1.13398	-1.11698	-0.792527	-0.307713	1.40032	-1.61758	-0.424192	-1.13555	-1.25826	-1.47393	0.355429	0.741815	0.24211	-0.54391	-1.01863	-0.40086	-1.69786	0.981357	0.10852	4.13276	-0.447897	-0.122847	-0.34149	-1.28671	2.25313	0.506004	-0.595472	0.388373	0.892163	-1.372	1.96003	-0.750388	0.984115	-1.12293	0.249546	0.545887	0.028662	2.06723	0.0607387	-0.255676	1.49998	-0.422844	-0.743926	0.15535	0.248423	2.17269
PC(16:0/22:6)	-1.04006	3.37927	1.95136	-0.929049	-0.764346	-0.406047	-0.417662	0.902696	-0.618791	-0.53876	0.123241	-1.10865	-1.13592	-0.0382051	0.161896	1.05026	-0.688567	-0.720624	-0.353459	-0.674391	0.570275	0.493384	1.33423	0.284523	-0.244739	-1.18339	-0.744701	2.06002	-0.633103	-0.476465	-0.258664	0.731553	-1.0245	0.380215	-1.25859	-0.496858	-0.19722	-0.66176	0.0777671	2.31513	-0.00616204	2.13383	0.232465	-0.735972	-1.18665	-0.80105	0.888756	0.0742991	-0.65318
PC(16:1/18:2)	-0.207848	0.366333	-0.992304	-1.60869	-0.242817	-0.0353473	1.29383	1.18962	-1.76456	-0.0471882	-0.753321	-0.613258	-0.858833	-0.870587	-0.141415	0.325564	-1.4485	-1.64204	-0.960584	0.323123	-0.983549	0.332776	0.0434836	-0.179212	-1.95696	-0.176808	-1.52472	-0.0957829	0.479149	3.2296	-0.369078	-0.73636	-1.641	0.23061	-1.32643	-0.358954	-0.307497	-0.636393	-0.904761	2.14946	2.01306	0.70924	-0.252135	1.52033	0.9373	1.14441	1.77759	-0.433002	1.06139
PC(17:0/20:3)	-0.86354	1.10253	0.606752	-1.13798	-0.424259	-0.158476	-0.834322	0.281157	-1.82395	-0.455441	-0.875987	-1.18115	-1.9002	-0.604902	-0.626948	-0.553375	-2.16068	-1.14513	-1.16761	-1.08278	-0.799921	0.24882	-0.251333	-1.03776	-1.57889	-0.368873	2.30357	0.752622	-0.307239	0.0788099	-0.404514	-0.88818	-0.0874061	-0.155508	-0.905713	0.0824524	-0.0893388	0.18293	0.792335	2.23319	1.48531	2.64437	1.46085	0.956394	-0.552069	-0.240812	-0.0565734	0.31791	0.328338
PC(17:0/20:4)	-0.413377	0.96918	0.622912	-1.16456	-0.646799	-0.723682	-1.46992	0.902878	-1.18386	-0.746914	-1.09875	-0.658289	-1.08319	-0.173523	-0.264072	0.434272	-1.30706	-0.775556	-0.706545	-1.22779	0.295657	1.80294	1.24066	-1.32105	-0.649361	-1.00662	-0.0255942	1.59427	0.0553569	-0.824606	-0.854823	-0.507516	-0.0679183	1.36302	0.747946	1.20817	-0.504541	-0.170378	-0.612182	2.13122	0.403451	1.67647	0.960172	-0.496784	-1.32748	-1.4273	0.647568	0.834098	0.285282
PC(17:1/18:2)	-0.398453	0.141292	0.187534	-1.36907	-0.659226	-0.255007	-0.422006	0.0611176	-1.68511	-0.341309	-0.893047	-0.922901	-1.15025	-0.801848	-0.5687	0.249469	-1.85368	-1.28651	-1.28894	-0.684907	-1.13143	-0.208685	-0.455481	-1.109	-1.61591	-0.146968	-0.0709296	0.293994	0.244474	1.53532	-0.446961	-0.995017	-0.53032	-0.261574	-0.378769	-0.689287	-0.22946	-0.394894	0.78243	3.06755	0.561895	2.05443	0.690486	1.01457	-0.754614	0.582118	0.504965	0.547496	-0.103776
PC(18:0/18:0)	-0.270071	0.593872	-1.06495	-0.828185	-1.162	0.780266	-1.52286	-0.327939	-1.24414	-1.02314	-1.63692	-1.68567	-1.63984	-0.561856	0.301684	-0.490748	-1.92363	-1.05255	-0.958418	-1.11206	0.172332	-1.08482	0.996869	-1.00649	-1.04249	-0.571236	-0.321581	0.677351	1.17977	0.161024	-0.507528	-0.341257	0.295574	0.117603	-1.34988	0.846109	0.333212	1.68258	0.78722	1.01342	1.52703	1.49244	0.122921	1.34664	-0.718104	0.867354	-0.0645059	0.370731	0.269559
PC(18:0/18:1)	-1.10577	-0.000909955	-0.00222056	-1.22809	-1.3184	0.46905	0.405082	2.34503	-0.933746	-1.08152	-1.28391	-1.33905	0.560566	-0.608952	0.699562	-0.1111	-0.642402	-1.14303	-0.748007	-0.294027	2.12644	0.549851	2.93636	-0.269418	-0.894866	-0.350422	-0.175071	0.0688191	0.343057	-0.609722	0.107145	0.156983	-0.691699	-0.642635	-1.15997	0.204104	-0.610362	0.408795	-0.100922	0.043875	2.87181	0.718425	-0.51327	2.73294	-0.0301386	0.701187	-1.20126	-1.01916	1.09449
PC(18:0/20:2)	-1.21461	0.716897	-0.350087	-0.850269	-1.3168	0.243689	-0.485913	0.476902	-1.78878	-0.936036	-0.660401	-1.4308	-1.58703	-0.0406351	0.635259	-0.719066	-1.41205	-1.59618	-0.763991	1.1959	1.30342	-0.60095	0.931366	-0.843546	-0.82941	-0.209137	0.988189	0.291616	0.263662	-0.30322	0.314136	-0.0090705	0.120248	-0.867726	-1.03466	0.415316	-0.439903	0.871473	0.67217	1.80534	2.48063	0.85939	-0.140046	1.74982	-1.04511	0.287147	-0.795198	-0.944935	1.19162
PC(18:0/20:4)	-0.450297	1.29507	-0.00162041	-0.9296	-0.411406	-0.722563	-1.5846	1.12039	-0.726134	-1.20146	-1.31439	-0.719374	-1.08201	0.0249461	0.426353	0.00216155	-0.67713	-0.722331	-0.542497	-1.22034	2.95266	0.530265	4.1762	-1.36025	0.719197	-1.14516	-0.0648215	0.352573	0.868974	-0.924389	-0.145532	-0.137202	-0.314166	1.70129	-0.171904	1.75701	-0.190877	0.307989	-0.695808	0.483254	1.22487	0.494709	-0.0192969	-0.346415	-1.20965	-1.38431	0.150208	0.11234	0.991159
PC(18:0/22:5)	-0.714062	0.758677	-0.209333	-1.36381	-0.764047	-0.226867	-0.519244	0.897829	-1.30731	-0.846786	-1.10578	-1.1585	-1.32454	-0.275586	0.581479	-0.565043	-0.435518	-0.749512	-0.530262	-1.11248	1.69862	-0.405617	5.00425	-0.672427	1.12004	-0.511448	-0.527186	0.85311	0.418251	-0.779544	0.759113	0.707028	-0.923083	1.43987	-0.792724	1.0945	-0.917034	-0.105083	0.676653	0.0797956	2.34441	0.0149895	0.262206	1.51438	-0.596294	-0.888441	-0.436577	0.0870656	0.7587
PC(18:0/22:6)	-1.70284	3.40736	1.77124	-1.31608	-0.836777	0.147164	-0.496624	0.681696	-0.50508	-0.982082	0.1615	-1.23825	-1.25878	-0.547384	0.359982	-0.00653839	-0.31894	-0.543751	-0.243482	-0.0132511	1.24013	-0.173943	1.77503	-0.273764	0.256175	-1.18406	0.409642	1.24277	-0.798653	-0.922583	0.219329	0.850868	-0.709643	0.110257	-1.38474	-0.207571	-0.638836	-0.831048	0.545613	1.80618	0.391204	1.92635	0.805953	-0.396055	-1.28592	-0.934257	0.0142616	0.237972	-1.0659
PC(18:1/18:1)	-0.231561	0.668369	-0.129583	-0.49946	-0.959843	1.22948	-0.593161	0.404623	-1.28969	-0.258033	-1.72766	-0.925852	-1.58765	-0.999045	-0.43649	-0.177876	-2.17737	-1.56798	-0.342025	-0.0728273	-0.0876362	-1.22815	-0.297421	-0.748899	-2.60291	-1.39518	-0.722082	-0.362431	0.719218	0.520524	-0.268047	0.142386	-0.681153	-0.0843321	-0.942205	-0.279183	0.569001	0.448357	0.93613	1.94392	0.951989	1.34101	-0.307094	1.73014	-0.587202	1.88819	-0.285586	0.820816	0.50757
PC(18:1/20:3)	-0.691167	0.430172	-0.640865	-0.716772	-0.637546	-0.453938	-0.231899	0.41189	-1.90351	-0.837406	-1.72114	-1.12496	-0.952856	0.205595	0.585068	-0.835133	-1.48903	-0.991191	-1.07005	-0.943197	1.44394	-0.339457	3.46347	-0.873685	-0.33094	0.0835092	0.52749	-0.415042	1.05996	0.111486	0.930509	-0.828419	-0.904831	-0.0269992	-1.1468	0.431871	-0.691816	-0.198691	0.128311	0.233889	3.15307	0.446876	-0.0191617	2.68937	-0.288067	-0.455418	-0.123586	-0.427421	1.65041
PC(18:1/20:4)	-0.32553	-0.0818271	-0.14838	-1.14509	-0.400652	-0.712606	-1.21816	0.331295	-1.31465	-1.00251	-1.43588	-1.03678	-0.729422	-0.353279	0.112791	-0.107333	-1.41156	-0.811678	-0.625171	-1.2832	0.632649	-0.2697	4.29554	-1.05871	-0.334578	-0.313314	-1.07339	-0.446766	1.19121	-0.201841	-0.937243	-0.472524	-0.744728	0.539242	-0.229761	1.5561	0.221953	0.0867446	-0.705797	0.944831	1.75886	0.394094	0.427094	2.49366	-0.294607	-0.492617	-0.160323	-0.324262	2.54633
PC(18:1/22:5)	-0.396793	-0.281523	-0.855688	-1.35167	-0.793543	-0.949413	-1.06618	0.267203	-1.53018	-0.936007	-1.09471	-1.14308	-1.04081	-0.046208	-0.335745	-0.672185	-1.36337	-1.14423	-0.899065	-1.30622	0.699	-0.482853	3.62528	-0.79958	-0.720858	-0.196635	-0.494106	0.0662823	1.15952	-0.106484	-0.278913	-0.664031	-1.08671	0.780089	-0.702275	1.10545	-0.307404	-0.0243866	0.0501859	1.18673	2.39701	0.922107	0.464656	3.39566	-0.322942	-0.368369	-0.28562	0.165426	2.41726
PC(18:2/18:2)	0.319891	-0.632835	-0.786823	-1.0162	-0.77716	-0.199194	-0.863194	-0.637581	-1.29039	-0.560933	-1.27294	-0.557927	-0.886835	-0.835061	-0.790484	-0.527151	-1.55221	-0.959924	-1.0517	-0.562629	-1.12554	-1.02102	-0.831811	-0.77048	-1.46418	-0.815595	-1.03587	-0.644541	1.25895	0.961607	-0.325125	-1.01356	-0.873974	-0.710784	-0.366978	-0.457338	1.64893	0.210046	1.13985	1.62411	1.29889	1.27054	0.0374506	0.8332	0.386428	1.7288	0.102443	0.121684	0.362931
PC(18:2_20:4)	0.439911	0.125211	-0.389611	-1.27984	-0.656999	-0.641207	-1.31394	-0.209694	-1.49147	-0.894163	-1.48757	-1.07984	-0.926949	-0.443352	-0.3622	-0.379966	-1.88903	-1.12134	-1.23975	-1.02468	-0.767488	-1.22764	0.590414	-1.28117	-1.46236	-0.905244	-1.20218	-0.228672	1.90092	0.0175666	-0.377808	-1.09493	-0.871083	-0.176153	-0.262455	0.732694	1.01578	1.29431	0.572426	1.74232	2.41391	1.85791	0.597816	0.879075	0.177497	0.383332	0.533956	0.182322	1.64065
PC(20:1/22:6)	-1.88007	-0.28461	1.50963	-1.36335	-0.501135	-0.721233	-0.385191	1.42225	-1.59898	-1.12738	1.19238	-1.45638	-1.08676	-1.01011	-1.30498	-0.177063	-0.830214	-0.49103	-0.210453	-0.395426	-0.821989	-0.701732	-0.00998023	0.0175454	-0.482855	-0.200752	-0.281128	1.28587	-0.801488	-0.466302	-1.38684	0.613893	-1.14562	-0.748051	-0.80207	0.420522	-0.201638	-0.834991	0.532044	2.00263	0.818923	1.25972	2.10116	2.03336	0.18028	0.0836527	-0.561155	-0.185513	0.257714
PC(20:2/20:2)	-0.776268	0.708284	-0.760351	-0.641184	-0.954699	-0.429709	-0.575717	0.304314	-1.11239	-0.747097	-1.50103	-0.455731	-0.384633	0.0148565	0.554389	-0.971215	-0.510498	-0.585039	-0.628512	-0.191736	2.86866	0.0425127	5.40667	-0.615803	0.868785	-0.385268	0.475983	-0.828925	1.39315	-0.578443	1.1028	-0.558731	-0.345897	0.126045	-0.642646	0.72203	-0.412755	-0.411079	0.452038	-0.476673	1.37816	0.140844	-0.577655	0.197661	-0.916552	-0.776463	0.194722	0.137631	0.354588
PC(28:0)	0.583448	-0.0458883	-0.884669	-0.798385	-0.664712	-0.114519	-0.149731	-0.33372	-0.888634	-0.825746	-0.843485	-0.781823	-0.561742	-0.050412	0.755083	1.14252	-0.764292	-0.787992	-0.923095	2.13218	0.286334	-0.547402	0.758604	-0.405166	-0.634495	0.388244	-0.110678	-0.856576	0.847067	-0.705736	3.36998	-0.774278	2.47418	-0.688359	0.340686	-0.38051	-0.887497	-0.42878	-0.23292	-0.108296	1.44725	-0.269723	-0.371744	-0.695476	-0.477638	-0.516555	-0.567415	-0.409856	-0.185001
PC(30:0)	-0.296079	0.609188	-0.529472	-1.14524	-0.713796	-0.0458725	0.0763989	0.709621	-1.13878	-0.547572	-0.513705	-0.786519	-0.457448	0.348719	1.97184	-0.00166164	-0.662725	-0.9977	-1.05958	2.08258	1.64304	-0.44162	1.7362	-1.01276	-0.322294	0.719813	-0.00621852	-0.790857	1.07298	-0.719843	0.866703	-0.692483	0.641562	-0.624785	0.0370359	0.0288958	-1.09259	-0.86671	0.155146	0.551993	2.19029	0.110484	-0.205804	-0.43342	-0.257441	-0.705277	-0.563216	-0.469092	0.150097
PC(30:1)	-0.4151	0.763926	-0.691061	-0.863581	-0.527566	-0.309493	-0.232787	-0.20355	-0.882814	-0.510909	-0.655194	-0.369117	-0.564523	-0.137149	1.50855	0.632487	-0.519533	-0.606982	-0.638742	3.7311	1.04165	-0.494018	1.35447	-0.665598	-0.176029	1.64613	0.383373	-0.661603	0.676818	-0.468838	0.436877	-0.546585	1.41641	-0.592432	-0.25267	-0.382172	-0.84281	-0.397409	-0.163604	0.00368735	1.28546	-0.419647	-0.417989	0.0817883	-0.0898625	-0.322428	-0.695175	-0.492819	-0.242645
PC(32:2)	-0.32381	0.628721	-0.679597	-1.30087	-0.485139	-0.0300921	-0.538868	-0.109083	-1.55924	-0.365315	-1.32542	-0.39223	-0.590696	-0.132315	0.499208	0.209162	-1.48754	-1.16504	-1.50206	1.32842	-0.358719	-0.481959	0.11708	-1.06923	-1.36014	0.103404	-0.596929	-1.22803	2.38099	0.657593	0.557756	-1.30638	-0.290631	-0.467268	-0.0847049	-0.747279	-0.783673	-0.543313	1.57173	1.87337	1.60627	1.17084	-0.0963859	0.346936	-0.297552	0.138624	-0.371946	0.503938	-0.229984
PC(32:3)	-0.57842	0.157327	-0.88351	-1.17612	-0.248722	-0.487459	-0.168637	0.277652	-1.14748	-0.739493	-0.95699	-0.267387	-0.702021	-0.779018	-0.186983	0.194993	-0.945926	-0.902271	-1.03539	1.06607	-0.525972	-0.299198	-0.109158	-0.63495	-0.96525	-0.214867	-0.686077	-0.872472	0.0485512	0.17203	-0.0239406	-0.897058	-0.352111	-0.254563	-0.0698928	-0.285194	-0.734956	-0.390525	-0.402207	2.53743	3.24473	0.331752	-0.244762	0.991051	0.501537	-0.0648836	0.295783	-0.146575	0.456637
PC(33:3)	-0.674261	-0.443768	-0.630915	-1.45055	0.0807364	-0.434266	0.327729	0.157041	-1.44996	-0.836533	-1.03128	-0.272645	-0.273645	-0.58507	-0.0620607	0.387416	-1.34825	-1.15283	-1.35441	0.961834	-0.411122	-0.435124	0.313515	-1.13533	-1.39166	0.297639	-0.405149	-1.00139	1.44188	0.366063	0.429742	-1.20285	-0.72928	-0.69907	0.683501	-0.70646	-0.877564	-0.738329	0.274465	1.72253	2.85568	0.846198	0.300656	0.858802	0.442032	-0.766826	1.29362	0.058869	0.216007
PC(34:4)_isomer1	0.23476	-0.434426	-0.993936	-1.39845	-0.120391	-0.334437	0.0567965	-0.602634	-1.44743	-0.367512	-1.12117	-0.827364	-0.921909	-0.823433	-0.525719	-0.0943061	-1.53991	-1.18235	-1.30095	-0.17687	-1.00992	-0.264689	-0.396813	-0.566496	-1.16666	-0.217372	-1.07371	-0.512619	0.896295	3.72436	0.378524	-1.23019	-1.30039	0.276392	-0.701838	-0.509263	-0.432831	-0.429228	-0.060876	1.71999	1.14155	0.328409	-0.185947	1.63588	0.421154	0.705509	1.76559	0.829432	0.351267
PC(34:4)_isomer2	-0.684032	0.45076	-0.502163	-1.30789	-0.330004	-0.75332	-1.13004	0.0383644	-1.39708	-0.967296	-1.51237	-0.625082	-0.752093	-0.0702384	0.666279	0.255049	-1.44095	-0.938309	-1.52593	0.0550581	0.798117	-0.479904	2.48686	-1.26835	-0.783002	-0.169498	-0.308038	-1.02544	3.02839	-0.580168	0.555845	-1.35829	-0.353765	0.320271	0.447135	0.421336	-0.684874	0.0201336	0.340771	1.02629	3.32399	1.60316	0.300418	-0.118041	-0.27807	-0.735131	-0.0253772	0.0938528	0.616983
PC(34:5)	-0.460564	0.0183883	-0.317464	-1.0674	-0.546674	-0.642953	-0.668756	0.667116	-0.793338	-0.895705	-0.916653	-0.749891	-0.554127	-0.757745	-0.0767745	0.144159	-0.954779	-0.788421	-1.09021	-0.355725	-0.0162284	-0.41189	0.9332	-0.475874	-0.93462	-0.549716	-0.624152	-0.162112	0.639846	-0.705695	0.116721	-0.855592	-0.563367	0.140337	-0.489831	-0.127473	-0.379751	0.572842	0.257755	0.579078	2.09137	1.78649	0.523772	-0.0190759	0.288358	-0.39799	0.0141455	0.447077	0.267399
PC(35:1)	-0.903192	0.619334	1.08772	-1.38743	-1.56421	0.11163	-0.196989	2.08285	-1.79114	-0.334235	-0.678129	-1.02076	-0.98399	-0.716484	0.357098	0.760152	-1.06357	-1.55103	-0.942533	-0.774937	0.102125	1.3716	1.21388	-0.857219	-1.59291	-0.32217	-0.32212	2.79116	-0.156672	-0.232327	-1.17175	0.342186	-0.552089	0.152947	-0.665705	0.350429	-1.20092	-0.35729	0.0210887	1.54335	1.51423	1.20106	0.494829	1.46879	-0.982673	-0.299888	-0.378623	-0.0804369	0.633827
PC(35:2)	-0.072442	0.58357	0.913478	-0.853206	-0.937597	0.627978	-0.651234	0.445186	-1.32654	0.1046	-0.763959	-0.602681	-1.20518	-0.767953	-0.92675	0.202013	-1.85251	-1.34352	-0.441665	-0.408594	-1.42199	0.662757	-1.09597	-0.284289	-2.16704	-0.873286	-0.458184	1.14505	-0.385191	0.248904	-1.13354	-0.424625	-0.356138	-0.0541141	0.0286832	-0.355228	-0.101342	-0.577934	0.243131	3.29224	-0.369343	1.94903	0.408813	0.191981	-1.04981	0.225195	0.388176	1.24752	-0.551844
PC(35:4)_isomer1	-0.103584	1.04758	-0.0479205	-1.79498	0.132871	0.0603014	0.10638	2.41538	-0.813775	-0.218583	0.579303	0.0649856	-1.38807	-0.392688	1.06802	0.938306	-1.46611	-0.920832	-1.54853	-1.10306	0.796973	0.310756	1.29027	-0.481927	-1.07697	0.271395	-0.474206	-0.42803	0.50824	-0.302592	0.102895	-0.0310332	-0.594555	0.913132	-1.70894	-0.102764	-0.795294	0.550705	0.0738117	1.28445	1.84713	0.643614	-0.178444	1.36401	1.16959	-0.590083	-0.59786	-0.573531	0.772387
PC(35:4)_isomer2	-0.676218	0.42955	1.93071	-1.47778	-0.0642932	-0.675144	-1.00026	1.00923	-1.39732	-0.972355	-1.20031	-0.621534	-0.664776	0.0797207	-0.401018	1.2185	-1.65714	-0.829647	-1.45412	-0.30058	-0.226318	0.655829	0.819764	-1.7936	-0.765179	-0.352744	0.197287	0.602515	0.178577	-0.808693	-0.498423	-1.14359	0.402576	0.656185	1.0352	0.168781	-1.05362	-0.773212	-0.194898	2.70488	0.617499	2.30933	0.737398	-0.698848	-0.912666	-1.44142	0.0139592	1.13343	0.611773
PC(35:5)	-0.249964	0.130883	0.696999	-0.786873	-0.119256	-0.492528	-0.311198	1.49312	-0.610639	-0.621246	-0.0498978	-0.332002	-0.400577	-0.32229	-0.15564	1.13696	-0.75321	-0.554801	-0.786873	-0.714049	-0.0920753	-0.39229	0.487841	-0.749842	-0.544429	-0.282367	-0.285417	2.16303	-0.208941	-0.735713	0.00751742	-0.547601	-0.114775	0.719878	-0.523077	-0.216926	-0.543622	0.198384	0.487576	0.679017	0.520859	0.983788	0.802255	-0.161181	0.00564505	-0.641458	-0.524319	0.208636	0.266113
PC(35:6)	-0.816601	-0.679352	-0.451043	-0.82562	-0.646495	-0.678826	1.26592	3.38307	0.668833	-0.665619	-0.746722	-0.589526	3.64712	-0.857502	-0.704915	-0.320584	-0.64487	-0.669489	-0.653148	-0.68209	1.38541	4.51921	-0.728422	1.28349	-0.652249	-0.927168	-0.724503	-0.506837	-0.550821	-0.835915	-0.631312	-0.685853	-0.658541	-0.927168	-0.436793	-0.672807	0.263355	-0.594266	-0.276245	-0.42102	-0.0631442	0.736309	-0.340626	-0.0842311	-0.595325	0.761733	-0.753369	-0.408743	0.484309
PC(36:5)_isomer1	-0.0500248	-0.783496	-1.04418	-1.24414	-0.216552	-0.286161	-0.366935	-0.715605	-1.16534	-0.670782	-0.921838	-0.221606	-0.650588	-1.00658	-0.988425	-0.406672	-1.24503	-0.923866	-0.929144	-0.552604	-1.21025	-0.517294	-1.01688	-0.57693	-1.22066	-0.68454	-0.995711	-0.644113	0.0775806	1.29607	-0.249081	-0.979076	-1.08215	-0.48344	-0.0834657	0.0524949	1.04253	-0.078018	-0.2737	2.08932	1.89415	0.627414	0.222908	1.88521	1.10259	0.739626	0.328	0.0107573	1.02013
PC(36:6)	-0.81054	0.67727	-0.28477	-1.54774	-0.542514	-0.612675	-0.761499	0.00131244	-1.41943	-0.981285	-1.12805	-1.14249	-1.19497	-0.586939	0.482004	0.393912	-1.49091	-0.849152	-1.55652	0.306353	0.296981	-0.676396	1.77292	-1.0835	-0.636911	-0.216854	-0.402468	0.349136	1.27598	-0.480604	0.897297	-1.14795	-0.579353	0.541142	-0.353744	-0.256742	-1.03967	0.191629	0.811308	2.04498	1.94646	2.60477	1.50968	0.407175	-0.218466	-0.672923	-0.000320273	0.31951	0.327035
PC(37:2)	-0.111227	-0.709262	0.571541	-1.12274	-1.03467	-0.0442705	-1.02108	-0.168523	-1.66763	-0.539769	-1.02031	-1.18019	-1.24704	-0.910235	-0.972525	-0.210879	-1.90275	-1.09835	-0.606091	0.219756	-1.34267	-0.203656	-0.893737	-0.525326	-2.04716	-0.268679	-0.448475	-0.0536919	0.203794	0.074681	-0.536389	-0.665492	-0.912392	-0.495889	0.263642	-0.203444	0.154174	-0.254686	0.414521	2.81025	0.691143	1.73882	0.680864	1.30602	0.183191	0.754227	-0.121404	0.526811	0.904964
PC(37:5)	-0.129807	-0.0703957	-0.218313	-1.46763	-0.447689	-0.500492	-0.339225	1.10011	-1.29276	-1.06157	-0.553877	-1.08136	-0.978703	-0.30134	-0.186024	0.429809	-1.60464	-0.714278	-1.25821	-1.26267	-0.521499	-0.0911373	0.893249	-1.26363	-0.771249	-0.445042	-0.0647342	2.93675	0.0363637	-0.479513	0.253151	-0.721032	-0.330341	0.98801	-0.106631	0.450532	-0.678799	1.03948	0.439065	1.02102	1.19111	1.359	0.86795	0.368248	0.407397	-0.718218	-0.546171	0.237515	0.580549
PC(38:1)	-0.821977	0.0929044	-0.106363	-0.371035	-1.16365	-0.709799	-0.49477	1.36695	-1.3794	-1.26029	-0.671309	-1.2452	-0.829617	-0.657956	-0.521175	-0.507559	-1.05849	-1.0975	-0.787792	-0.592161	-0.0318345	-1.06575	0.851107	-0.759594	-0.629254	-0.786813	-0.764461	-0.00386474	-0.51802	-0.68053	-1.1052	-0.455077	-1.35939	-0.914985	-0.612459	0.729853	-0.231902	1.09917	0.464593	0.213057	1.5667	2.06363	0.540197	2.20845	0.377465	0.955642	-0.636164	-0.380232	1.24597
PC(38:2)_isomer1	0.0800282	-0.651933	-0.459298	-0.093114	-0.785719	-0.498138	-0.708762	0.180674	-1.34457	-1.08333	-1.1631	-1.02042	-0.371202	-0.188743	-1.16772	-0.508937	-1.58075	-0.950136	-0.813149	-0.578347	-0.982144	-1.28958	-0.555083	-0.751624	-1.48327	-0.807972	-0.797699	-0.55498	0.0196746	0.408323	-0.635583	-0.787082	-1.23901	-0.703132	-0.504209	0.729782	0.290562	0.576438	0.72162	0.708654	0.531778	2.16228	0.239069	2.02591	1.04439	1.49373	-0.565036	1.1007	0.532213
PC(38:3)	-0.860849	1.9483	0.0249429	-1.02297	-0.304298	0.23161	-0.609846	-0.375498	-1.30875	-0.672248	-1.08573	-1.12527	-1.7852	0.0891939	0.351857	-0.880546	-1.62442	-0.595148	-1.13074	-1.10506	1.28793	-0.714399	1.84878	-1.35329	-0.33312	-0.606781	3.02084	-0.435666	0.114044	-0.121185	1.64179	-0.666299	0.102582	-0.0920034	-1.43966	0.161227	-0.440689	0.552546	1.69072	0.867906	3.1271	1.64207	0.576583	0.689901	-0.553689	-0.64342	-0.626536	-0.119478	0.35649
PC(38:5)_isomer1	-1.50426	-0.0554946	-0.827375	-0.632437	-0.837164	-0.380637	-0.32511	1.6242	-0.831195	-1.1528	-0.201122	-0.465801	-0.572937	-0.465595	-0.440502	0.436976	0.0363164	-0.863601	-0.616867	0.12813	1.90774	0.984856	2.07867	-0.130125	-0.093141	-1.17871	-1.52193	3.38894	-0.402991	-1.04329	0.712823	0.452613	-1.40279	0.454071	-1.07821	0.173149	-0.200019	0.846038	0.434609	1.08274	1.84291	0.32252	-0.34322	-0.506921	-0.281804	-1.56955	1.26746	0.0782394	-0.196722
PC(38:7)_isomer1	0.0101741	-0.417416	-0.573939	-1.17829	-0.5005	-0.411744	-0.911576	-0.121133	-1.05536	-0.750788	-0.927536	-0.823175	-0.913872	-0.691339	-0.303014	0.0778815	-1.27756	-0.763866	-0.912401	-0.947118	-0.741795	-0.841724	0.0381547	-0.973327	-1.05686	-0.658672	-0.862963	0.992255	0.591093	-0.36669	-0.145663	-0.696216	-0.615174	0.0967283	-0.322117	0.255594	0.0611432	2.13677	0.882272	1.51744	2.21575	1.43081	0.594334	0.571312	0.630634	-0.294358	0.0105707	0.126382	1.5393
PC(38:7)_isomer2	-1.15262	0.980312	0.181469	-1.43407	-0.506726	-0.436984	-0.666764	-0.604376	-1.19155	-0.556028	-0.833595	-1.41499	-1.63811	-0.850575	-0.18255	0.100094	-1.45325	-1.02644	-1.16301	-0.445481	-0.166057	-0.238617	1.74759	-0.75198	-0.353829	-0.061819	-0.533178	0.441615	0.484133	0.803177	0.722002	-0.764049	-1.02587	0.50346	-0.990139	0.00127908	-0.353424	-0.23629	-0.243584	2.58715	0.514353	2.44911	1.81724	1.17731	-0.643104	-0.282506	0.76235	0.212812	0.445215
PC(39:4)	-0.504087	-0.0505615	0.688365	-0.787683	-0.745218	-0.748607	-1.55999	0.63353	-1.35822	-1.16897	-0.788524	-1.49218	-0.889939	0.171593	-0.578266	0.265588	-1.41423	-0.695632	-0.306991	-0.62207	0.726536	1.39028	1.77011	-0.809394	-0.4147	-0.722474	0.280675	0.573723	-0.0033383	-0.807026	-0.357859	-1.00985	-1.19806	1.05641	-0.0785021	1.26453	-0.168481	-0.27778	-0.370728	2.47002	1.33351	1.64925	1.02208	-0.233684	-0.791536	-1.60771	0.491603	0.778116	0.655763
PC(39:5)	-0.361211	0.126688	0.180584	-1.26519	-0.522238	-0.509357	-0.810579	0.00519722	-1.34869	-0.335046	-0.136532	-0.90037	-1.15598	-0.515991	-0.757418	-0.22853	-0.770355	-0.670142	-0.109492	-1.55345	-0.757736	0.409197	1.17282	-0.538231	0.104518	-0.4143	-0.684846	2.46087	-0.301004	-0.668817	-0.682087	0.748498	-0.674711	2.80637	-0.0898674	1.25407	-1.06752	-0.216438	0.623235	0.830743	0.471518	-0.169624	0.957518	1.35202	-0.532366	-0.817461	0.19768	0.670915	0.436686
PC(39:6)	-1.00569	1.08791	1.37704	-1.11172	-0.698246	-0.56047	-0.768559	-0.129637	-0.85241	-0.621934	0.11288	-0.900648	-1.08592	-0.588266	-0.652969	0.00110375	-0.963761	-0.663704	-0.604369	-0.408525	-0.671384	0.599783	-0.246959	-0.398788	-0.603217	-0.788092	-0.0087659	2.02129	-0.673638	-0.477895	-0.712746	-0.0792186	-0.632484	0.247442	-0.524734	-0.137755	-0.32239	-0.620387	0.129953	2.77125	-0.233863	2.49764	2.00269	-0.230827	-1.03511	-0.560504	0.75252	0.81088	-0.760466
PC(40:1)	-1.06902	0.333624	-0.257795	-0.754896	-0.28729	-0.549567	-0.0735566	2.55138	-0.995843	-0.453698	-0.130386	-0.997802	-1.12294	-0.409782	0.201173	0.0764695	-0.352776	-0.742323	0.701397	-0.559936	-0.0691752	-0.872014	0.140125	-0.655514	-0.424852	-0.0648213	-0.325197	1.16829	-0.982571	-0.483324	-1.04867	-0.487532	-0.633288	-0.677355	0.161863	0.55907	-0.344197	0.142369	0.226207	-0.267841	0.0845325	2.00566	-0.792923	1.26182	-0.551642	0.397914	-0.474417	-0.784126	-0.0433774
PC(40:2)	0.631268	-0.937203	-0.701745	0.117423	-0.770979	-0.684009	-0.417311	0.528132	-0.835078	-1.06562	-1.10008	-0.924649	-0.538421	-0.0468314	-1.08117	-1.07864	-1.34195	-0.84811	-0.569879	-0.295867	-0.434974	-0.84633	-0.455202	0.140648	-1.31018	-0.830092	-0.72122	-0.497078	0.0622166	0.404402	-0.9439	-0.908791	-0.795308	-0.406109	-0.665951	-0.23805	0.294898	0.579513	0.754188	0.128417	-0.177269	2.44713	-0.330015	1.14838	-0.00274915	1.62569	-0.658122	0.993628	-0.117267
PC(40:3)	-0.455994	-0.246356	-0.89565	-0.277044	-0.913456	-0.668925	-0.736603	0.606734	-1.57866	-1.36593	-1.31875	-1.67087	-1.1661	0.025608	-0.337543	-1.01128	-1.48691	-0.986286	-1.02086	-1.18987	0.657126	-0.963521	0.686618	-0.666677	-0.801632	-0.437304	0.893035	-0.282583	0.0763612	-0.270257	-0.33066	-0.506656	-0.796468	-0.198982	-1.33779	0.586955	0.230901	1.35545	0.307581	0.339881	1.26146	2.09219	0.222652	2.02604	0.105939	0.172748	-0.601189	0.298953	1.4454
PC(40:5)_isomer1	-1.06546	-0.668677	0.122283	-0.67592	0.223118	-1.77515	-1.27746	1.86034	-1.23999	-1.46159	0.0701996	-1.12761	-0.544792	0.202895	-0.194514	-0.0314817	-0.14213	-0.0854532	0.212127	-1.32946	0.174857	-0.259731	2.54492	-0.421742	1.33145	0.0341859	-0.45162	0.790955	-0.695117	-0.425131	-1.46126	-0.137032	-1.04688	0.500772	0.660027	2.40856	-0.529779	0.121701	-0.578187	-0.191812	0.720185	0.00594255	0.360366	1.74233	0.0267691	-0.944019	-0.412706	-0.505409	3.35972
PC(40:5)_isomer2	-1.73842	0.772032	-0.516321	-0.196363	-0.704076	0.331249	0.417367	0.614205	-0.496355	-0.942197	-1.15111	-0.135937	0.16867	-0.17686	0.253613	-0.623081	0.483684	-0.575078	-0.206847	1.54316	2.50616	1.31136	1.98987	0.34539	0.60995	-0.951357	-0.785131	-0.772197	-0.104804	-0.679188	0.417449	-0.622821	-1.33469	-0.193454	-0.877164	-0.12501	0.0132169	-1.00421	0.304222	0.881351	1.20645	-0.622141	-0.876281	-1.0347	-1.035	-1.32961	1.21504	0.0990287	-1.36129
PC(40:7)	-1.37511	-0.16672	0.787339	-1.10055	-0.156825	-0.272996	0.0642777	-0.642494	-1.31281	-1.15505	0.285829	-1.47688	-0.773105	-0.846325	-0.850194	-0.794984	-1.47868	-0.868774	-0.443472	-0.539304	-0.8314	-0.634374	0.203546	0.706615	0.0978739	-0.0351422	-0.670938	0.0603375	-0.354177	0.505469	-0.728412	-0.160747	-1.13333	-0.209401	-1.00102	0.00142013	0.522869	-0.287428	-0.0227776	1.94899	0.754823	0.952331	1.47423	3.45206	0.0296753	0.388934	0.487332	-0.0226593	0.173828
PC(40:8)_isomer1	-0.568868	-0.226996	-0.251067	-1.23833	-0.782904	-0.477935	-0.895	-0.808436	-1.11895	-0.69558	-0.893513	-0.759571	-1.02374	-0.855901	-0.839178	-0.286595	-1.52833	-0.862055	-0.932747	-0.624221	-1.26085	-0.822093	-0.712835	-0.35607	-1.23921	-0.803247	-0.877645	0.38574	0.471096	0.296445	-0.238505	-0.835803	-1.00936	-0.640985	-0.285216	-0.382889	1.09839	0.085582	1.23362	2.10184	0.886678	2.35771	1.10117	0.95554	-0.0828787	0.549501	0.643007	0.604399	0.122956
PC(40:8)_isomer2	-0.122068	0.248587	-0.690286	-0.683074	-0.343134	-0.851008	-1.42684	-0.808666	-0.900685	-0.510847	-1.61512	-0.241133	-0.696358	0.0278484	0.29259	-0.463332	-1.3906	-0.367121	-0.835008	-0.713252	0.663405	-0.74705	1.51383	-0.967133	-0.165792	-0.761073	-0.530765	-0.942026	2.59842	-0.68887	-0.274929	-0.934141	0.096609	-0.204473	1.46243	1.78736	0.464821	0.033257	-0.461127	-0.124958	1.71044	1.08888	0.450362	-0.317101	-0.500597	-0.63643	1.12126	0.22855	1.61009
PC(42:1)	0.429809	-0.885415	0.246052	0.456072	-0.848088	-0.0400871	0.112294	1.77353	-0.576311	-0.744905	-1.22539	-0.985065	-0.348996	0.388072	-0.771749	-1.29019	-0.270535	-0.737778	-0.782259	0.353969	-0.327736	-0.879461	0.809007	0.558105	-0.546948	0.277273	-0.398618	0.16614	-0.242221	-0.778753	-0.396377	-0.487002	-1.16662	-0.744014	-0.677222	0.462361	-0.477728	1.55616	-0.890834	-0.545029	-0.248327	1.43149	-0.364551	2.38869	0.519031	1.48165	-0.21693	0.183486	1.13689
PC(42:2)	0.828951	-0.642874	-0.616046	-0.0756636	-0.838397	-0.384748	-0.760637	-0.0677698	-0.740029	-0.772613	-1.33491	-1.04901	-0.542808	0.0786094	-1.01792	-0.772355	-1.12886	-0.940664	-1.03054	-0.0012699	-0.935361	-0.938343	-0.679857	-0.363123	-1.36386	-0.769542	-0.527189	-0.423125	0.338907	0.194613	-0.509201	-0.731631	-1.09929	-0.295227	-0.638584	-0.337813	0.13953	0.770876	0.125916	0.42346	0.134041	2.65087	-0.0629487	1.31335	-0.0448679	2.5005	-0.440359	1.79787	-0.0651903
PC(42:3)_isomer1	-0.668919	-0.783887	-0.208076	-0.845734	-0.062362	-0.161352	-0.433582	1.14384	-1.25669	-0.40262	-0.0670166	-1.15339	-1.25943	-0.852161	-0.49824	-0.308497	-1.13519	-0.904803	0.0655032	-0.0584135	-0.763216	-0.607184	-0.1164	-0.549253	-1.17299	-0.372113	-0.515652	0.157574	-0.495357	-0.37468	-0.714685	-0.484808	-0.95347	-0.795743	0.853613	0.787162	0.225598	0.0753005	0.517632	0.248592	0.310076	1.52749	-0.279375	1.85985	0.637629	0.921911	-1.09484	0.233904	0.167944
PC(42:3)_isomer2	0.766543	-0.104524	-0.969662	0.161389	-0.494288	-0.444161	-0.463454	-0.492647	-1.15557	-0.76433	-1.31424	-0.556175	-1.05539	-0.586627	-1.31948	-0.591905	-0.53467	-1.17589	-0.66475	-0.669269	-0.99431	-0.714611	-1.06152	-0.510622	-1.28006	-0.568163	-0.134814	0.0385375	0.331885	-0.922839	0.912983	0.206448	-0.968156	-1.02084	-1.41503	-0.17727	1.78232	1.32368	-0.513748	1.41476	0.560947	1.58834	-0.0253372	0.758763	0.629589	0.876433	0.667723	0.597957	1.07148
PC(42:4)	-0.917347	-0.0490194	-0.564163	-1.39238	-0.553445	-0.63647	-0.38242	1.44398	-0.676027	-0.710641	-1.67765	-0.283853	-1.32237	-1.50632	-0.388539	-0.869338	-0.790589	-0.998618	-0.683417	0.865686	1.47055	-0.294428	1.66452	0.0373918	0.157782	0.533735	0.83556	-0.102637	-0.39169	-0.654463	0.170467	-0.988936	-0.0796403	-0.944568	-0.659592	0.389593	0.395077	-0.828157	0.954403	-0.201274	0.307457	0.32992	-1.19725	0.864194	-0.591258	-0.502713	-0.152688	0.288023	0.639778
PC(42:5)_isomer1	-0.779893	0.916557	-0.830593	-1.00168	-0.262079	-0.348139	-0.0797913	0.333694	-0.927222	-0.678614	-0.731016	-1.22511	-0.88164	0.211638	-0.288473	-0.956877	-1.26974	-0.523797	-0.189869	0.132255	3.0998	0.0999757	3.40151	-0.615034	0.957016	-0.763432	0.0784795	-0.475944	-0.000784079	-0.0668016	0.411146	0.528465	-1.49874	0.620965	-1.5297	0.0994101	-0.0980346	-1.24448	2.43332	0.282248	1.45161	-0.135405	0.491121	1.85163	-0.364079	-1.46317	-0.459803	0.244815	-0.266911
PC(42:5)_isomer2	-0.652819	-0.112815	-0.317162	-0.57001	-0.45058	-0.647153	-0.672266	1.84215	-0.836808	-0.664583	-0.37314	-0.694985	-0.842899	-0.400071	0.0497688	0.173044	-0.470355	-0.242493	0.0513623	-0.570827	0.229189	-0.594985	0.42568	-0.576619	-0.110544	-0.352263	-0.271872	0.906706	-0.584772	-0.30352	-0.808409	-0.390224	-0.53261	-0.402058	1.34633	0.728964	-0.408102	0.25994	-0.0148494	-0.38759	0.279299	0.797956	-0.288136	-0.0683254	-0.23091	-0.411151	-0.509001	-0.487487	-0.0514154
PC(42:6)	-0.501	-0.105287	-0.788673	-1.14658	-0.702011	-0.705648	-0.808181	0.159708	-1.06578	-0.878924	-0.921897	-0.938995	-0.962911	-0.0607106	0.049429	-0.556494	-1.03426	-0.694342	-0.950238	-0.897735	2.7914	-0.499014	4.09992	-1.0177	-0.441331	-0.930238	0.327925	0.450075	0.657842	-0.715533	0.331121	-0.792545	-0.738304	0.185313	-0.719526	0.908933	-0.528937	-0.165325	1.84678	0.383376	2.74807	1.47929	0.62719	0.585098	-0.545797	-0.786636	-0.566074	0.272397	0.193463
PC(44:4)	0.735142	-0.769466	-0.660219	-0.0676553	-0.745079	-0.920569	-1.06524	0.231071	-0.99705	-1.1977	-1.66588	-1.34303	-0.262865	0.628342	-0.631036	-0.793488	-0.789265	-0.889409	-1.30583	-0.189816	-0.443566	-1.06351	0.528803	-1.06913	-0.88373	-0.673166	-0.0649172	-0.226976	0.356991	-0.451802	-0.392184	-0.667541	-0.867375	0.00887439	-0.744736	0.217672	0.380014	0.578136	-0.871959	0.37422	-0.175544	2.98443	-0.254484	0.822799	0.382369	0.336967	-0.129035	1.76089	1.22771
PC(44:5)	-0.690163	0.140136	-0.383452	-1.55972	-0.635493	-0.742108	-1.0251	2.51899	-0.898615	-0.499619	-0.94033	-0.743643	-1.91396	0.0158442	2.21161	0.294165	-0.783431	-0.43773	0.497053	-0.720413	0.216081	-0.924648	1.32528	-1.51097	0.96699	-0.0203456	0.182399	0.774066	-0.557527	-1.27668	-1.46849	-0.97759	-0.120448	-0.546252	2.03972	1.00984	-0.2694	-1.11675	0.250679	-0.343505	0.212187	0.564817	-0.806439	0.90887	1.43495	-1.12745	-0.508259	-1.30364	1.57285
PE(16:0/18:1)	-1.61514	0.985675	0.390297	1.32377	-1.14045	1.20237	0.363688	1.51145	-0.971262	-0.0750707	0.619879	-0.000767074	0.910277	-0.220504	1.05769	0.211454	2.06105	-0.787624	0.931039	0.553852	1.64984	0.63937	0.711896	0.0831413	1.25772	1.61714	-0.782907	1.61024	0.0313612	-0.0496228	-0.602533	3.35954	-0.152029	-0.672865	0.119213	-0.986738	-0.950364	-1.1795	-1.08785	-0.839868	1.89468	-0.637975	-0.738919	0.53319	-0.569405	-0.961156	-1.19794	-1.2877	-0.544027
PE(16:0/18:2)	-1.72714	1.78337	-0.175048	2.47221	-1.05874	1.99344	0.821065	1.17671	-1.09169	0.956295	0.396112	0.950828	1.3859	-0.778168	0.228626	-0.466538	0.575067	-1.2192	1.95674	0.482574	-0.202397	-0.482327	-0.503285	1.44184	-0.976662	0.884821	-1.12624	0.987948	0.10523	0.804407	-0.0609912	3.04541	-0.254143	-1.13667	-0.0422077	-1.32251	-0.179805	-1.57829	-0.691932	0.445499	0.634035	-0.0998095	-0.909248	0.81818	-0.888055	-0.621771	-0.979388	-1.05725	-1.08291
PE(16:0/18:3)	-1.38206	0.651358	-0.60573	0.289249	-0.518555	1.06588	1.50089	1.39985	-1.06143	-0.126103	1.38321	1.39559	1.51256	-0.687093	0.431023	-0.302233	1.25171	-1.07047	1.0767	1.22143	0.690172	0.445904	-0.337857	0.80314	-0.240038	1.601	-1.20391	0.856737	0.165772	0.383225	-0.422236	2.16573	-0.912823	-0.537249	0.0554015	-1.14277	-0.816435	-1.25363	-1.38206	0.223825	3.14375	-0.390698	-0.589595	1.74146	-0.497043	-0.891883	0.133703	-1.19136	-1.04741
PE(16:0/20:4)	-1.93288	2.60962	-0.0905717	1.16074	-0.816329	0.891852	-0.410554	1.19038	-1.15745	0.128987	-0.211641	1.05772	1.13017	-0.894727	0.812523	-0.527334	2.17123	-1.05217	1.81453	-0.600244	0.819984	-0.811053	1.09254	-0.302616	-0.397227	1.08923	-0.837939	1.41292	0.825409	-0.12547	-0.689185	3.04182	0.368332	-0.857834	0.66783	-0.624509	-0.253408	-1.39183	-1.29836	0.0745943	1.40114	0.38314	-0.340783	1.03188	-0.767393	-1.26035	-0.782759	-1.07701	-0.174313
PE(16:0/22:5)	-1.30083	0.516292	-0.630241	0.52996	-1.11986	0.63071	0.170173	1.28189	-1.3496	-0.19055	-0.281703	0.108503	0.525127	-0.402651	0.73412	-0.375531	1.0224	-1.07144	0.794844	-1.1164	1.00907	0.105686	3.04953	0.315542	-0.170648	0.914828	-1.04748	2.88272	0.881363	0.361122	-0.612025	2.80411	-0.335496	0.292565	-0.186132	-0.306571	-0.983288	-1.13658	-0.729138	-0.622022	2.79923	-0.116948	-0.514083	2.31077	-0.541663	-0.944763	-1.0427	-0.733267	-0.0888818
PE(18:0/18:1)	-2.09431	0.765516	0.829401	-0.550142	-1.32281	1.23064	0.0904968	1.39962	-1.14971	-0.905599	0.0565536	-0.829389	2.10523	-0.926656	0.223997	1.4075	0.973057	-0.810714	0.00874302	0.18833	2.26465	0.713864	1.8866	-0.794375	-0.0855216	-0.242204	-1.16812	0.432473	1.19119	0.27513	-0.108842	1.55293	0.220142	-0.862624	0.510378	-1.01529	-0.451495	-0.779305	-0.871368	0.377313	1.63636	0.0803747	-0.378216	2.23786	-0.706231	-0.644285	-1.24069	-1.70493	-0.418519
PE(18:0/20:3)	-1.92347	2.72304	0.677853	0.276123	-0.364792	1.88983	0.359989	0.225995	-1.37444	-0.359327	0.109539	-0.474557	-0.475343	-0.831311	0.579406	-0.915998	-0.622481	-1.12616	-0.178741	-0.912334	1.43954	-0.745613	1.31773	-0.458647	0.0279794	0.473249	0.96622	0.429718	0.178443	1.78948	0.709538	0.477532	0.327093	-1.12682	-0.919916	-0.81857	-0.656185	-1.06407	0.278805	0.818637	2.7903	0.871184	0.923157	2.34635	-0.591941	-1.03763	-1.21055	-1.11497	-0.613466
PE(18:0/20:4)	-2.16209	2.7564	-0.0468861	0.712605	-0.61236	1.00991	-0.777182	1.26304	-0.750713	-0.022597	-0.669053	0.776973	1.03909	-0.889677	0.750341	-0.400362	1.18893	-1.163	1.63568	-1.21649	2.15504	-0.465159	2.23253	-0.558794	0.140292	-0.386335	-0.9129	1.15988	1.15905	0.390508	-0.478106	2.3176	0.629664	-0.400698	0.686657	-0.276381	0.00507669	-1.09919	-1.02756	0.390974	0.845644	0.393988	-0.401312	0.751019	-1.14997	-1.57275	-0.788708	-0.771072	0.0157588
PE(18:0/22:6)	-1.69822	4.1111	0.903365	-0.100226	-0.610415	0.863963	-0.247327	0.985751	0.151048	-0.290785	0.445916	-0.229512	0.591953	-0.591919	1.12435	0.0239199	0.914688	-0.947208	0.743232	-0.44859	2.44934	-0.385902	3.13158	0.330898	0.100241	-0.85416	-0.562469	2.05039	-0.226996	-0.10388	-0.271857	1.97004	0.251043	-0.482695	-0.538969	-0.74987	-0.645902	-1.0852	-0.317532	0.844563	0.413734	1.10158	0.150024	-0.422817	-1.16972	-1.31512	-0.718973	-0.910582	-1.11006
PE(18:1/18:1)	-2.254	1.50011	-0.102183	1.24279	-1.02886	2.81704	0.586398	0.704986	-1.0151	0.398722	-0.284444	0.222414	1.37589	-1.1966	0.0382249	-0.154793	0.00690218	-1.35749	1.84725	0.307359	0.0872542	-1.0353	0.00915796	1.06201	-1.38061	0.0740842	-1.37059	0.201675	0.46623	1.87132	0.421909	2.21212	-0.213182	-1.01219	0.0693366	-1.44605	0.0745136	-1.35377	-0.491269	1.57202	0.350878	0.338651	-0.574275	2.11184	-0.958149	-0.453216	-1.17666	-1.19429	-1.00379
PE(18:1/18:2)	-1.54011	-0.228426	-0.414034	0.590331	-0.910402	0.991394	0.262351	0.0455467	-1.38232	-0.317662	-0.517067	0.185997	1.61539	-1.1797	-0.644799	-0.208377	-0.51945	-0.902371	0.524762	-0.299544	-0.861527	-0.999368	-0.477871	0.908126	-1.12812	1.10615	-1.26378	-0.400837	0.465952	1.34605	-0.148145	0.774753	-0.16646	-1.03599	0.776214	-1.00963	0.767191	-0.989538	-0.544563	0.855003	1.11043	0.211179	0.0162203	5.40992	0.0272029	0.00345813	-0.895023	-0.896155	-0.396228
PE(18:1/20:1)	-1.33099	0.125226	0.0427568	-0.637216	-1.03212	0.416298	-0.827741	0.437718	-0.917385	-1.03066	-0.0240363	-0.806831	1.71283	-0.63806	-0.21039	-0.128867	-0.771315	-0.920701	-0.665138	-0.699604	0.967304	-0.572464	1.33385	-0.605509	-0.648104	0.414017	-1.02153	0.48495	1.38084	0.0044393	-0.487659	0.161248	-0.275915	-0.916651	0.569845	-0.621292	-0.247366	-0.300234	-0.385931	1.4349	0.988195	1.41157	1.11394	1.81453	-0.601984	-0.757799	-1.04204	-1.37135	-0.656381
PE(18:1/20:4)	-1.62575	0.483316	-0.218944	0.356902	-0.613993	0.760285	-0.719645	0.672376	-1.42685	-0.48189	-0.611689	0.285913	0.721432	-1.13426	-0.0823925	-0.86035	-0.258881	-1.14322	0.560266	-0.996888	0.243967	-0.844002	1.5571	-0.40616	-0.477893	0.51321	-1.16529	0.964488	1.17369	0.339355	-0.664115	1.13776	-0.040374	-0.770634	0.692392	-0.0276212	0.360336	-0.609552	-0.981922	0.240202	2.70866	0.745282	0.696472	5.02095	-0.158445	-1.04426	-0.588318	-0.705267	0.817715
PE(18:2/18:2)	-1.08381	-1.02173	-0.984696	-0.431365	-1.01374	-0.0171968	-0.176255	-0.698991	-1.32634	-0.636533	-0.91899	-0.108818	0.518653	-1.07823	-0.722664	-0.294818	-1.00278	-0.809673	-0.353613	-0.469446	-1.11199	-0.799108	-0.926385	0.0664883	-1.24903	-0.0411118	-1.24754	-1.03245	0.46715	0.185389	1.94275	-0.183891	-0.351456	-1.01466	0.659605	-0.93104	1.29505	-0.130108	0.403985	1.47917	1.53583	0.850982	-0.242136	3.0679	0.584508	1.08342	0.34593	-0.539531	0.364419
PE(36:5)	-1.21609	1.10792	-0.196923	-0.672702	-0.616576	-0.010778	0.0504198	1.85931	-0.83549	-0.28007	1.43337	-0.0531252	0.102355	-0.979331	0.651806	0.200309	-0.127486	-0.702454	-0.107058	-1.08874	0.290288	-0.935964	1.10521	-0.367876	-0.283001	1.46344	-0.637605	4.88677	0.0706493	-0.897394	-0.0392564	2.31227	-0.15747	-0.172455	-0.447785	-0.456327	-0.862618	-0.787343	-0.66912	-0.352058	1.71688	0.669093	0.184302	1.06201	0.50346	-1.15334	-0.957975	-0.933237	0.24557
PE(38:6)	-2.12405	2.28296	0.452241	0.819083	-0.577768	0.551618	0.0255664	0.226125	-0.232981	-0.0210785	1.13689	0.309689	0.69864	-0.538159	0.299001	0.00778475	1.52386	-1.07653	1.2682	-0.357014	1.15154	-0.414017	1.48948	1.17361	0.41487	-0.026202	-0.527205	3.50737	-0.00392153	0.202843	-0.407678	2.93875	0.3483	-0.665059	0.00757963	-1.18138	-0.343914	-1.60478	-0.801249	0.532753	0.259639	0.624452	0.461905	-0.238787	-1.10324	-1.31587	-0.441844	-1.11349	-1.4002
PI(32:1)	-0.748285	1.88847	-0.190214	-0.0460356	-0.467987	0.734501	-0.068715	0.420897	-0.613072	0.644596	-0.363324	-0.685183	-0.84018	-0.302987	0.922377	0.00808614	-0.379361	0.0376832	-0.706583	1.19622	1.06897	-0.418954	0.61198	-0.684012	-0.486245	0.32663	0.871615	-0.254682	-0.394222	-0.417101	0.770903	0.0208234	-0.727301	-0.656995	-0.604589	-0.106806	-0.389379	-0.414097	-0.00428538	-0.0993485	0.518134	0.651114	-0.360733	-0.331378	-0.0270241	0.0413431	-0.445473	-0.45188	0.337322
PI(34:1)	1.11996	0.733763	-0.922889	-0.550288	-0.834541	-0.073692	-1.3789	-0.221463	-1.85857	-0.620659	-1.13415	-1.04206	-1.69949	-0.659125	-0.797307	-0.0428645	-1.14938	-0.908587	-0.674713	-1.31743	-0.678326	-1.33681	0.660515	-0.836771	-1.33515	-0.0776662	-0.513952	0.00280012	0.927358	0.0802047	-0.251835	-0.696992	-1.43343	-0.520061	0.650825	1.10452	0.577485	0.689862	0.4188	1.56411	2.28941	1.01256	0.0613867	2.7663	1.39825	1.95874	0.105995	0.336481	2.44039
PI(34:2)_isomer1	0.97441	1.23959	-0.749948	0.209651	-0.993158	0.677515	-1.07863	-0.26933	-0.838498	0.545416	-0.531248	-0.382767	-1.07375	0.296329	-0.320935	0.107403	-0.959034	-0.189454	-0.597015	-0.633855	-0.94342	-0.812552	-0.804294	-0.00864774	-1.56575	-0.266191	0.801958	-0.269003	0.103639	0.425857	1.17539	0.0789244	-1.12604	-1.18072	0.26489	-0.646484	0.0594689	-0.476763	0.22732	1.05407	0.240113	1.21932	-0.614784	0.750892	1.18014	1.29602	-0.188353	0.157003	-0.336618
PI(34:2)_isomer2	-0.600242	0.168599	-1.35045	-0.437705	-1.1696	0.419447	-1.29409	-0.597122	-1.8236	-0.350185	-1.00098	-0.958036	-0.286922	1.86309	-0.572134	0.185393	-0.50747	-0.374674	-0.41236	-0.795829	-0.609412	-0.613757	0.0224383	0.494453	-1.64313	0.678361	1.5478	1.51062	0.962267	1.52368	1.13549	0.476384	0.677793	0.2289	0.980917	-1.14707	-0.826105	-0.984954	-0.524254	0.45437	-0.282846	1.28346	-0.974198	-0.0574615	-0.110798	-0.505092	-0.91904	-0.469219	-0.359457
PI(36:1)	0.19491	0.116007	-0.351848	-0.689568	-1.22031	-0.0829659	-1.10761	-0.0816723	-1.3396	-0.873184	-0.963315	-0.971826	-1.49225	-0.976606	-0.960198	0.719233	-0.831521	-0.465919	-0.992445	-0.756493	-0.488474	-0.861239	-0.518552	-1.37868	-1.48835	-0.751164	-0.365742	0.600013	0.271838	-0.139421	-0.70552	-0.255413	-0.779141	-1.01866	0.0608791	0.398416	0.697531	1.61251	-0.226756	1.22654	2.9556	1.40904	0.818436	2.59622	1.12242	1.81885	-0.142552	-0.428021	2.12642
PI(36:2)_isomer1	-0.820272	-0.235935	-1.42051	-0.338612	-1.39782	0.612697	-1.20307	-0.138494	-0.975329	-0.186126	-0.626669	-0.534671	-1.35147	-0.648389	-0.371062	-0.53917	0.0684437	-0.272665	-0.327861	-1.27123	-1.0084	-0.815079	-0.720547	0.741081	-2.15681	-0.795853	-0.176438	0.0710748	-0.0546385	1.41988	-0.180263	-0.216512	-1.03705	-0.486366	-0.0941886	-0.823954	0.462097	-0.278086	-0.331441	2.2858	0.30714	1.59879	-0.370742	2.38959	1.06445	1.73664	0.214925	0.982198	1.26772
PI(36:2)_isomer2	-2.9179	1.60043	-0.74125	-0.287202	-1.08456	0.293149	-1.33005	-0.276206	-1.04774	-0.999181	-0.8846	-1.10599	-0.163362	0.761823	-1.16184	-0.323618	-0.891723	-0.615179	-0.716481	-1.50464	-0.886331	-0.560097	-0.141373	1.03632	-1.6867	-0.544263	-0.18032	0.320163	1.0229	1.81977	0.162664	0.647166	-0.71076	-0.180394	0.719893	0.120399	0.844394	0.69115	-0.125253	1.5921	0.328403	0.288585	-0.622552	1.58615	0.285649	1.37968	-0.383749	-0.184973	-0.686828
PI(36:3)	-0.442826	-0.373818	-0.878468	-0.662226	-1.19281	-0.228226	-0.963813	-0.624961	-1.35446	-0.35699	-0.666314	-1.06236	0.780542	-0.452369	-0.762563	-0.097652	-2.08818	-0.219038	-0.607746	-1.03911	-2.08818	-0.838593	-0.276221	-0.286483	-2.08818	0.226792	0.0108575	0.28869	0.813345	0.717383	0.75086	-2.08818	0.051289	-2.08818	0.140506	-0.837579	0.333462	-0.682752	-0.0851035	1.33626	1.25006	1.52348	-0.00342461	3.18967	0.916132	0.99838	-0.0761336	-0.0434412	0.499651
PI(36:4)_isomer1	1.24217	0.843683	-0.72555	-1.16416	-1.32975	0.944191	-1.40285	-0.849056	-1.48358	0.541723	-1.31067	-1.11511	-1.49509	0.451687	0.567387	0.32423	-1.92791	-0.0791883	-0.786738	-0.545549	-0.440615	-1.44671	1.12263	-1.30506	-0.998596	0.746504	1.81578	0.00196701	0.406411	-0.142319	2.81499	-0.458879	-1.17112	-1.38973	0.380912	0.612165	0.0148817	0.23538	0.125086	1.84988	1.87461	1.47639	-0.679767	1.01891	0.351897	-0.228876	-0.501207	0.0424904	0.871327
PI(36:4)_isomer2	-0.800196	-0.207852	-1.07668	-1.09803	-1.18178	-0.150896	-1.26868	-0.882414	-1.49839	-0.582562	-1.33872	-1.13189	-0.370923	1.57958	0.199215	0.2219	-1.18348	-0.396339	-0.577952	-0.776527	0.523141	-1.12506	3.20917	-0.227698	-0.477136	1.57886	2.30605	1.51728	1.84283	0.602247	2.414	-0.389122	0.726519	0.0128689	1.12189	-0.350342	-0.77486	-0.947831	-0.712315	0.120329	-0.107273	0.068257	-0.927986	-0.305212	-0.369375	-0.853497	-0.745083	-0.476906	-0.202973
PI(38:3)	-0.893464	1.14564	2.00173	-0.57887	-0.194701	-0.248223	0.0635571	0.243388	-0.0516767	-0.688656	1.57207	-1.57192	-2.40115	-1.22177	0.598899	1.44871	-0.713935	-0.126176	0.195067	-0.197029	0.887948	1.07171	1.49703	1.15002	0.893203	-1.18052	0.0469544	2.14283	-0.43305	0.046381	0.303834	0.950085	-1.31224	0.989808	-0.827015	-0.799254	-0.258249	-0.664952	0.425602	1.51641	-0.358307	0.681359	0.344675	-0.544046	-1.18855	-0.783474	1.20037	0.294068	-0.116243
PI(38:4)	-0.213683	1.53062	-1.28405	-0.697112	-1.38223	0.252783	-1.89367	0.446586	-1.351	0.221483	-1.49358	-1.54401	-2.14731	0.369882	1.06834	0.289915	-1.60358	-0.821422	-0.48552	-1.5189	0.394106	-0.729218	2.96251	-1.17966	-0.84733	-0.879367	-0.473322	1.42624	0.876072	1.17417	-0.355675	-0.458102	-1.31643	-0.159497	-0.182166	0.44023	0.906934	0.227528	0.045928	1.16491	2.15513	0.899923	-0.927363	1.96623	-0.687379	0.119143	0.325831	1.48122	1.18982
PI(38:5)	-0.267547	-0.584159	-1.19395	-1.1769	-1.12954	-0.312991	-1.27515	-0.594173	-1.43159	-0.70447	-1.14443	-1.37095	-0.153852	-0.282251	-0.387123	-0.218495	-1.37091	-0.286798	-0.723155	-0.863294	-0.513853	-1.0508	1.25968	-0.816171	-0.797214	0.588114	-0.489317	-0.058281	0.711598	0.603634	0.40477	-0.630066	-0.719282	-0.605288	-0.0268327	-0.147945	-0.127345	-0.0297096	-0.106052	1.27733	1.64703	0.905894	-0.0435922	5.26712	1.42558	0.170246	-0.749047	0.0978375	1.51901
PI(38:6)	-0.1568	2.43464	0.190938	-0.875708	-0.911131	0.417866	-1.39791	-1.20289	-0.967644	0.0974647	-0.16239	-1.37793	-1.43736	-0.322902	-1.04816	0.16641	-0.398486	-0.129758	0.126034	-0.202899	-1.26898	-1.15147	-0.852512	-0.361415	-0.91193	0.201432	1.05911	-0.0524311	-0.376277	-0.24438	0.83536	1.66195	-0.125838	-1.59003	-0.00401051	-0.296591	0.527373	-0.950442	0.0177633	2.4979	0.172265	2.87724	0.0359586	0.491796	0.533989	0.247446	-0.541417	-0.120052	-0.591051
PI(40:3)	-0.195497	-0.419021	0.820829	-0.110556	0.385479	0.577556	0.334405	0.856929	0.819388	0.0569031	0.451852	2.26158	-1.70051	-1.46958	-0.662536	0.107676	-0.235797	-0.914082	-1.00417	-0.308355	-0.954044	-0.954687	-0.463826	-0.310004	0.781783	-1.14072	0.55867	-0.323712	0.0867669	1.28343	-0.687966	-1.11484	-0.938725	-0.79155	1.26616	0.19025	1.30704	0.205321	-0.346961	0.549955	0.222932	-0.00434888	1.56614	0.562807	2.05458	2.96763	1.51236	0.302805	2.56907
PI(40:6)_isomer1	-0.306164	2.13352	0.529166	-0.751222	-0.278323	-0.0222692	-1.814	-0.658932	-0.35203	0.0793107	-0.0253776	-0.684579	-2.14111	-0.758468	0.0610732	0.309344	-0.0240613	1.9937	-0.122342	-0.338169	-0.00124434	-1.0803	0.453886	-0.449216	-0.913654	-0.97921	0.93751	1.36508	-1.03634	-0.456063	0.771645	0.636348	0.0263867	-1.20146	-0.213931	-0.261563	1.1253	-1.47663	0.464453	2.88836	0.200869	2.26931	0.922598	0.56008	0.551029	-0.456301	0.303353	0.18208	-0.574245
PI(40:6)_isomer2	-0.72954	2.18583	-0.195638	-1.66822	-1.00169	0.540107	-1.36395	-0.93275	-0.680316	0.00647431	0.181317	-1.64695	-1.92975	0.209672	-0.830478	0.461419	0.175575	0.69787	-0.504123	-0.59305	-0.399938	-0.656097	0.0225871	-0.499603	-0.558805	-0.53835	0.876226	1.98916	-0.275075	-0.0562142	0.783654	2.0648	-0.0447431	-0.750712	0.0860243	-0.491605	-0.191423	-1.0188	0.252466	2.9911	-0.349331	2.29645	0.236194	0.0497825	0.034102	-0.218613	-0.135217	0.348969	-0.450533
SM(16:0;2O/18:0)	-0.831503	1.76083	0.202947	-0.405602	0.389469	-0.542568	-0.625071	0.306245	0.401752	0.519882	-1.39776	-0.214524	-2.05399	-1.48962	-0.554785	-1.2061	1.66348	-0.0762564	-0.703776	-0.646514	0.826357	-0.819084	0.08828	-0.355615	-0.28465	-0.88034	-0.261321	-0.372566	-0.784588	-1.82562	-0.67326	0.472901	0.22182	-1.26093	-1.90855	0.131667	0.810928	-0.950336	3.40411	1.06366	-0.302997	0.83495	-0.921719	-0.185565	-0.415879	0.122917	-0.1826	2.16979	1.07238
SM(16:1;2O/20:0)	-1.39612	4.4207	0.958551	-0.781985	0.00743726	1.27323	-0.737124	0.564037	0.292589	2.48444	-1.1813	0.808057	-2.45472	-0.920755	1.21276	-0.33081	0.894023	-0.635429	0.0517924	-0.573154	1.47028	-0.106145	0.895498	-0.86524	-0.241391	-0.768912	0.17571	0.299356	-0.796339	-0.932347	-0.390658	0.662778	1.42546	0.299006	-0.815454	-0.219755	0.183096	-1.07817	0.82126	1.39991	0.438737	-0.738173	-0.52372	-0.830757	-1.45845	-1.08935	0.12496	0.316979	0.19344
SM(17:1;2O/16:0)	-0.875685	1.74731	0.755668	-0.969146	-0.669451	-0.66179	-0.753244	0.275148	-0.700312	1.01624	0.178857	0.193423	-2.12098	-1.11101	-0.775774	-0.726705	-0.360068	-0.0759182	-1.10153	-0.0854635	-0.602961	-1.10598	-1.33114	-0.709331	-2.06002	-0.54031	0.750121	1.81496	-1.23623	-0.806622	-1.45612	0.206062	0.242357	-0.208114	-0.837494	0.27576	0.305905	-0.218107	0.629939	2.82475	-0.408089	2.01177	0.685054	-0.325178	-0.90058	-0.0485408	0.240191	2.5053	-0.0610112
SM(17:1;2O/24:0)	0.366988	1.53158	-0.943084	0.0184278	0.0572635	0.502985	-0.952023	-1.00068	-0.23888	0.423324	-1.2647	-0.64266	-2.07139	-0.249388	-1.33978	-0.66534	-0.938043	-0.305911	-1.20683	-0.296673	-0.363757	-0.267963	-0.872808	-1.15249	-1.38378	-1.40838	0.424079	0.483396	-0.75748	-0.359241	0.0409223	-0.515548	-0.424005	-0.135856	-0.778506	-0.0288764	0.777982	0.146052	0.163251	2.81423	0.264739	1.48285	0.209707	-1.22788	-0.321638	-0.273632	0.433747	2.66621	0.150168
SM(17:1;2O/24:1)	-2.15391	1.62008	0.772583	-2.04516	0.544225	0.905867	-0.808177	1.25486	0.206221	1.6204	0.698769	-0.280751	-2.53803	-1.03642	0.0615166	0.694524	-0.0376671	1.00791	-0.29235	-0.152682	0.032859	-1.13851	0.197922	-1.51966	0.0373775	0.196039	1.08052	2.17578	-1.37423	-0.770163	-1.68044	-0.0253668	0.862093	-0.0326666	0.0863899	0.771001	-0.630011	-1.30235	1.52532	2.08537	0.375162	0.197277	0.202371	-0.683935	-0.176735	-1.64258	-0.593069	-0.723844	-0.204608
SM(17:1;2O/24:2)	-1.44229	1.2591	0.0915542	-1.74752	0.483341	1.72632	-0.882779	-1.30589	1.3493	2.19299	0.887294	0.85656	-1.65708	-0.886652	-0.818085	-0.450885	0.518327	0.816533	-0.413277	0.193782	-0.317688	-0.75071	-0.231067	-0.87909	-0.246861	0.18165	2.05797	-0.40281	-0.956523	-0.867093	-0.444324	0.233814	1.39409	-0.358138	0.138698	-0.319464	-0.331706	-1.73365	-0.02348	3.73465	0.176292	0.122531	1.07793	-0.381607	-0.228624	-1.71264	0.134992	0.391289	-0.197354
SM(18:1;2O/14:0)	-1.3446	3.25076	-0.13919	-0.793108	-0.728392	-0.790551	-0.81983	1.61751	-0.675254	0.0155655	-0.595888	-0.76133	-2.16671	-0.843344	0.34858	-0.459122	-0.996544	-0.546029	-1.80897	-0.306396	0.302337	-0.278998	1.64858	-0.930126	-0.447766	0.0917377	0.128471	-0.356226	-0.253113	-1.03615	-0.420749	-0.616262	-0.671386	-0.152613	-1.26715	0.678858	-0.406132	0.450856	1.87217	1.66832	0.531086	1.82292	1.01262	-0.527489	-0.839181	-0.854114	0.176379	1.9546	0.336197
SM(18:1;2O/16:0)	-0.499061	2.18827	0.0979115	0.134091	-0.0956943	-0.306569	-0.694417	0.572509	-0.307699	0.451595	-1.66443	0.346327	-2.14569	-1.3256	-0.729749	-1.04887	0.45544	-0.691687	-0.521136	-0.481496	-0.33009	-0.957724	-0.921548	0.0124172	-1.84186	-0.592366	0.0531925	0.134093	-1.16163	-1.22606	-1.19536	0.924757	0.0675784	-0.904093	-0.933701	0.403549	1.31905	-0.349347	0.549297	1.95251	-0.1858	1.34373	-0.795656	0.507528	-0.556116	1.00691	0.164758	2.12695	1.14808
SM(18:1;2O/16:2)	-1.15316	1.0828	-0.419966	-1.06615	-0.588741	-0.950311	-0.807701	-0.0176778	-0.669741	-0.49201	-1.02413	-0.791943	-1.36279	-0.670523	-0.258872	-0.0446271	-1.56854	-1.19153	-1.15143	-1.15238	-0.888902	-0.761984	-0.0520136	-0.157913	-1.67309	-0.799712	-0.811467	0.654244	0.234049	-0.176939	-0.477279	-0.813856	-1.05764	0.614071	-1.28539	-0.208382	-0.350058	-0.0937912	-0.147659	1.89936	0.145293	2.05911	0.564824	0.24248	-0.846389	0.690001	0.591583	1.95777	0.366362
SM(18:1;2O/17:0)	-0.867688	1.97143	0.536612	-1.01492	-0.2824	-0.107302	-1.00617	-0.7292	-0.577722	1.58393	-0.329298	0.367848	-2.44049	-1.51591	-0.869346	-0.997698	-0.14008	-0.760465	-0.529557	-0.47369	-0.756151	-0.516738	-1.28088	-0.389181	-1.64201	-0.608307	0.64673	1.35941	-1.35492	-0.961292	-1.16389	0.801829	0.763556	0.108521	-0.621209	0.661713	0.372532	-0.856789	0.59187	2.83274	-0.400859	0.705411	0.286816	0.162762	-0.880102	-0.0492628	0.448302	2.33472	0.0581331
SM(18:1;2O/18:1)	-1.35649	3.47099	0.837818	-0.996594	-0.482299	0.886069	-0.874578	-0.444788	-0.190722	2.06756	-1.36694	1.41339	-2.18627	-0.519683	1.19191	-0.0755547	0.37767	-1.19327	0.39423	-1.01945	0.734198	-0.32844	0.778429	-0.548739	-1.25924	-0.734966	-0.539459	0.691285	-0.774047	-0.407731	-0.091904	1.29082	0.0117248	1.3135	-0.334779	-0.344105	0.224992	-0.920902	-0.319301	1.96101	1.40173	-0.530201	0.0225573	-0.0956733	-1.59598	-0.24793	0.767041	0.243779	0.539958
SM(18:1;2O/20:0)	-1.40189	2.2793	-0.513799	0.204498	-0.595611	0.476579	-1.45268	1.52242	-1.29382	1.42061	-1.96201	-0.938669	-2.78504	-0.297535	-0.0142641	-0.204535	-1.19468	-0.824147	-0.471545	-0.742864	0.141809	-1.52293	0.30571	-1.48866	-1.17331	-1.08827	0.0596614	0.277645	-1.09669	-0.139373	-0.639169	0.0643087	0.0274573	0.37381	-1.34407	0.311319	0.423616	0.403599	1.35704	1.63258	1.02448	0.529929	0.325728	-0.047291	-0.932545	0.020967	-0.329113	1.91412	0.765292
SM(18:1;2O/20:2)	-1.59484	2.26744	1.33356	-0.879223	1.83749	0.92191	-0.424656	-0.323379	2.72512	2.13972	1.09893	1.15744	0.227905	-0.0942889	-0.339536	-0.945276	2.05394	0.139586	0.622187	0.315814	-0.0288939	0.399616	-0.120077	1.33803	-0.0253927	0.082718	0.940539	-1.24504	-0.961171	-1.19431	-0.359487	0.47456	1.49581	-0.684596	-0.86922	-0.562697	-0.264271	-1.35244	0.075805	2.13908	-0.548786	-1.12578	0.220113	-0.460799	-1.26257	-1.09501	-0.800167	0.235058	0.430677
SM(18:1;2O/21:0)	-0.591847	1.46562	-0.353115	-0.292489	-0.636927	-0.082337	-1.22536	-0.139586	-0.659848	0.406001	-0.785107	-0.892177	-1.92022	-0.329776	-0.796124	-0.481572	-1.11899	-0.602762	-1.39806	-0.204719	-0.347835	-0.446332	-0.509288	-1.34404	-1.29231	-1.09477	0.217311	0.649708	-0.834514	-0.398007	0.155349	-0.389023	-0.778408	0.44294	-1.19708	-0.129492	0.0833937	0.121678	0.220826	2.68778	0.206922	1.79435	1.78815	-1.02237	-0.403879	-0.179443	0.215702	2.54566	0.142447
SM(18:1;2O/22:0)	0.191515	0.0691689	-0.65886	1.43331	-0.694594	-0.46208	-1.33298	-0.469844	-0.577479	-0.204181	-1.4267	-0.945195	-0.108605	0.313867	-1.15649	-1.29347	-1.1479	-1.14085	-1.37963	-0.13735	-1.11078	-1.1327	-1.25876	-0.605575	-1.51859	-1.68201	-0.604489	-0.677752	-0.872267	-0.664846	-0.60194	-0.332713	-0.73458	-0.774579	-1.36624	-0.035121	0.653229	1.75312	0.388671	1.08813	0.0115995	1.49502	0.35515	0.237373	-0.0861306	1.65387	0.221531	3.15135	0.901256
SM(18:1;2O/24:0)	0.418273	1.7003	-0.460007	2.09942	-0.111632	0.295976	-1.0968	0.231137	-0.721337	-0.34559	-2.0118	-1.20638	-0.87781	1.3502	-1.34278	-1.02617	-0.756081	-0.651061	-1.17026	0.603689	-0.710033	-0.817224	-0.573401	-0.644898	-1.46166	-1.1924	0.508162	0.177957	-0.531755	-0.803061	-0.159454	0.644535	-0.682154	-0.621858	-1.32526	-0.00247058	1.34567	1.3733	0.278574	1.49729	-0.518578	1.0742	-0.548503	-0.188588	-1.02843	0.897343	0.13538	3.25373	0.120662
SM(18:1;2O/24:1)	-2.0246	0.681617	0.167201	-1.58389	0.376934	0.129923	-0.771497	1.35798	0.101461	0.744534	-0.418884	0.0353224	-2.52165	-1.44189	0.184692	-0.60418	-0.504417	-0.180402	-0.5655	-0.383262	-0.809977	-1.69826	-0.21086	-1.63959	-0.200874	-1.1001	-0.0851258	-0.503755	-1.79226	-1.59945	-2.06212	-0.793403	-0.349183	-1.51256	-0.292595	1.78502	0.260597	-0.554748	2.8301	1.21789	1.1679	-0.0984783	-0.467897	0.538103	0.947082	-0.795776	0.0158274	-0.347389	1.32544
SM(18:1;2O/26:2)	-1.25395	1.10815	-0.117354	-1.97488	1.64152	0.539692	-0.384414	0.156452	0.417853	0.982517	0.424977	-0.182159	-2.95276	-1.72952	-0.228146	-0.576823	0.925833	0.564471	0.00792651	-0.070471	-0.363283	-0.967528	0.77749	-0.736731	1.08893	0.631751	1.68005	-0.575465	-0.89448	-1.19528	-0.340174	-0.358478	1.85625	-0.381193	0.199469	1.50304	0.404537	-1.75398	3.0873	0.775439	-0.483229	-1.149	-0.666983	-0.381377	0.187856	-1.58704	0.440003	-0.0446508	1.1952
SM(18:2;2O/15:0)	-1.18979	1.22184	1.00344	-1.21547	-0.95301	-0.596738	-1.1164	-0.254869	-0.44289	0.722675	-0.654065	0.682808	-1.24554	-0.985292	-0.625707	-0.514151	-0.196629	-0.687128	-1.01728	-0.717069	-0.972094	-0.727173	-0.950248	-0.403278	-2.01334	-0.270557	0.373151	0.8909	-1.06486	-0.298443	-1.14919	-0.0183052	-0.469119	0.250387	-1.01375	-0.314521	-0.514038	-0.483653	-0.0397172	3.1926	0.48576	1.95807	0.905953	0.372244	-1.09651	0.154756	0.146258	1.87296	0.137513
SM(18:2;2O/16:0)	-1.00679	1.6122	-0.202015	-0.175357	-0.695818	-0.751773	-1.03585	-0.0329398	-0.354344	1.03121	-1.57176	1.51152	-1.04071	-1.2376	-0.176318	-0.573579	0.575607	-1.29209	-0.17224	-0.845934	-0.314347	-0.791573	-0.673111	0.413021	-2.39526	-0.125852	-0.695619	-0.231561	-1.05402	-0.280303	-0.837794	1.31888	-0.862605	0.229384	-1.01097	-0.0497519	0.370921	-0.212093	-0.403738	1.15944	0.39692	1.17692	-0.400959	1.23111	-1.08891	1.2919	0.730176	1.81233	1.42565
SM(18:2;2O/17:0)	-1.12741	0.866003	0.746774	-1.00265	-0.51427	-0.183371	-1.19859	-0.817281	-0.81988	0.987304	-0.595699	0.827757	-1.53593	-0.762217	-0.664458	-0.50917	-0.137944	-1.12691	-0.435743	-0.862187	-1.21343	-0.558381	-1.25203	-0.15085	-1.88921	-0.65194	-0.0730212	1.41317	-1.39403	-0.394992	-1.07418	0.577949	-0.197229	0.69898	-0.0760649	0.21748	0.00716419	-0.163941	-0.20719	3.02033	0.387819	1.24241	0.764311	0.764147	-1.10438	0.113984	0.564026	1.94163	0.407766
SM(18:2;2O/18:1)	-0.795965	0.865458	0.510293	-0.523977	0.903386	-0.571962	-0.8501	0.243788	0.159135	0.670788	-0.595381	-0.428032	-0.557152	-0.792468	-0.886745	-0.433231	-0.760073	-1.28967	0.087538	-1.73923	-1.4274	-0.25788	-0.55545	0.965194	-2.16186	-1.34304	-1.32123	-0.135675	-0.247596	-0.116358	-1.53154	-0.104298	-1.10171	0.562432	-0.409313	-0.330739	0.873808	-0.294349	-0.0878137	2.73947	-0.180593	0.986946	0.499517	0.677208	-0.799365	1.49333	0.669418	1.51399	1.01161
SM(18:2;2O/18:2)	-0.0900936	0.974096	-0.753847	-0.657222	0.799003	-0.462495	-0.86206	0.063611	0.0254699	-0.04486	-1.14132	-0.47109	-0.734698	-0.609368	-1.07381	-0.126334	-1.08522	-1.22255	-0.609463	-1.04008	-1.35898	-0.187545	-0.75245	0.315122	-1.91013	-1.40782	-1.24511	-0.31425	0.151167	-0.00894144	-0.626666	-0.47309	-1.2607	0.59609	-0.890573	-0.0722595	0.810348	-0.325186	0.0171961	2.76233	-0.174527	1.47695	-0.307074	-0.805106	-0.408754	1.05773	0.771047	1.60243	0.359476
SM(18:2;2O/19:0)	-1.02201	1.72455	0.731252	-1.26247	-0.582798	0.426866	-1.28314	-0.647906	-1.23749	1.56118	-0.587244	0.785239	-1.94304	-0.907193	-0.408802	0.0671365	-0.381451	-0.851316	0.467521	-0.910508	-0.545513	-0.571867	-0.750532	-0.38114	-1.6293	-0.39717	0.0263513	1.06113	-1.27893	-0.233108	-0.78896	0.874688	-0.509191	0.959431	0.218868	-0.327177	0.206378	-1.06608	-0.881673	3.60295	1.74145	-0.281697	1.3985	0.570497	-0.828428	-0.314612	0.60124	-0.104261	0.999614
SM(18:2;2O/20:0)	-1.20456	1.55379	-0.0535663	-0.835901	-1.06979	0.290894	-1.19411	0.12085	-1.52636	1.08781	-1.70895	0.215831	-2.01049	-1.17638	0.480707	-0.0182676	-0.737247	-1.30436	0.40767	-1.08479	-0.118292	-1.46538	-0.0102823	-1.07475	-1.92766	-0.556778	-0.551794	0.0961549	-1.11405	0.0548185	-0.643851	0.858491	-0.954885	0.773671	-0.32849	0.339841	0.412708	-0.341184	-0.348906	1.68569	2.58281	0.271651	0.559739	1.58569	-0.720997	0.864987	0.0956771	0.796028	2.07378
SM(18:2;2O/21:0)	-1.34684	0.937303	-0.178571	-1.30172	-0.052282	0.66209	-1.20927	-0.718957	-0.185442	1.44641	0.677503	0.208463	-1.66396	-1.0839	-0.683538	-0.17219	-0.503805	-0.149838	-0.292163	-0.595793	-0.554732	-0.996144	-0.877177	-0.929813	-0.812791	-0.750424	0.200995	0.115965	-1.64693	-0.0205041	-0.11003	-0.539581	-0.336335	0.196819	0.328519	-0.469327	-0.253448	-0.981338	-0.276515	3.35342	0.844929	0.866497	1.58369	-0.429818	-0.196042	-0.280888	-0.100299	0.814567	0.152845
SM(18:2;2O/22:0)	-0.593465	0.980596	-0.348341	0.589251	-0.743077	0.118649	-1.49857	0.916317	-0.911978	-0.158373	-1.65326	-0.762309	-0.955455	0.0983352	-0.411925	-0.645644	-0.860359	-0.939656	-0.713377	-0.503286	-0.624012	-1.50213	-0.462694	-0.596041	-1.3914	-0.811854	-0.340559	-0.226529	-1.43889	-0.213216	-0.380216	0.718855	-1.35076	0.30858	-1.04935	0.110585	0.195801	0.566875	0.570928	1.1233	0.965728	1.07785	0.459531	0.522332	-0.95512	1.80458	-0.691678	2.32135	0.446863
SM(18:2;2O/22:1)	-2.14966	1.91527	0.782744	-1.40352	1.46269	1.13127	-0.195867	0.323966	1.69874	1.82041	0.314786	0.928726	-1.18458	-1.22248	-0.466673	-1.08986	1.66672	0.0739074	0.608876	0.124461	-0.305958	-0.0688795	0.287226	0.0848721	-0.20742	0.50222	1.71327	-0.246538	-1.05021	-1.1155	-0.747977	0.277215	2.40536	-0.870463	0.398722	0.146822	-0.782445	-1.68564	0.245544	2.71737	0.00485826	-0.52314	-0.200025	-0.691689	-1.38895	-1.55622	-0.718909	0.194206	-0.0674281
SM(18:2;2O/23:0)	0.432868	0.381188	-0.943285	-0.437489	-0.626174	-0.103021	-0.857469	-1.55261	-0.514174	-0.226859	-1.04268	0.260965	-1.31345	-0.387889	-1.19677	-0.6316	-0.755281	-0.841765	-0.812355	-0.435181	-0.588323	-0.409578	-0.841974	-0.813319	-1.53627	-0.786485	-0.156168	0.0155713	-0.765339	0.0140555	0.316458	-0.0448968	-1.25797	0.34182	-0.257525	0.0257191	0.422167	-0.36911	-0.831745	2.58551	1.36013	1.86293	1.39454	-0.300055	-0.194605	0.198506	0.744454	2.15808	0.645924
SM(18:2;2O/24:0)	0.591441	0.367398	-0.598488	1.19251	-0.838038	-0.133274	-1.10468	-0.87202	-0.989539	-0.875128	-2.11074	-0.467231	-0.0772573	0.908909	-1.31312	-0.924055	-0.828125	-1.36409	-0.910995	0.21405	-0.968989	-0.828864	-0.820712	-0.265182	-1.77342	-0.509244	-0.0268813	-0.0241997	-0.555758	-0.118957	0.0500031	1.09949	-1.37575	0.130625	-0.587694	0.164583	0.637701	0.900006	-1.14277	1.24563	0.394995	1.39232	0.63432	0.713071	-0.859755	1.46589	0.442483	3.08996	1.00167
SM(18:2;2O/24:1)	-1.91918	1.13774	0.142445	-2.10028	0.487973	1.29906	-0.850086	0.167443	0.494245	1.46067	-0.594626	1.09538	-2.71571	-1.39003	0.201263	-0.0181141	0.302772	0.358903	0.543536	-0.326293	-0.36184	-1.08831	0.346534	-0.940958	-0.582055	0.567715	1.38353	0.19074	-1.37385	-0.678602	-0.964936	0.492562	0.653814	-0.388573	1.64503	0.897737	-0.029041	-1.89988	0.457997	2.06365	1.23321	-0.41718	-0.404954	0.170207	-0.407412	-1.55793	-0.150715	-0.22623	0.565952
SM(18:2;2O/25:0）	0.794508	0.897725	-0.576982	-0.899359	-0.0491286	0.31304	-0.602557	-1.52738	-0.398484	-0.505128	-0.891231	0.158421	-1.6068	0.0664513	-1.45227	-0.712991	-0.425006	-0.39562	-0.595812	0.361381	-0.708772	-0.0621193	-0.44668	-0.045319	-1.13516	0.068312	0.889902	-0.0247515	-0.125029	-0.505457	0.0312093	-0.220592	-0.903791	0.220803	-0.8108	0.492366	0.750839	-0.722865	-0.468832	2.98984	0.741646	0.342217	0.0364204	-0.449247	-0.816901	-0.786978	1.29003	2.27289	0.953545
SM(19:1;2O/17:0)	-1.6431	2.06284	1.95032	-0.952338	2.58029	-0.129455	0.577253	1.15823	0.995334	1.20572	0.169526	-1.00552	-0.320559	-0.486044	0.187835	-0.304112	2.04151	0.0559213	0.596025	-1.27505	1.73811	-0.590534	3.15253	0.662413	1.30928	-0.637634	-0.537391	-0.42608	-0.794319	-1.38075	-0.962128	0.492022	0.436782	0.426324	-1.7942	-0.327706	0.117973	-0.937068	1.48291	-0.161447	-0.585709	-1.13859	-0.836239	-0.214351	-0.956829	-0.176703	-0.953066	-0.402895	1.58251
SM(19:1;2O/24:0)	0.277544	2.50713	-0.644713	-0.369182	-0.0481341	0.0704754	-0.978949	-0.499352	-0.212146	0.429347	-0.399562	-0.819552	-1.87985	0.170974	-0.98055	-0.613348	-0.316772	-0.520157	-1.29506	0.0972342	-0.733651	-0.078798	-0.853892	-0.686485	-1.08465	-0.673179	1.12514	1.8954	-0.238858	-0.962651	-0.71906	-1.29822	-0.164438	-0.120868	-1.1393	0.429742	0.331152	-0.286036	0.131297	2.34873	-0.146213	1.38433	1.22156	-1.03248	-0.742953	-0.878767	0.767436	2.83204	-0.287754
SM(19:1;2O/24:1)	-1.50374	2.01697	-0.0739815	-1.69918	0.730734	0.630717	-0.931755	1.14616	-0.0710533	1.66675	0.62989	-0.564546	-2.03628	-1.15989	0.297207	0.346671	-0.435909	0.1107	-0.663091	-0.455201	0.155881	-0.66729	0.841696	-1.35691	0.738256	-0.0878048	1.04407	2.16869	-1.14466	-1.21846	-1.54335	-0.988815	1.87374	0.0542744	-0.0916553	1.67012	-0.717019	-1.19631	1.25289	1.51113	0.0441477	-0.148432	0.872653	-0.866755	-0.117268	-1.68164	-0.0794664	-0.814497	-0.654916
SM(22:3;2O/21:0)	-1.50246	1.14928	-0.531266	-2.07268	0.719484	1.52005	-0.844461	-1.01241	0.235704	1.74712	0.0566367	0.793854	-2.17503	-1.21625	-0.57037	-0.627868	-0.107963	0.314501	-0.217414	0.224407	-0.029693	-0.675293	1.06598	-1.45875	0.827337	0.605753	2.29201	0.0136129	-0.848174	-1.40266	-0.841615	-0.544323	2.28955	0.110348	0.457503	0.655667	-0.336988	-1.68553	-0.293785	3.05594	0.710105	0.423582	1.11062	-0.173608	-0.213077	-1.85072	0.563141	0.112089	0.394012
SM(23:1;2O/8:0)	-0.997263	1.20164	-0.100141	-1.18884	-0.912029	-0.828972	-0.759753	0.0986993	-1.41508	-0.397876	-0.633659	-0.734703	-1.51667	-0.766229	-0.440369	-0.574388	-1.25091	-0.942823	-1.61555	-0.084031	-0.285664	-0.759794	0.302289	-0.77054	-1.4329	-0.294494	0.419477	0.291365	-0.363832	-0.507813	-0.586613	-0.659375	-0.437188	0.170477	-0.401497	0.453713	-0.606154	-0.397404	0.886077	3.67894	0.978884	2.42739	2.05795	-0.292129	-0.596249	-0.302453	-0.101347	2.93248	-0.0142858
SM(28:1;2O)	-0.357043	-0.241204	-0.340346	-0.143993	-0.437025	-0.404251	1.05835	1.53452	2.54069	-0.315111	-0.364541	-0.329205	5.89581	-0.327009	-0.266635	-0.425082	0.346119	-0.389925	-0.327462	-0.351258	0.00357488	0.645153	-0.182944	4.89492	-0.331803	-0.0199919	-0.461369	-0.470911	-0.255839	-0.412536	-0.0841215	-0.322158	0.0441878	-0.343332	-0.261121	-0.415557	-0.312833	-0.433132	-0.351754	-0.146591	-0.311419	-0.191845	-0.148997	-0.362332	-0.416781	-0.362501	-0.270981	-0.253133	-0.394401
SM(28:2;2O)	-0.747182	-0.647631	-1.00041	0.139534	-0.262834	-0.269741	-0.050255	-0.127283	0.105803	0.0459213	-0.716053	-0.418567	0.578043	-0.702648	-0.349945	-0.224461	-0.770954	-0.242087	-0.803689	2.09377	0.0247396	-0.398288	-0.172105	0.386528	-0.663082	-0.203388	-0.117507	1.18206	0.318855	-0.517752	-0.335044	-0.303579	-0.237574	0.096986	-0.485177	0.0399777	-1.02052	-1.04055	0.119587	-0.137499	-0.794473	-0.576455	-0.248799	0.139223	1.00361	1.18561	0.851213	0.113777	-0.105109
[truncated: 141 more rows]
[truncated: 28 more columns]

## Sheet: Data for Fig. 1B
Lipids	QC1	QC2	QC3	QC4	QC5	QC6	QC7	QC8	QC9	QC10	Avg	SD	RSD(%)			RSD%	Peak number	Cummulative percent (%)
AC(10:0)	1.17669e+07	1.3421e+07	1.03043e+07	1.09274e+07	1.0751e+07	8.98292e+06	8.25141e+06	9.86113e+06	1.14035e+07	1.29051e+07	1.08575e+07	1.61625e+06	14.886			<15	383	87.2437
AC(12:0)	6.90856e+06	8.11363e+06	8.84022e+06	7.04446e+06	9.35925e+06	7.3781e+06	6.97007e+06	5.67467e+06	5.43171e+06	6.8624e+06	7.25831e+06	1.24341e+06	17.1308			15-20	28	93.6219
[truncated: 437 more rows]

## Sheet: UV scaling data for Fig. 1C
Samples	A1	A2	A3	A4	A5	A6	A7	A8	A9	A10	A11	A12	A13	A14	A15	A16	A17	A18	A19	A20	A21	A22	A23	A24	A25	A26	A27	A28	A29	A30	A31	A32	A33	A34	A35	N1	N2	N3	N4	N5	N6	N7	N8	N9	N10	N11	N12	N13	N14
[truncated: 440 more rows]
[truncated: 18 more columns]

[truncated: 12 more sheets: Data for Fig.2 and Table S2, Data for Fig. 2A, UV scaling data for Fig. 2B, Data for Fig. 3 and Table S3, Data for Fig. 4A and B, Data for Fig. 4C and Table S4, Data for Fig. 5A, Data for Fig. 5B and Tabel S5, Data for Fig. 6, Data for Fig. 7A, UV scaling data for Fig. 7B, D , Data for Fig. 7C]
